# Supplementary material for: Layered alkali propano­ates M +(C2H5COO)−; M + = Na+, K+, Rb+, Cs+
Source: Acta Crystallogr E Crystallogr Commun. 2020 Aug 28;76(Pt 9):1508–13. doi: 10.1107/S2056989020011469 (PMC7472758; doi:10.1107/S2056989020011469)
Supplement: Supplementary file 1 [file e-76-01508-sup1.cif]

##############################################################################
#                                                                            #
# This CIF contains the data in a paper accepted for publication in          #
# Acta Crystallographica Section E. It conforms to the requirements of       #
# Notes for Authors for Acta Crystallographica Section E, and has been       #
# peer reviewed under the auspices of the IUCr Commission on Journals.       #
#                                                                            #
# Full details of the Crystallographic Information File format               #
# are given in the paper "The Crystallographic Information File (CIF):       #
# a New Standard Archive File for Crystallography" by S. R. Hall, F. H.      #
# Allen and I. D. Brown [Acta Cryst. (1991), A47, 655-685].                  #
#                                                                            #
# The current version of the core CIF dictionary is obtainable from          #
# ftp://ftp.iucr.org/pub/cif_core.dic.                                       #
#                                                                            #
# Software is freely available for graphical display of the structure(s)     #
# in this CIF. For information consult the CIF software page                 #
# http://www.iucr.org/resources/cif/software.                                #
#                                                                            #
# This file may be used for bona fide research purposes within the           #
# scientific community so long as proper attribution is given to the journal # 
# article from which it was obtained.                                        #
#                                                                            #
##############################################################################
data_global
_audit_creation_method     'Jana2006 Version : 25/10/2015'
_journal_date_recd_electronic     2020-06-24
_journal_date_accepted     2020-08-21
_journal_name_full     'Acta Crystallographica, Section E'
_journal_year     2020
_journal_volume     76
_journal_issue      9
_journal_page_first     1508
_journal_page_last     1513
_journal_paper_category     GM
_journal_paper_doi     10.1107/S2056989020011469
_journal_coeditor_code     WM5573
_publ_contact_author_name     'Jan F\'abry'
_publ_contact_author_address
;            Jan F\'abry
             Institute of Physics Czech Acad. Sci.
             Na Slovance 2
      182 21 Praha 8
             Czech Republic
;
_publ_contact_author_email     fabry@fzu.cz
_publ_contact_author_fax     '(420)2 8689 0527'
_publ_contact_author_phone     '(420)2 6605 2695'
_publ_section_title
;
Layered alkali propanoates <i>M</i>^+^(C~2~H~5~COO)^-^; <i>M</i>^+^ = Na^+^,
K^+^, Rb^+^, Cs^+^
;
_publ_section_title_footnote     .
loop_
    _publ_author_name
    _publ_author_address
    'F\'abry, Jan'
;Inst. of Physics of the Czech Academy of Sciences
 Na Slovance 2
 182 21 Praha 8
 Czech Republic
;
    'Samolov\'a, Erika'
;Inst. of Physics of the Czech Academy of Sciences
 Na Slovance 2
 182 21 Praha 8
 Czech Republic
;
_publ_section_synopsis
;
The structures of four alkali propionates, <i>M</i>^+^(C~2~H~5~COO)^-^;
<i>M</i>^+^ = Na^+^, K^+^, Rb^+^, Cs^+^, have been determined. All of them
show close structural similarity, which is manifested by the coordination of
the cation by six oxygen atoms in a chessboard motif, forming a bilayer. This
bilayer is situated between hydrophobic layers composed of dangling ethyl
chains. The structures are built up by stacking of these sandwiches.
;
data_I
_chemical_name_systematic
;
Poly[(\m~5~-propanoato)sodium(I)]
;
_chemical_name_common     'Sodium propionate'
_chemical_formula_moiety     'Na, C3 H5 O2'
_chemical_formula_sum     'C3 H5 Na1 O2'
_chemical_formula_structural     ?
_chemical_formula_analytical     ?
_chemical_formula_iupac     '[Na (C3 H5 O2)]'
_chemical_formula_weight     96.1
_chemical_melting_point     ?
_chemical_compound_source     ?
_chemical_absolute_configuration     .
_symmetry_cell_setting     monoclinic
_symmetry_space_group_name_H-M     'P 1 21/a 1'
_symmetry_space_group_name_Hall     '-P 2yab'
loop_
    _space_group_symop_id
    _space_group_symop_operation_xyz
    1 x,y,z
    2 -x+1/2,y+1/2,-z
    3 -x,-y,-z
    4 x+1/2,-y+1/2,z
_cell_length_a     7.1048(4)
_cell_length_b     5.3003(3)
_cell_length_c     11.9035(7)
_cell_angle_alpha     90
_cell_angle_beta     111.225(5)
_cell_angle_gamma     90
_cell_volume     417.85(4)
_cell_formula_units_Z     4
_cell_measurement_reflns_used     3181
_cell_measurement_theta_min     7.985
_cell_measurement_theta_max     72.60
_cell_measurement_temperature     240(2)
_cell_special_details
;
There have been used diffractions with I/\s(I)>20
for the unit cell determination.
;
loop_
    _twin_individual_id
    _twin_individual_mass_fraction_refined
    _twin_individual_twin_matrix_11
    _twin_individual_twin_matrix_12
    _twin_individual_twin_matrix_13
    _twin_individual_twin_matrix_21
    _twin_individual_twin_matrix_22
    _twin_individual_twin_matrix_23
    _twin_individual_twin_matrix_31
    _twin_individual_twin_matrix_32
    _twin_individual_twin_matrix_33
    ? ? ? ? ? ? ? ? ? ? ?
_exptl_crystal_description     plate
_exptl_crystal_colour     'colourless'
_exptl_crystal_size_max     0.439
_exptl_crystal_size_mid     0.165
_exptl_crystal_size_min     0.036
_exptl_crystal_size_rad     ?
_exptl_crystal_density_diffrn     1.527
_exptl_crystal_density_meas     ?
_exptl_crystal_density_method     ?
_exptl_crystal_F_000     200
loop_
    _exptl_crystal_face_index_h
    _exptl_crystal_face_index_k
    _exptl_crystal_face_index_l
    _exptl_crystal_face_perp_dist
    ? ? ? ?
_exptl_absorpt_coefficient_mu     1.935
_exptl_absorpt_correction_type     multi-scan
_exptl_absorpt_process_details
;
(<i>SADABS</i>; Bruker, 2017)
;
_exptl_absorpt_correction_T_min     0.4840
_exptl_absorpt_correction_T_max     0.9340
_exptl_special_details     ?
_diffrn_ambient_temperature     240(2)
_diffrn_source     'I\mS  micro-focus sealed tube'
_diffrn_source_power     ?
_diffrn_source_voltage     ?
_diffrn_source_current     ?
_diffrn_radiation_type     'Cu K\a'
_diffrn_radiation_wavelength     1.54178
_diffrn_radiation_monochromator     'Helios Cu  multilayer optic'
_diffrn_measurement_device_type
                                   'Bruker D8 VENTURE Kappa Duo PHOTON 100 CMOS'
_diffrn_measurement_device     ?
_diffrn_measurement_method     '\f and \w scans'
_diffrn_detector     'PHOTON 100 CMOS'
_diffrn_measurement_specimen_support     ?
_diffrn_detector_area_resol_mean     ?
_diffrn_reflns_number     5731
_diffrn_reflns_av_R_equivalents     0.038
_diffrn_reflns_av_unetI/netI     0.0213
_diffrn_reflns_theta_min     7.99
_diffrn_reflns_theta_max     72.63
_diffrn_reflns_theta_full     72.63
_diffrn_measured_fraction_theta_max     0.99
_diffrn_measured_fraction_theta_full     0.99
_diffrn_reflns_limit_h_min     -8
_diffrn_reflns_limit_h_max     8
_diffrn_reflns_limit_k_min     -6
_diffrn_reflns_limit_k_max     6
_diffrn_reflns_limit_l_min     -14
_diffrn_reflns_limit_l_max     14
_diffrn_reflns_reduction_process     ?
_diffrn_standards_number     0
_diffrn_standards_interval_count     .
_diffrn_standards_interval_time     .
_diffrn_standards_decay_%     ?
loop_
    _diffrn_standard_refln_index_h
    _diffrn_standard_refln_index_k
    _diffrn_standard_refln_index_l
    ? ? ?
_diffrn_radiation_probe     x-ray
loop_
    _refln_index_h
    _refln_index_k
    _refln_index_l
    _refln_observed_status
    _refln_F_squared_meas
    _refln_F_squared_calc
    _refln_F_squared_sigma
    2 0 0 o 5335.08 4874.46 141.05
    6 0 0 o 68.43 82.38 1.52
    8 0 0 o 81.88 88.24 1.90
    1 1 0 o 5.96 1.76 0.43
    2 1 0 o 2884.89 2702.57 64.86
    3 1 0 o 7.50 3.52 0.46
    5 1 0 o 4.99 2.90 0.34
    6 1 0 o 86.32 83.56 1.39
    7 1 0 o 1.49 1.31 0.28
    8 1 0 o 125.67 144.92 2.85
    0 2 0 o 26.66 40.09 0.99
    1 2 0 o 12.46 10.78 0.44
    2 2 0 o 806.76 823.87 12.06
    3 2 0 o 2.90 1.58 0.26
    4 2 0 o 179.72 186.50 2.04
    5 2 0 < 0.56 0.09 0.35
    6 2 0 o 212.92 192.37 2.68
    7 2 0 < 0.53 0.04 0.35
    1 3 0 o 3.07 1.23 0.22
    2 3 0 o 273.19 289.57 3.34
    3 3 0 o 2.01 1.53 0.29
    4 3 0 o 252.25 220.40 3.30
    5 3 0 o 1.55 0.95 0.39
    6 3 0 < 0.05 0.16 0.32
    7 3 0 o 1.38 1.16 0.44
    0 4 0 o 2591.39 2419.01 47.04
    1 4 0 < 0.38 0.34 0.26
    2 4 0 o 204.73 226.92 2.75
    3 4 0 < -0.15 0.00 0.27
    4 4 0 o 9.70 2.66 0.48
    5 4 0 < -0.36 0.01 0.38
    6 4 0 o 65.31 58.24 2.13
    1 5 0 < 0.76 0.01 0.32
    2 5 0 o 622.18 629.65 10.34
    3 5 0 < 0.47 0.23 0.28
    4 5 0 o 68.18 72.30 1.64
    5 5 0 < 0.38 0.68 0.38
    0 6 0 o 255.63 214.85 6.88
    1 6 0 o 0.82 0.01 0.21
    2 6 0 < 0.11 1.07 0.23
    3 6 0 < -0.15 0.00 0.30
    -8 0 1 o 132.61 167.25 3.12
    -6 0 1 o 264.37 281.68 4.59
    -4 0 1 o 3325.18 3441.56 84.95
    -2 0 1 o 828.97 813.46 25.47
    2 0 1 o 704.97 536.22 18.58
    4 0 1 o 675.78 542.10 11.20
    6 0 1 o 397.96 421.18 6.74
    -8 1 1 o 11.28 9.78 0.46
    -7 1 1 < 0.53 0.00 0.26
    -6 1 1 o 52.63 52.57 0.96
    -5 1 1 o 1.27 1.39 0.22
    -3 1 1 o 15.95 11.69 0.63
    -2 1 1 o 5584.59 5196.99 104.13
    -1 1 1 o 71.47 68.40 1.66
    0 1 1 o 1066.65 870.26 21.18
    1 1 1 o 71.99 86.29 1.52
    2 1 1 o 3.39 2.71 0.56
    3 1 1 o 28.57 21.75 0.87
    4 1 1 o 480.93 475.80 5.72
    5 1 1 o 8.48 5.58 0.40
    6 1 1 o 41.58 42.40 1.09
    7 1 1 o 2.16 1.61 0.32
    -7 2 1 < 0.50 0.00 0.32
    -6 2 1 o 179.21 184.85 2.32
    -5 2 1 o 0.84 0.84 0.27
    -4 2 1 o 173.42 164.49 2.15
    -3 2 1 o 1.46 1.12 0.23
    -2 2 1 o 1.09 0.53 0.23
    -1 2 1 o 8.94 5.08 0.59
    0 2 1 o 195.04 202.08 5.34
    1 2 1 o 1.24 1.13 0.23
    2 2 1 o 1313.50 1280.66 19.58
    3 2 1 < 0.05 0.06 0.17
    4 2 1 o 27.60 28.89 0.55
    5 2 1 < -0.17 0.01 0.28
    6 2 1 o 206.68 220.14 2.60
    -7 3 1 < 0.58 0.00 0.41
    -6 3 1 o 58.47 53.93 1.22
    -5 3 1 < 0.55 0.26 0.35
    -3 3 1 o 5.31 3.66 0.31
    -2 3 1 o 337.77 374.35 4.54
    -1 3 1 o 19.57 19.46 0.56
    0 3 1 o 88.79 86.97 1.83
    1 3 1 o 23.40 21.64 0.67
    2 3 1 o 6.09 7.86 0.35
    3 3 1 o 9.76 8.56 0.35
    4 3 1 o 674.59 652.68 11.30
    5 3 1 o 4.77 3.83 0.48
    6 3 1 o 8.18 8.43 0.48
    7 3 1 < 1.00 1.13 0.35
    -6 4 1 o 58.17 58.41 1.35
    -5 4 1 < -0.13 0.12 0.32
    -4 4 1 o 830.87 836.65 11.65
    -3 4 1 < 0.46 0.25 0.27
    -2 4 1 o 56.55 64.08 1.03
    -1 4 1 < 0.31 0.00 0.32
    0 4 1 o 543.77 524.31 6.73
    1 4 1 < 0.11 0.00 0.29
    2 4 1 o 2.35 1.86 0.33
    3 4 1 < -0.28 0.01 0.29
    4 4 1 o 96.12 79.89 1.58
    5 4 1 < 0.06 0.02 0.30
    6 4 1 o 166.56 172.47 4.53
    -5 5 1 < -0.08 0.30 0.38
    -4 5 1 o 70.59 68.77 1.39
    -3 5 1 o 1.73 0.58 0.39
    -2 5 1 o 1208.06 1199.52 18.10
    -1 5 1 o 1.92 1.34 0.33
    0 5 1 o 146.66 134.32 2.14
    1 5 1 o 5.14 3.33 0.35
    2 5 1 o 1.34 0.45 0.31
    3 5 1 o 3.05 2.74 0.32
    4 5 1 o 44.95 36.94 1.52
    5 5 1 < 1.13 1.26 0.38
    -3 6 1 o 0.79 0.10 0.23
    -2 6 1 o 0.78 0.03 0.26
    -1 6 1 < 0.66 0.00 0.24
    0 6 1 o 142.28 139.29 2.79
    1 6 1 < -0.17 0.01 0.29
    2 6 1 o 9.69 8.71 0.38
    -8 0 2 o 60.56 58.22 2.87
    -6 0 2 o 43.00 34.93 1.03
    -4 0 2 o 3841.75 3695.12 138.85
    -2 0 2 o 1394.07 1228.62 40.72
    0 0 2 o 126.61 121.00 2.14
    2 0 2 o 341.64 353.90 13.12
    4 0 2 o 536.85 550.36 8.22
    6 0 2 o 214.24 221.63 3.45
    -8 1 2 o 8.98 5.56 0.37
    -7 1 2 o 3.17 2.54 0.49
    -6 1 2 o 597.93 603.62 6.72
    -5 1 2 o 12.51 10.82 0.34
    -4 1 2 o 71.19 66.53 1.70
    -3 1 2 o 53.19 46.07 1.26
    -2 1 2 o 929.99 814.51 23.96
    -1 1 2 o 126.84 148.99 3.41
    0 1 2 o 307.96 242.98 5.75
    1 1 2 o 80.76 98.76 1.61
    2 1 2 o 130.42 128.23 3.24
    3 1 2 o 23.42 20.99 0.79
    4 1 2 o 611.64 615.55 6.59
    5 1 2 o 4.19 4.46 0.31
    6 1 2 o 28.38 26.30 0.70
    7 1 2 o 1.00 0.87 0.28
    -8 2 2 o 58.00 49.50 3.24
    -7 2 2 < -0.13 0.04 0.26
    -6 2 2 o 116.51 108.06 1.70
    -5 2 2 < 0.40 0.22 0.26
    -4 2 2 o 140.84 138.12 2.00
    -3 2 2 < 0.20 0.13 0.20
    -2 2 2 o 341.46 318.19 5.69
    -1 2 2 o 2.15 1.74 0.31
    0 2 2 o 1.62 0.15 0.48
    1 2 2 o 5.24 4.74 0.29
    2 2 2 o 2480.08 2465.00 34.01
    3 2 2 < 0.32 0.18 0.20
    4 2 2 o 85.58 86.70 1.24
    5 2 2 < 0.11 0.06 0.26
    6 2 2 o 13.55 8.42 0.52
    7 2 2 < 0.08 0.04 0.31
    -7 3 2 o 1.79 1.73 0.50
    -6 3 2 o 192.25 199.92 3.18
    -5 3 2 o 5.86 5.26 0.51
    -4 3 2 o 79.48 68.02 1.42
    -3 3 2 o 16.54 14.53 0.45
    -2 3 2 < 0.45 1.78 0.23
    -1 3 2 o 47.59 43.08 1.09
    0 3 2 o 1875.26 1684.68 39.23
    1 3 2 o 30.41 29.85 0.70
    2 3 2 o 74.51 87.31 1.21
    3 3 2 o 6.02 6.82 0.52
    4 3 2 o 320.64 301.43 5.15
    5 3 2 o 1.79 2.04 0.35
    6 3 2 < 0.20 0.07 0.33
    -6 4 2 o 1.48 0.05 0.38
    -5 4 2 < 0.42 0.01 0.42
    -4 4 2 o 632.94 617.82 8.95
    -3 4 2 < 0.58 0.00 0.30
    -2 4 2 o 28.73 26.77 0.72
    -1 4 2 < 0.24 0.11 0.28
    0 4 2 o 5.91 5.26 0.35
    1 4 2 < 0.32 0.01 0.23
    2 4 2 o 270.89 287.12 3.73
    3 4 2 < -0.06 0.00 0.29
    4 4 2 o 35.84 35.37 0.74
    5 4 2 < 0.32 0.04 0.30
    -5 5 2 < 0.45 1.18 0.39
    -4 5 2 o 10.09 7.48 0.57
    -3 5 2 o 7.35 4.50 0.53
    -2 5 2 o 389.33 403.98 5.60
    -1 5 2 o 5.97 4.82 0.41
    0 5 2 o 20.44 21.22 0.56
    2 5 2 o 116.68 121.34 2.04
    3 5 2 o 4.09 3.27 0.34
    4 5 2 o 168.16 167.53 3.77
    -3 6 2 < -0.15 0.00 0.30
    -2 6 2 < 0.47 0.20 0.27
    -1 6 2 < 0.59 0.00 0.25
    0 6 2 o 1.79 1.87 0.25
    1 6 2 < 0.42 0.25 0.20
    2 6 2 o 119.12 116.81 3.20
    -8 0 3 o 270.17 284.17 5.88
    -6 0 3 o 8.81 7.16 0.60
    -4 0 3 o 1786.97 1354.96 45.75
    -2 0 3 o 9.20 1.64 0.91
    0 0 3 o 181.37 138.58 3.08
    2 0 3 o 663.68 613.08 25.12
    4 0 3 o 587.38 598.11 9.75
    6 0 3 o 186.62 190.62 3.32
    -8 1 3 o 7.99 6.13 0.31
    -7 1 3 o 5.60 3.71 0.35
    -6 1 3 o 403.09 415.47 4.80
    -5 1 3 o 16.53 12.51 0.38
    -4 1 3 o 10.08 5.80 0.44
    -3 1 3 o 38.78 38.85 2.07
    -2 1 3 o 49.32 58.26 1.27
    -1 1 3 o 105.70 77.61 3.14
    0 1 3 o 1424.62 1238.78 36.60
    1 1 3 o 22.39 25.69 0.49
    2 1 3 o 210.43 199.83 4.18
    3 1 3 o 2.75 2.12 0.29
    4 1 3 o 227.70 235.46 2.48
    5 1 3 < 0.19 0.03 0.26
    6 1 3 o 61.29 60.02 1.10
    7 1 3 < 0.32 0.06 0.27
    -8 2 3 o 74.45 80.33 1.37
    -7 2 3 < 0.05 0.02 0.29
    -6 2 3 o 39.29 38.29 0.75
    -5 2 3 < 0.76 0.05 0.29
    -3 2 3 < -0.12 0.04 0.19
    -2 2 3 o 2927.30 2730.81 76.99
    -1 2 3 o 21.27 19.01 0.94
    0 2 3 o 347.98 290.94 9.21
    1 2 3 o 3.59 3.99 0.27
    2 2 3 o 854.50 841.85 9.93
    3 2 3 o 0.81 0.95 0.24
    4 2 3 o 8.78 4.52 0.41
    5 2 3 < -0.39 0.07 0.38
    6 2 3 o 36.34 38.62 0.83
    -7 3 3 o 4.55 2.50 0.59
    -6 3 3 o 30.91 28.90 0.94
    -5 3 3 o 8.69 5.76 0.49
    -4 3 3 o 149.90 153.14 2.21
    -3 3 3 o 16.22 15.91 0.43
    -2 3 3 o 13.86 19.15 0.82
    -1 3 3 o 18.48 14.24 0.65
    0 3 3 o 2065.96 1812.66 28.34
    1 3 3 o 4.55 3.07 0.37
    2 3 3 o 110.94 97.84 1.70
    3 3 3 o 1.66 0.91 0.33
    5 3 3 < -0.11 0.00 0.32
    6 3 3 o 53.76 51.19 1.21
    -6 4 3 o 12.25 10.85 0.58
    -5 4 3 < 0.20 0.08 0.35
    -4 4 3 o 205.16 147.99 4.19
    -3 4 3 < -0.35 0.01 0.33
    -2 4 3 o 79.17 78.73 1.21
    -1 4 3 < 0.04 0.04 0.24
    0 4 3 o 20.43 18.43 0.52
    1 4 3 < 0.41 0.05 0.22
    2 4 3 o 169.14 178.08 2.29
    3 4 3 < -0.16 0.00 0.37
    4 4 3 o 131.17 145.13 2.91
    5 4 3 < -0.21 0.05 0.28
    -5 5 3 o 3.90 2.52 0.56
    -4 5 3 o 17.56 14.63 0.64
    -3 5 3 o 3.79 2.92 0.48
    -2 5 3 o 13.34 15.96 0.48
    -1 5 3 o 4.39 3.48 0.32
    0 5 3 o 48.12 41.57 0.83
    1 5 3 o 5.18 2.11 0.29
    2 5 3 o 185.32 201.66 2.95
    3 5 3 < 1.06 0.22 0.80
    4 5 3 o 143.24 147.67 3.19
    -3 6 3 < 0.53 0.42 0.45
    -2 6 3 o 53.58 50.14 1.04
    -1 6 3 o 0.75 0.43 0.22
    0 6 3 o 2.99 3.33 0.25
    1 6 3 < -0.21 0.02 0.23
    2 6 3 o 103.03 119.01 4.00
    -8 0 4 o 196.54 198.49 3.90
    -6 0 4 o 3.39 5.10 0.51
    -4 0 4 o 697.17 370.57 31.43
    -2 0 4 o 337.65 279.04 12.60
    0 0 4 o 7509.93 5829.20 199.85
    2 0 4 o 2239.73 2280.57 40.63
    4 0 4 o 57.17 58.12 1.36
    6 0 4 o 3.08 1.46 0.54
    -8 1 4 o 2.10 0.81 0.28
    -7 1 4 o 2.37 2.09 0.34
    -6 1 4 o 173.58 176.66 2.30
    -5 1 4 o 4.65 3.53 0.28
    -4 1 4 o 224.60 227.31 3.88
    -3 1 4 < 3.33 4.79 1.55
    -2 1 4 o 16.59 17.63 0.83
    -1 1 4 o 2.94 0.10 0.30
    0 1 4 o 714.11 755.71 15.14
    1 1 4 o 2.95 3.64 0.25
    2 1 4 o 515.89 552.68 5.78
    3 1 4 o 2.68 2.98 0.27
    4 1 4 o 104.21 99.62 1.38
    5 1 4 o 1.73 1.90 0.35
    6 1 4 o 13.76 12.73 0.45
    -8 2 4 o 8.12 9.77 0.54
    -7 2 4 < 0.23 0.08 0.26
    -6 2 4 o 98.07 90.72 1.45
    -5 2 4 < 0.81 0.38 0.32
    -3 2 4 < 0.17 0.28 0.20
    -2 2 4 o 3624.04 3348.88 79.91
    -1 2 4 o 4.64 3.76 0.39
    0 2 4 o 884.73 667.75 16.28
    1 2 4 < 0.08 0.26 0.18
    2 2 4 o 20.02 19.74 0.37
    3 2 4 < -0.04 0.03 0.19
    4 2 4 o 279.16 249.17 3.29
    5 2 4 < -0.49 0.00 0.26
    6 2 4 o 11.62 10.40 0.44
    -7 3 4 o 2.41 1.21 0.47
    -6 3 4 o 1.66 0.70 0.40
    -5 3 4 o 2.31 1.02 0.50
    -4 3 4 o 842.93 836.22 11.84
    -3 3 4 o 1.58 0.16 0.30
    -2 3 4 o 148.60 161.27 2.00
    -1 3 4 o 1.07 0.92 0.30
    0 3 4 o 430.14 397.17 5.11
    1 3 4 o 1.78 2.34 0.26
    2 3 4 o 27.24 34.43 0.57
    3 3 4 < 0.73 1.51 0.29
    5 3 4 o 0.91 0.87 0.29
    6 3 4 o 45.78 50.05 1.41
    -6 4 4 o 12.02 15.74 0.58
    -5 4 4 < 0.48 0.02 0.35
    -3 4 4 < 0.05 0.00 0.29
    -2 4 4 o 52.19 41.06 1.05
    -1 4 4 < -0.24 0.01 0.26
    0 4 4 o 426.88 431.18 4.49
    1 4 4 < -0.14 0.00 0.23
    2 4 4 o 362.54 409.32 4.84
    3 4 4 < 0.19 0.06 0.35
    4 4 4 o 21.69 18.28 0.70
    5 4 4 < 0.28 0.14 0.23
    -5 5 4 < 0.96 0.77 0.51
    -4 5 4 o 9.43 1.97 0.56
    -3 5 4 o 1.38 0.51 0.36
    -2 5 4 o 65.45 77.87 1.07
    -1 5 4 < 0.75 0.00 0.26
    0 5 4 o 172.74 171.99 3.09
    1 5 4 < 0.25 0.14 0.22
    2 5 4 o 185.84 206.83 2.52
    3 5 4 < 0.23 0.30 0.27
    -3 6 4 < 1.11 0.00 0.50
    -2 6 4 o 143.24 151.77 2.78
    -1 6 4 < 0.36 0.15 0.21
    1 6 4 < 0.00 0.02 0.26
    -8 0 5 o 275.55 313.78 6.01
    -6 0 5 o 40.10 49.60 0.98
    -4 0 5 o 599.68 617.73 12.88
    -2 0 5 o 1262.96 1261.96 46.08
    0 0 5 o 2602.40 2174.96 76.72
    2 0 5 o 995.12 1008.11 13.82
    4 0 5 o 6.21 4.38 0.51
    6 0 5 o 110.49 117.50 3.47
    -8 1 5 o 12.81 11.48 0.38
    -7 1 5 < 0.86 0.11 0.32
    -6 1 5 o 60.45 58.60 1.09
    -5 1 5 o 3.04 2.16 0.26
    -4 1 5 o 216.27 234.13 2.53
    -3 1 5 o 11.63 7.03 0.40
    -2 1 5 o 890.15 850.47 16.25
    -1 1 5 o 15.66 20.46 0.41
    0 1 5 o 1084.56 1118.49 16.09
    1 1 5 o 12.86 16.71 0.35
    2 1 5 o 188.26 199.04 2.38
    3 1 5 o 5.09 5.47 0.29
    4 1 5 o 9.94 7.41 0.42
    5 1 5 o 1.80 1.63 0.41
    6 1 5 o 10.79 9.87 0.35
    -8 2 5 o 1.90 1.64 0.28
    -7 2 5 < 0.79 0.06 0.29
    -6 2 5 o 618.55 646.66 7.69
    -5 2 5 < 0.72 0.94 0.29
    -4 2 5 o 190.59 212.57 2.21
    -3 2 5 < 0.29 0.14 0.24
    -2 2 5 o 372.30 421.15 5.66
    -1 2 5 < 0.23 0.49 0.21
    0 2 5 o 78.80 58.01 1.34
    1 2 5 o 0.73 0.34 0.21
    2 2 5 o 34.10 35.49 0.52
    3 2 5 < 0.28 0.39 0.25
    4 2 5 o 188.75 178.42 2.87
    5 2 5 < 0.08 0.01 0.31
    6 2 5 o 45.06 46.71 1.06
    -7 3 5 < 0.98 0.36 0.38
    -6 3 5 o 22.01 15.51 0.81
    -5 3 5 < 0.90 0.82 0.37
    -4 3 5 o 631.19 601.53 8.36
    -3 3 5 o 4.82 4.25 0.32
    -2 3 5 o 3.70 1.00 0.27
    -1 3 5 o 9.19 12.20 0.32
    0 3 5 o 96.15 104.44 1.29
    1 3 5 o 5.48 5.36 0.29
    2 3 5 o 93.10 101.93 1.49
    3 3 5 o 1.99 1.90 0.32
    4 3 5 o 67.96 68.06 1.16
    5 3 5 o 0.87 1.04 0.26
    -6 4 5 < 0.51 0.83 0.35
    -5 4 5 < 0.29 0.01 0.34
    -4 4 5 o 91.03 103.20 1.48
    -3 4 5 < -0.44 0.00 0.29
    -2 4 5 o 349.83 388.10 4.24
    -1 4 5 < 0.05 0.10 0.23
    0 4 5 o 241.11 233.54 2.72
    1 4 5 < 0.20 0.18 0.26
    2 4 5 o 116.32 130.78 1.83
    3 4 5 < 0.17 0.00 0.38
    4 4 5 < 0.78 0.04 0.31
    -5 5 5 < 1.00 0.47 0.48
    -4 5 5 o 9.22 2.14 0.48
    -3 5 5 o 1.56 1.53 0.29
    -2 5 5 o 331.00 354.95 4.42
    -1 5 5 o 2.14 1.46 0.33
    0 5 5 o 368.40 347.22 5.21
    1 5 5 o 3.30 2.86 0.27
    2 5 5 o 28.22 28.63 0.67
    3 5 5 o 1.76 2.58 0.31
    -2 6 5 o 48.38 51.38 1.73
    -1 6 5 < 0.68 0.06 0.38
    -8 0 6 o 26.15 11.78 0.97
    -6 0 6 o 13.33 9.51 0.71
    -4 0 6 o 1522.25 1567.58 56.41
    -2 0 6 o 3213.85 3158.01 67.10
    0 0 6 o 14.07 18.31 0.61
    2 0 6 o 2.56 1.32 0.29
    4 0 6 o 4.36 2.90 0.45
    6 0 6 o 89.20 97.32 2.10
    -8 1 6 o 7.46 5.61 0.34
    -7 1 6 o 5.46 3.75 0.44
    -6 1 6 o 60.04 54.34 0.95
    -5 1 6 o 8.26 7.59 0.32
    -4 1 6 o 588.29 613.09 7.31
    -3 1 6 o 17.27 15.58 0.48
    -2 1 6 o 576.86 550.81 7.47
    -1 1 6 o 20.59 25.09 0.48
    0 1 6 o 301.77 272.00 4.60
    1 1 6 o 9.01 10.98 0.26
    2 1 6 o 40.85 40.44 0.57
    3 1 6 o 3.52 3.25 0.36
    4 1 6 o 201.65 203.56 2.72
    5 1 6 o 1.36 1.01 0.29
    6 1 6 o 43.72 46.93 1.01
    -8 2 6 o 3.66 4.34 0.38
    -7 2 6 < 0.30 0.01 0.32
    -6 2 6 o 380.61 387.47 5.17
    -5 2 6 < 0.35 0.02 0.29
    -4 2 6 o 6.03 3.38 0.31
    -3 2 6 < 0.48 0.29 0.27
    -2 2 6 o 84.69 100.49 1.16
    -1 2 6 o 3.97 4.94 0.29
    0 2 6 o 157.48 139.98 2.12
    1 2 6 < 0.27 0.42 0.18
    2 2 6 o 279.55 294.27 3.57
    3 2 6 < 0.21 0.07 0.23
    4 2 6 o 243.69 239.57 3.42
    5 2 6 < -0.36 0.00 0.32
    -7 3 6 o 2.73 1.52 0.41
    -6 3 6 o 2.93 1.40 0.47
    -5 3 6 o 4.55 3.84 0.45
    -4 3 6 o 511.62 474.15 7.27
    -3 3 6 o 8.28 7.83 0.36
    -2 3 6 o 0.89 1.03 0.23
    -1 3 6 o 7.56 7.30 0.30
    0 3 6 o 67.69 50.59 0.91
    1 3 6 o 3.20 4.90 0.29
    2 3 6 o 167.72 187.21 2.15
    3 3 6 o 2.29 2.39 0.42
    4 3 6 o 126.20 124.66 2.66
    -6 4 6 o 32.92 31.27 0.86
    -5 4 6 < 0.34 0.01 0.38
    -4 4 6 o 258.48 257.83 4.53
    -3 4 6 < -0.14 0.00 0.29
    -2 4 6 o 413.75 467.59 4.94
    -1 4 6 < 0.37 0.25 0.24
    0 4 6 o 31.77 22.28 0.58
    1 4 6 < 0.22 0.68 0.29
    2 4 6 o 31.93 37.84 0.68
    3 4 6 < 0.63 0.20 0.29
    4 4 6 o 22.08 24.69 0.63
    -5 5 6 o 2.09 2.06 0.45
    -4 5 6 o 110.34 116.89 2.02
    -3 5 6 o 5.34 4.12 0.41
    -2 5 6 o 256.79 252.29 3.71
    -1 5 6 o 7.57 5.25 0.34
    0 5 6 o 206.82 198.77 3.26
    1 5 6 o 2.89 2.76 0.24
    2 5 6 o 3.04 3.62 0.39
    -8 0 7 o 149.58 126.49 3.45
    -6 0 7 o 347.74 374.54 5.92
    -4 0 7 o 537.13 561.12 8.89
    -2 0 7 o 381.45 412.57 8.23
    0 0 7 o 32.90 36.01 0.74
    2 0 7 o 241.36 263.17 4.67
    4 0 7 o 12.82 12.12 0.55
    -8 1 7 o 60.97 61.73 0.95
    -7 1 7 o 5.05 3.27 0.38
    -6 1 7 o 168.07 174.06 2.24
    -5 1 7 o 7.44 6.77 0.34
    -4 1 7 o 567.52 588.22 6.12
    -3 1 7 o 8.21 10.83 0.35
    -2 1 7 o 54.73 61.12 0.75
    -1 1 7 o 5.42 6.50 0.29
    0 1 7 o 240.22 228.29 2.47
    1 1 7 o 1.49 0.84 0.19
    2 1 7 o 179.26 191.56 1.92
    3 1 7 < 0.32 0.00 0.24
    4 1 7 o 81.20 75.19 1.13
    5 1 7 < 0.16 0.09 0.26
    -8 2 7 o 11.24 5.12 0.59
    -7 2 7 < 0.39 0.03 0.33
    -6 2 7 o 356.65 382.72 6.89
    -5 2 7 < 0.21 0.12 0.31
    -4 2 7 o 9.59 5.67 0.37
    -3 2 7 < 0.46 0.13 0.24
    -2 2 7 o 169.90 182.36 2.37
    -1 2 7 o 1.42 2.34 0.26
    0 2 7 o 471.78 446.43 4.74
    1 2 7 < 0.25 0.03 0.25
    2 2 7 o 338.21 349.18 3.92
    3 2 7 < -0.05 0.09 0.34
    4 2 7 o 265.99 255.96 3.43
    5 2 7 < 0.02 0.02 0.24
    -7 3 7 o 3.00 1.87 0.35
    -6 3 7 < 0.96 0.15 0.34
    -5 3 7 o 4.03 3.37 0.42
    -4 3 7 o 115.91 103.25 1.64
    -3 3 7 o 4.00 4.93 0.42
    -2 3 7 o 17.78 18.55 0.46
    -1 3 7 o 2.15 1.99 0.29
    0 3 7 o 643.10 511.10 7.66
    1 3 7 < 0.63 0.40 0.25
    2 3 7 o 490.03 486.03 5.82
    3 3 7 < 0.37 0.11 0.32
    4 3 7 o 2.18 2.64 0.27
    -6 4 7 o 209.42 217.99 3.66
    -5 4 7 < -0.12 0.37 0.32
    -4 4 7 o 50.70 45.69 0.96
    -3 4 7 < 0.43 0.65 0.32
    -2 4 7 o 25.99 28.95 0.57
    -1 4 7 < 0.19 0.19 0.27
    0 4 7 o 45.81 41.87 0.80
    1 4 7 < -0.22 0.05 0.26
    2 4 7 o 95.42 101.91 1.80
    3 4 7 < 0.43 0.01 0.28
    -5 5 7 o 3.37 2.93 0.37
    -4 5 7 o 227.69 244.90 3.54
    -3 5 7 o 3.19 2.09 0.29
    -2 5 7 o 18.55 18.04 0.46
    -1 5 7 o 1.63 0.97 0.25
    0 5 7 o 4.53 3.87 0.33
    1 5 7 < -0.30 0.36 0.17
    2 5 7 o 2.98 4.01 0.41
    -8 0 8 o 95.69 83.26 2.32
    -6 0 8 o 251.88 259.38 4.86
    -4 0 8 o 247.36 231.57 4.25
    -2 0 8 o 4.77 4.55 0.35
    0 0 8 o 1.92 1.77 0.30
    2 0 8 o 378.50 366.20 5.94
    4 0 8 o 1.18 1.22 0.33
    -8 1 8 o 187.92 196.27 3.23
    -7 1 8 o 4.40 1.01 0.41
    -6 1 8 o 24.71 24.13 0.63
    -5 1 8 < 0.69 0.45 0.25
    -3 1 8 o 0.89 0.00 0.20
    -2 1 8 o 285.47 309.04 3.45
    -1 1 8 o 2.61 2.94 0.23
    0 1 8 o 311.91 278.57 2.88
    1 1 8 o 4.07 4.79 0.34
    2 1 8 o 87.35 90.35 1.10
    3 1 8 o 1.49 2.27 0.26
    4 1 8 o 10.41 8.68 0.33
    5 1 8 o 0.89 0.85 0.28
    -8 2 8 o 3.88 1.34 0.41
    -7 2 8 < -0.06 0.00 0.33
    -6 2 8 o 63.28 65.87 1.18
    -5 2 8 < 0.05 0.10 0.31
    -4 2 8 < 0.75 0.36 0.37
    -3 2 8 < -0.11 0.01 0.30
    -2 2 8 o 1154.93 1207.32 12.23
    -1 2 8 < 0.83 0.22 0.28
    0 2 8 o 1710.59 1548.66 16.11
    1 2 8 < 0.21 0.02 0.23
    2 2 8 o 17.23 17.49 1.09
    3 2 8 < 0.20 0.07 0.29
    4 2 8 o 13.61 12.51 0.56
    -7 3 8 < 0.78 0.71 0.29
    -6 3 8 o 28.81 31.63 0.77
    -5 3 8 < 0.41 0.61 0.34
    -4 3 8 o 183.89 191.46 2.65
    -3 3 8 < 0.53 0.27 0.35
    -2 3 8 o 495.26 511.03 5.88
    -1 3 8 o 1.34 1.82 0.27
    0 3 8 o 202.52 161.33 2.53
    1 3 8 o 1.37 1.06 0.23
    2 3 8 o 174.71 180.95 2.93
    3 3 8 < 0.70 0.96 0.28
    4 3 8 o 8.22 9.17 0.41
    -6 4 8 o 71.81 63.39 1.56
    -5 4 8 < 0.88 0.01 0.48
    -4 4 8 o 59.98 55.59 1.06
    -3 4 8 < -0.09 0.01 0.35
    -2 4 8 o 22.28 22.34 0.46
    -1 4 8 < 0.21 0.01 0.21
    0 4 8 o 49.46 40.90 0.84
    1 4 8 < 0.23 0.02 0.23
    2 4 8 o 70.82 78.24 1.82
    -4 5 8 o 52.06 37.96 1.50
    -3 5 8 < 0.32 0.01 0.20
    -2 5 8 o 8.58 7.06 0.31
    -1 5 8 < -0.10 0.31 0.23
    0 5 8 o 77.79 78.06 1.37
    1 5 8 < 0.38 0.95 0.30
    -8 0 9 o 73.01 73.23 1.83
    -6 0 9 o 63.80 66.73 1.52
    -4 0 9 o 52.68 59.57 1.34
    -2 0 9 o 132.27 143.71 1.80
    0 0 9 o 4.62 2.58 0.43
    2 0 9 o 220.32 202.50 5.11
    4 0 9 o 8.39 8.90 0.46
    -8 1 9 o 24.83 25.62 0.70
    -7 1 9 o 1.87 0.90 0.38
    -6 1 9 o 63.58 64.89 1.01
    -5 1 9 o 3.95 3.46 0.34
    -4 1 9 o 128.07 125.31 1.90
    -3 1 9 o 7.41 7.68 0.34
    -2 1 9 o 304.70 330.26 2.94
    -1 1 9 o 8.43 9.13 0.38
    0 1 9 o 66.50 66.29 1.38
    1 1 9 o 3.61 4.22 0.29
    2 1 9 o 20.59 23.32 0.46
    3 1 9 o 1.78 1.37 0.33
    4 1 9 o 39.21 37.00 0.75
    -7 2 9 < -0.17 0.03 0.31
    -6 2 9 o 345.72 349.55 4.99
    -5 2 9 < -0.29 0.05 0.35
    -4 2 9 o 820.25 874.82 9.13
    -3 2 9 < 0.35 0.14 0.26
    -2 2 9 o 69.17 74.01 1.08
    -1 2 9 < 0.41 0.35 0.23
    0 2 9 o 234.76 206.72 2.56
    1 2 9 < 0.00 0.00 0.58
    2 2 9 o 11.19 10.83 0.41
    3 2 9 < 0.26 0.05 0.26
    4 2 9 o 120.32 122.17 2.77
    -7 3 9 o 1.03 0.48 0.26
    -6 3 9 o 18.74 21.20 0.62
    -5 3 9 o 1.61 1.80 0.38
    -4 3 9 o 313.55 325.23 3.61
    -3 3 9 o 3.26 3.37 0.38
    -2 3 9 o 658.22 658.73 7.37
    -1 3 9 o 3.39 3.62 0.37
    0 3 9 < 0.43 0.15 0.25
    1 3 9 o 2.19 2.25 0.31
    2 3 9 o 14.60 14.12 0.56
    3 3 9 < 0.69 0.81 0.28
    -6 4 9 o 4.65 1.61 0.44
    -5 4 9 < 0.32 0.00 0.29
    -4 4 9 o 53.02 51.51 1.15
    -3 4 9 < 0.31 0.00 0.23
    -2 4 9 o 93.35 94.34 1.23
    -1 4 9 < 0.10 0.04 0.20
    0 4 9 o 18.56 15.04 0.44
    1 4 9 < 0.05 0.01 0.38
    2 4 9 o 33.68 36.74 1.09
    -3 5 9 o 1.18 2.20 0.25
    -2 5 9 o 16.26 15.45 0.40
    -1 5 9 o 1.38 1.81 0.31
    -8 0 10 o 76.40 69.67 4.15
    -6 0 10 < 2.15 0.00 0.83
    -4 0 10 o 1.21 2.74 0.33
    -2 0 10 o 404.38 408.35 5.42
    0 0 10 o 15.40 16.77 0.54
    2 0 10 o 140.29 146.52 2.54
    -8 1 10 o 23.47 16.10 0.73
    -7 1 10 o 3.71 3.22 0.50
    -6 1 10 o 213.72 224.54 2.79
    -5 1 10 o 4.14 4.44 0.37
    -4 1 10 o 37.32 34.92 0.94
    -3 1 10 o 5.54 5.49 0.32
    -2 1 10 o 0.87 0.46 0.26
    -1 1 10 o 4.04 4.48 0.30
    0 1 10 o 175.54 151.87 2.02
    1 1 10 o 1.61 1.79 0.29
    2 1 10 o 42.77 44.10 0.81
    3 1 10 < 0.51 0.57 0.29
    -7 2 10 < 0.17 0.00 0.29
    -6 2 10 o 192.26 192.32 2.93
    -5 2 10 < 0.29 0.11 0.31
    -4 2 10 o 609.37 648.32 9.38
    -3 2 10 < 0.16 0.10 0.29
    -2 2 10 o 7.26 6.52 0.35
    -1 2 10 < 0.23 0.45 0.24
    0 2 10 o 69.50 62.57 1.06
    1 2 10 < 0.09 0.01 0.26
    2 2 10 o 26.73 25.40 0.58
    3 2 10 < 0.66 0.01 0.30
    -6 3 10 o 242.57 252.91 3.50
    -5 3 10 o 2.36 2.33 0.37
    -4 3 10 o 48.97 47.27 0.76
    -3 3 10 o 3.60 3.08 0.28
    -2 3 10 o 87.77 89.92 1.15
    -1 3 10 o 2.14 1.82 0.33
    0 3 10 < 0.32 0.50 0.24
    1 3 10 o 1.36 1.43 0.35
    2 3 10 o 81.20 88.19 1.38
    -5 4 10 < 0.45 0.15 0.27
    -4 4 10 o 31.23 31.03 0.64
    -3 4 10 < 0.05 0.17 0.23
    -2 4 10 o 67.82 70.47 1.01
    -1 4 10 o 0.83 0.33 0.24
    0 4 10 o 7.75 5.75 0.33
    1 4 10 o 0.87 0.52 0.25
    -6 0 11 o 21.35 17.37 0.76
    -4 0 11 o 20.71 27.02 0.68
    -2 0 11 o 401.50 416.76 6.89
    0 0 11 o 11.75 9.49 0.61
    2 0 11 o 29.87 26.45 1.05
    -7 1 11 o 2.61 1.37 0.38
    -6 1 11 o 40.46 41.77 0.76
    -5 1 11 o 2.39 2.29 0.35
    -4 1 11 o 105.50 99.58 1.40
    -3 1 11 o 1.90 2.60 0.37
    -2 1 11 o 26.32 27.90 0.54
    -1 1 11 < 0.63 0.80 0.28
    0 1 11 o 136.09 115.21 1.73
    1 1 11 < 0.40 0.08 0.27
    2 1 11 o 18.28 19.03 0.44
    -7 2 11 < 0.85 0.00 0.51
    -6 2 11 o 14.04 12.78 0.46
    -5 2 11 < 0.75 0.00 0.26
    -4 2 11 o 45.88 36.38 0.91
    -3 2 11 < 0.18 0.02 0.28
    -2 2 11 o 19.57 16.03 0.51
    -1 2 11 < 0.26 0.01 0.26
    0 2 11 o 88.78 87.14 1.18
    1 2 11 < 0.11 0.01 0.23
    2 2 11 o 3.73 4.09 0.26
    -6 3 11 o 140.13 151.43 1.95
    -5 3 11 o 1.42 1.89 0.32
    -4 3 11 o 17.00 9.95 0.45
    -3 3 11 o 1.16 1.34 0.23
    -2 3 11 o 5.82 6.35 0.29
    -1 3 11 < 1.17 0.93 0.46
    0 3 11 o 5.95 5.27 0.41
    1 3 11 < 0.57 0.29 0.23
    -4 4 11 < 0.25 0.02 0.29
    -3 4 11 < 0.14 0.51 0.20
    -2 4 11 o 72.10 83.05 1.46
    -1 4 11 < 0.11 0.15 0.35
    -6 0 12 o 100.04 103.17 2.17
    -4 0 12 o 45.67 46.87 1.11
    -2 0 12 o 265.27 273.29 4.23
    0 0 12 < 0.92 0.67 0.50
    2 0 12 o 21.19 19.81 0.94
    -7 1 12 < 0.94 0.23 0.57
    -6 1 12 o 1.04 0.57 0.29
    -5 1 12 < 0.28 0.01 0.31
    -4 1 12 o 144.43 148.32 1.98
    -3 1 12 < 0.35 0.30 0.26
    -2 1 12 o 19.80 23.33 0.48
    -1 1 12 o 1.32 1.20 0.28
    0 1 12 o 6.80 6.18 0.43
    1 1 12 o 1.48 1.17 0.28
    2 1 12 o 24.89 36.25 1.51
    -6 2 12 o 32.63 33.71 0.66
    -5 2 12 < 0.01 0.00 0.27
    -3 2 12 < 0.51 0.03 0.27
    -2 2 12 o 10.73 6.43 0.43
    -1 2 12 < 0.02 0.08 0.26
    0 2 12 o 322.08 261.92 3.83
    1 2 12 < 0.35 0.00 0.39
    -5 3 12 < 0.45 0.17 0.26
    -4 3 12 o 1.85 1.64 0.26
    -3 3 12 < 0.38 0.08 0.21
    -2 3 12 o 80.12 83.48 1.05
    -1 3 12 < 0.84 0.62 0.30
    0 3 12 o 4.92 4.34 0.45
    -6 0 13 o 222.41 228.11 6.00
    -4 0 13 < 0.84 0.12 0.48
    -2 0 13 o 6.71 6.70 0.64
    0 0 13 o 26.43 20.72 0.75
    -6 1 13 o 2.78 1.29 0.33
    -5 1 13 o 2.40 2.23 0.36
    -4 1 13 o 21.01 25.69 0.72
    -3 1 13 o 3.12 3.06 0.35
    -2 1 13 o 99.58 88.20 1.71
    -1 1 13 o 2.53 2.01 0.28
    0 1 13 o 4.63 2.59 0.33
    -5 2 13 < 0.59 0.00 0.29
    -4 2 13 o 151.09 154.81 2.24
    -3 2 13 < -0.11 0.05 0.29
    -2 2 13 o 11.03 10.89 0.47
    -1 2 13 < 0.56 0.01 0.26
    0 2 13 o 148.91 118.76 2.90
    -3 3 13 < 0.91 1.99 0.30
    -4 0 14 o 15.60 14.90 0.54
    -2 0 14 o 1.83 1.24 0.45
    -5 1 14 o 1.00 1.41 0.26
    -4 1 14 o 23.19 21.24 0.80
    -3 1 14 o 0.83 0.99 0.26
    -2 1 14 o 36.62 35.01 0.63
    -1 1 14 < 0.25 0.42 0.23
    -3 2 14 < -0.08 0.03 0.30
_refine_special_details
;
The anisotropic displacement parameters of the disordered methyls were
 constrained: \b11[C3a] = \b11[C3], \b22[C3a] = \b22[C3], \b33[C3a] = \b33[C3],
 \b12[C3a] = -\b12[C3], \b13[C3a] = \b13[C3], \b23[C3a] = -\b23[C3]. The
 positions of the methyl hydrogens were discerned in the difference electron
 density map. The methyl hydrogens were constrained: Cmethyl---Hmethyl =
 0.96?\%A while Uiso(Hmethyl) = 1.5Ueq(Cmethyl). The methylene carbons were
 considered to be superimposed possessing the same positional as well as
 anisotropic displacement parameters with the overall occupational parameter
 equal to 1. The distances C2-C3 and C2-C3a were restrained to be equal. The
 attached methylene hydrogens were situated into the calculated positions with
 the corresponding occupational parameters and refined under the constraints
 Cmethylene---Hmethylene = 0.97?\%A and Uiso(Hmethylene) = 1.2Ueq(Cmethylene).
 Their occupancies equalled to those of the occupanices of the pertinent methyl.
;
_reflns_number_total     812
_reflns_number_gt     610
_reflns_threshold_expression     'I>3\s(I)'
_refine_ls_structure_factor_coef     Fsqd
_refine_ls_R_factor_all     0.0594
_refine_ls_R_factor_gt     0.0504
_refine_ls_wR_factor_gt     0.1341
_refine_ls_wR_factor_ref     0.1364
_refine_ls_goodness_of_fit_ref     3.60
_refine_ls_goodness_of_fit_gt     4.13
_refine_ls_restrained_S_all     ?
_refine_ls_restrained_S_gt     ?
_refine_ls_number_reflns     812
_refine_ls_number_parameters     59
_refine_ls_number_restraints     1
_refine_ls_number_constraints     56
_refine_ls_hydrogen_treatment     constr
_refine_ls_weighting_scheme     sigma
_refine_ls_weighting_details     'w=1/(\s^2^(I)+0.0004I^2^)'
_atom_sites_solution_primary     'charge flipping'
_refine_ls_shift/su_max     0.0067
_refine_ls_shift/su_mean     0.0006
_refine_diff_density_max     0.48
_refine_diff_density_min     -0.25
_refine_ls_extinction_method     'none'
_refine_ls_extinction_coef     0
_refine_ls_abs_structure_details     .
_refine_ls_abs_structure_Flack     .
_refine_ls_abs_structure_Rogers     ?
loop_
    _atom_type_symbol
    _atom_type_scat_dispersion_real
    _atom_type_scat_dispersion_imag
    _atom_type_scat_source
    C 0.0181 0.0091 'International Tables Vol C tables 4.2.6.8 and 6.1.1.1'
    H 0.0000 0.0000 'International Tables Vol C tables 4.2.6.8 and 6.1.1.1'
    Na 0.1353 0.1239 'International Tables Vol C tables 4.2.6.8 and 6.1.1.1'
    O 0.0492 0.0322 'International Tables Vol C tables 4.2.6.8 and 6.1.1.1'
_computing_data_collection
;
APEX3 (Bruker, 2017)
;
_computing_cell_refinement
;
SAINT (Bruker, 2017)
;
_computing_data_reduction
;
SAINT (Bruker, 2017)
;
_computing_structure_solution
;
<i>SUPERFLIP</i> (Palatinus & Chapuis, 2007)
;
_computing_structure_refinement
;
<i>JANA</i>2006 (Pet\<r\'i\<cek <i>et al.</i>, 2014)
;
_computing_molecular_graphics
;
DIAMOND (Brandenburg, 2005)
;
_computing_publication_material
;
<i>JANA</i>2006 (Pet\<r\'i\<cek <i>et al.</i>, 2014)
;
loop_
    _restr_distance_atom_site_label_1
    _restr_distance_site_symmetry_1
    _restr_distance_atom_site_label_2
    _restr_distance_site_symmetry_2
    _restr_distance_target
    _restr_distance_target_weight_param
    ? ? ? ? ? ?
loop_
    _restr_angle_atom_site_label_1
    _restr_angle_site_symmetry_1
    _restr_angle_atom_site_label_2
    _restr_angle_site_symmetry_2
    _restr_angle_atom_site_label_3
    _restr_angle_site_symmetry_3
    _restr_angle_target
    _restr_angle_target_weight_param
    ? ? ? ? ? ? ? ?
loop_
    _restr_torsion_atom_site_label_1
    _restr_torsion_site_symmetry_1
    _restr_torsion_atom_site_label_2
    _restr_torsion_site_symmetry_2
    _restr_torsion_atom_site_label_3
    _restr_torsion_site_symmetry_3
    _restr_torsion_atom_site_label_4
    _restr_torsion_site_symmetry_4
    _restr_torsion_angle_target
    _restr_torsion_weight_param
    ? ? ? ? ? ? ? ? ? ?
loop_
    _restr_equal_distance_atom_site_label_1
    _restr_equal_distance_site_symmetry_1
    _restr_equal_distance_atom_site_label_2
    _restr_equal_distance_site_symmetry_2
    _restr_equal_distance_class_class_id
    _restr_equal_distance_class_target_weight_param
    C2 . C3 . 1 0.001
    C2 . C3a . 1 0.001
loop_
    _restr_equal_angle_atom_site_label_1
    _restr_equal_angle_site_symmetry_1
    _restr_equal_angle_atom_site_label_2
    _restr_equal_angle_site_symmetry_2
    _restr_equal_angle_atom_site_label_3
    _restr_equal_angle_site_symmetry_3
    _restr_equal_angle_class_class_id
    _restr_equal_angle_class_target_weight_param
    ? ? ? ? ? ? ? ?
loop_
    _restr_equal_torsion_atom_site_label_1
    _restr_equal_torsion_site_symmetry_1
    _restr_equal_torsion_atom_site_label_2
    _restr_equal_torsion_site_symmetry_2
    _restr_equal_torsion_atom_site_label_3
    _restr_equal_torsion_site_symmetry_3
    _restr_equal_torsion_atom_site_label_4
    _restr_equal_torsion_site_symmetry_4
    _restr_equal_torsion_class_class_id
    _restr_equal_torsion_class_target_weight_param
    ? ? ? ? ? ? ? ? ? ?
loop_
    _atom_site_type_symbol
    _atom_site_label
    _atom_site_fract_x
    _atom_site_fract_y
    _atom_site_fract_z
    _atom_site_U_iso_or_equiv
    _atom_site_adp_type
    _atom_site_calc_flag
    _atom_site_refinement_flags
    _atom_site_occupancy
    _atom_site_site_symmetry_multiplicity
    _atom_site_disorder_assembly
    _atom_site_disorder_group
    Na Na1 0.58889(11) 0.75057(15) 0.42221(6) 0.0219(3) Uani d . 1 4 . .
    O O1 0.6929(2) 0.5409(3) 0.62475(11) 0.0257(6) Uani d . 1 4 . .
    O O2 0.6933(2) 0.9598(3) 0.62567(11) 0.0272(6) Uani d . 1 4 . .
    C C1 0.7006(3) 0.7495(4) 0.67624(16) 0.0189(6) Uani d . 1 4 . .
    C C2 0.7176(3) 0.7518(4) 0.80791(18) 0.0252(7) Uani d . 1 4 . .
    C C3 0.7313(5) 0.4978(6) 0.8670(3) 0.0366(10) Uani d . 0.808(4) 4 . .
    C C3a 0.732(2) 1.0057(14) 0.8673(11) 0.0366(10) Uani d . 0.192(4) 4 . .
    H H1c2 0.832208 0.854412 0.854817 0.0303 Uiso d . 0.808(4) 4 . .
    H H2c2 0.605413 0.845792 0.815159 0.0303 Uiso d . 0.808(4) 4 . .
    H H1c2d 0.606148 0.657665 0.815979 0.0303 Uiso d . 0.192(4) 4 . .
    H H2c2d 0.830804 0.647765 0.855331 0.0303 Uiso d . 0.192(4) 4 . .
    H H1c3 0.83853 0.401966 0.856705 0.0549 Uiso d . 0.808(4) 4 . .
    H H2c3 0.75814 0.520257 0.951449 0.0549 Uiso d . 0.808(4) 4 . .
    H H3c3 0.605919 0.409385 0.83061 0.0549 Uiso d . 0.808(4) 4 . .
    H H1c3a 0.856406 1.085929 0.872783 0.0549 Uiso d . 0.192(4) 4 . .
    H H2c3a 0.620431 1.108883 0.820205 0.0549 Uiso d . 0.192(4) 4 . .
    H H3c3a 0.729143 0.984142 0.946657 0.0549 Uiso d . 0.192(4) 4 . .
loop_
    _atom_site_aniso_label
    _atom_site_aniso_U_11
    _atom_site_aniso_U_22
    _atom_site_aniso_U_33
    _atom_site_aniso_U_12
    _atom_site_aniso_U_13
    _atom_site_aniso_U_23
    _atom_site_aniso_type_symbol
    Na1 0.0253(5) 0.0146(5) 0.0294(5) 0.0001(4) 0.0142(3) 0.0001(3) Na
    O1 0.0323(8) 0.0152(10) 0.0341(8) -0.0011(6) 0.0174(7) -0.0038(6) O
    O2 0.0341(9) 0.0161(10) 0.0361(8) 0.0008(6) 0.0184(7) 0.0045(6) O
    C1 0.0181(8) 0.0150(9) 0.0262(9) -0.0002(9) 0.0111(7) 0.0004(8) C
    C2 0.0245(9) 0.0262(11) 0.0287(9) -0.0003(11) 0.0141(7) -0.0016(9) C
    C3 0.0414(15) 0.0310(14) 0.0433(14) -0.0006(15) 0.0223(12) 0.0091(13) C
    C3a 0.0414(15) 0.0310(14) 0.0433(14) 0.0006(15) 0.0223(12) -0.0091(13) C
loop_
    _jana_atom_site_ADP_C_label
    _jana_atom_site_ADP_C_type_symbol
    _jana_atom_site_ADP_C_111
    _jana_atom_site_ADP_C_112
    _jana_atom_site_ADP_C_113
    _jana_atom_site_ADP_C_122
    _jana_atom_site_ADP_C_123
    _jana_atom_site_ADP_C_133
    _jana_atom_site_ADP_C_222
    _jana_atom_site_ADP_C_223
    _jana_atom_site_ADP_C_233
    _jana_atom_site_ADP_C_333
    ? ? ? ? ? ? ? ? ? ? ? ?
loop_
    _jana_atom_site_ADP_D_label
    _jana_atom_site_ADP_D_type_symbol
    _jana_atom_site_ADP_D_1111
    _jana_atom_site_ADP_D_1112
    _jana_atom_site_ADP_D_1113
    _jana_atom_site_ADP_D_1122
    _jana_atom_site_ADP_D_1123
    _jana_atom_site_ADP_D_1133
    _jana_atom_site_ADP_D_1222
    _jana_atom_site_ADP_D_1223
    _jana_atom_site_ADP_D_1233
    _jana_atom_site_ADP_D_1333
    _jana_atom_site_ADP_D_2222
    _jana_atom_site_ADP_D_2223
    _jana_atom_site_ADP_D_2233
    _jana_atom_site_ADP_D_2333
    _jana_atom_site_ADP_D_3333
    ? ? ? ? ? ? ? ? ? ? ? ? ? ? ? ? ?
loop_
    _jana_atom_site_ADP_E_label
    _jana_atom_site_ADP_E_type_symbol
    _jana_atom_site_ADP_E_11111
    _jana_atom_site_ADP_E_11112
    _jana_atom_site_ADP_E_11113
    _jana_atom_site_ADP_E_11122
    _jana_atom_site_ADP_E_11123
    _jana_atom_site_ADP_E_11133
    _jana_atom_site_ADP_E_11222
    _jana_atom_site_ADP_E_11223
    _jana_atom_site_ADP_E_11233
    _jana_atom_site_ADP_E_11333
    _jana_atom_site_ADP_E_12222
    _jana_atom_site_ADP_E_12223
    _jana_atom_site_ADP_E_12233
    _jana_atom_site_ADP_E_12333
    _jana_atom_site_ADP_E_13333
    _jana_atom_site_ADP_E_22222
    _jana_atom_site_ADP_E_22223
    _jana_atom_site_ADP_E_22233
    _jana_atom_site_ADP_E_22333
    _jana_atom_site_ADP_E_23333
    _jana_atom_site_ADP_E_33333
    ? ? ? ? ? ? ? ? ? ? ? ? ? ? ? ? ? ? ? ? ? ? ?
loop_
    _jana_atom_site_ADP_F_label
    _jana_atom_site_ADP_F_type_symbol
    _jana_atom_site_ADP_F_111111
    _jana_atom_site_ADP_F_111112
    _jana_atom_site_ADP_F_111113
    _jana_atom_site_ADP_F_111122
    _jana_atom_site_ADP_F_111123
    _jana_atom_site_ADP_F_111133
    _jana_atom_site_ADP_F_111222
    _jana_atom_site_ADP_F_111223
    _jana_atom_site_ADP_F_111233
    _jana_atom_site_ADP_F_111333
    _jana_atom_site_ADP_F_112222
    _jana_atom_site_ADP_F_112223
    _jana_atom_site_ADP_F_112233
    _jana_atom_site_ADP_F_112333
    _jana_atom_site_ADP_F_113333
    _jana_atom_site_ADP_F_122222
    _jana_atom_site_ADP_F_122223
    _jana_atom_site_ADP_F_122233
    _jana_atom_site_ADP_F_122333
    _jana_atom_site_ADP_F_123333
    _jana_atom_site_ADP_F_133333
    _jana_atom_site_ADP_F_222222
    _jana_atom_site_ADP_F_222223
    _jana_atom_site_ADP_F_222233
    _jana_atom_site_ADP_F_222333
    _jana_atom_site_ADP_F_223333
    _jana_atom_site_ADP_F_233333
    _jana_atom_site_ADP_F_333333
    ? ? ? ? ? ? ? ? ? ? ? ? ? ? ? ? ? ? ? ? ? ? ? ? ? ? ? ? ? ?
loop_
    _geom_bond_atom_site_label_1
    _geom_bond_atom_site_label_2
    _geom_bond_site_symmetry_1
    _geom_bond_site_symmetry_2
    _geom_bond_distance
    _geom_bond_publ_flag
    O1 C1 . . 1.255(3) ?
    O2 C1 . . 1.259(3) ?
    C1 C2 . . 1.528(3) ?
    C2 C3 . . 1.506(4) ?
    C2 C3a . . 1.506(9) ?
    C2 H1c2 . . 0.97 ?
    C2 H2c2 . . 0.97 ?
    C2 H1c2d . . 0.97 ?
    C2 H2c2d . . 0.97 ?
    C3 H1c3 . . 0.96 ?
    C3 H2c3 . . 0.96 ?
    C3 H3c3 . . 0.96 ?
    C3a H1c3a . . 0.96 ?
    C3a H2c3a . . 0.96 ?
    C3a H3c3a . . 0.96 ?
    Na1 O1 . . 2.5107(15) ?
    Na1 O1 . 2_656 2.3898(18) ?
    Na1 O1 . 3_666 2.4286(17) ?
    Na1 O2 . . 2.5190(15) ?
    Na1 O2 . 2_646 2.3944(19) ?
    Na1 O2 . 3_676 2.4233(17) ?
loop_
    _geom_angle_atom_site_label_1
    _geom_angle_atom_site_label_2
    _geom_angle_atom_site_label_3
    _geom_angle_site_symmetry_1
    _geom_angle_site_symmetry_2
    _geom_angle_site_symmetry_3
    _geom_angle
    _geom_angle_publ_flag
    O1 C1 O2 . . . 124.01(18) ?
    O1 C1 C2 . . . 118.77(19) ?
    O2 C1 C2 . . . 117.21(19) ?
    C1 C2 C3 . . . 116.1(2) ?
    C1 C2 C3a . . . 117.1(5) ?
    C1 C2 H1c2 . . . 109.47 ?
    C1 C2 H2c2 . . . 109.47 ?
    C1 C2 H1c2d . . . 109.47 ?
    C1 C2 H2c2d . . . 109.47 ?
    C3 C2 C3a . . . 126.7(5) ?
    C3 C2 H1c2 . . . 109.47 ?
    C3 C2 H2c2 . . . 109.47 ?
    C3a C2 H1c2d . . . 109.47 ?
    C3a C2 H2c2d . . . 109.47 ?
    H1c2 C2 H2c2 . . . 101.92 ?
    H1c2d C2 H2c2d . . . 100.62 ?
    C2 C3 H1c3 . . . 109.47 ?
    C2 C3 H2c3 . . . 109.47 ?
    C2 C3 H3c3 . . . 109.47 ?
    H1c3 C3 H2c3 . . . 109.47 ?
    H1c3 C3 H3c3 . . . 109.47 ?
    H2c3 C3 H3c3 . . . 109.47 ?
    C2 C3a H1c3a . . . 109.47 ?
    C2 C3a H2c3a . . . 109.47 ?
    C2 C3a H3c3a . . . 109.47 ?
    H1c3a C3a H2c3a . . . 109.47 ?
    H1c3a C3a H3c3a . . . 109.47 ?
    H2c3a C3a H3c3a . . . 109.47 ?
    O1 Na1 O1 . . 2_656 121.28(5) ?
    O1 Na1 O1 . . 3_666 82.59(5) ?
    O1 Na1 O2 . . . 52.39(5) ?
    O1 Na1 O2 . . 2_646 87.29(5) ?
    O1 Na1 O2 . . 3_676 115.92(6) ?
    O1 Na1 O1 2_656 . 3_666 155.01(5) ?
    O1 Na1 O2 2_656 . . 87.20(6) ?
    O1 Na1 O2 2_656 . 2_646 80.15(6) ?
    O1 Na1 O2 2_656 . 3_676 95.08(6) ?
    O1 Na1 O2 3_666 . . 115.64(6) ?
    O1 Na1 O2 3_666 . 2_646 94.93(6) ?
    O1 Na1 O2 3_666 . 3_676 78.81(6) ?
    O2 Na1 O2 . . 2_646 121.43(5) ?
    O2 Na1 O2 . . 3_676 82.98(5) ?
    O2 Na1 O2 2_646 . 3_676 154.50(5) ?
    Na1 O1 Na1 . . 2_646 92.91(6) ?
    Na1 O1 Na1 . . 3_666 97.41(5) ?
    Na1 O1 Na1 2_646 . 3_666 94.99(6) ?
    Na1 O2 Na1 . . 2_656 92.59(6) ?
    Na1 O2 Na1 . . 3_676 97.02(5) ?
loop_
    _geom_torsion_atom_site_label_1
    _geom_torsion_atom_site_label_2
    _geom_torsion_atom_site_label_3
    _geom_torsion_atom_site_label_4
    _geom_torsion_site_symmetry_1
    _geom_torsion_site_symmetry_2
    _geom_torsion_site_symmetry_3
    _geom_torsion_site_symmetry_4
    _geom_torsion
    _geom_torsion_publ_flag
    O1 C1 C2 C3 . . . . 2.1(3) no
    O2 C1 C2 C3 . . . . -178.6(2) no
_iucr_refine_instructions_details
;
#m40
   18    0    1    1
 3.641151 0.000000 0.000000 0.000000 0.000000 0.000000      100000
 0.000000 0.000000                                          00
 0.000000 0.000000 0.000000 0.000000 0.000000 0.000000      000000
 0.000000 0.000000 0.000000 0.000000 0.000000 0.000000      000000
Na1       1  2     1.000000 0.588886 0.750574 0.422209
 0.011382 0.010289 0.004714 0.000078 0.003808 0.000024      0111111111
O1        3  2     1.000000 0.692930 0.540920 0.624749
 0.014524 0.010681 0.005461-0.000622 0.004687-0.001281      0111111111
O2        3  2     1.000000 0.693283 0.959841 0.625669
 0.015332 0.011288 0.005790 0.000475 0.004934 0.001511      0111111111
C1        2  2     1.000000 0.700642 0.749474 0.676236
 0.008145 0.010565 0.004204-0.000140 0.002992 0.000132      0111111111
C2        2  2     1.000000 0.717630 0.751847 0.807905
 0.011015 0.018394 0.004603-0.000175 0.003792-0.000547      0111111111
C2d       2  2     0.000000 0.717630 0.751847 0.807905
 0.011015 0.018394 0.004603-0.000175 0.003792-0.000547      0000000000
C3        2  2     0.808101 0.731293 0.497845 0.867025
 0.018618 0.021786 0.006944-0.000362 0.006001 0.003043      1111111111
C3a       2  2     0.191899 0.732225 1.005704 0.867267
 0.018618 0.021786 0.006944 0.000362 0.006001-0.003043      0111000000
H1c2      4  1     0.808101 0.832208 0.854412 0.854817
 2.388455 0.000000 0.000000 0.000000 0.000000 0.000000      0000000000
H2c2      4  1     0.808101 0.605413 0.845792 0.815159
 2.388455 0.000000 0.000000 0.000000 0.000000 0.000000      0000000000
H1c2d     4  1     0.191899 0.606148 0.657665 0.815979
 2.388455 0.000000 0.000000 0.000000 0.000000 0.000000      0000000000
H2c2d     4  1     0.191899 0.830804 0.647765 0.855331
 2.388455 0.000000 0.000000 0.000000 0.000000 0.000000      0000000000
H1c3      4  1     0.808101 0.838530 0.401966 0.856705
 4.336531 0.000000 0.000000 0.000000 0.000000 0.000000      0000000000
H2c3      4  1     0.808101 0.758140 0.520257 0.951449
 4.336531 0.000000 0.000000 0.000000 0.000000 0.000000      0000000000
H3c3      4  1     0.808101 0.605919 0.409385 0.830610
 4.336531 0.000000 0.000000 0.000000 0.000000 0.000000      0000000000
H1c3a     4  1     0.191899 0.856406 1.085929 0.872783
 4.336531 0.000000 0.000000 0.000000 0.000000 0.000000      0000000000
H2c3a     4  1     0.191899 0.620431 1.108883 0.820205
 4.336531 0.000000 0.000000 0.000000 0.000000 0.000000      0000000000
H3c3a     4  1     0.191899 0.729143 0.984142 0.946657
 4.336531 0.000000 0.000000 0.000000 0.000000 0.000000      0000000000
----------------------------   s.u. block   ----------------------------
 0.023560 0.000000 0.000000 0.000000 0.000000 0.000000
 0.000000 0.000000
 0.000000 0.000000 0.000000 0.000000 0.000000 0.000000
 0.000000 0.000000 0.000000 0.000000 0.000000 0.000000
Na1                0.000000 0.000112 0.000147 0.000064
 0.000222 0.000360 0.000083 0.000207 0.000088 0.000107
O1                 0.000000 0.000219 0.000293 0.000112
 0.000382 0.000724 0.000132 0.000353 0.000178 0.000191
O2                 0.000000 0.000224 0.000301 0.000114
 0.000388 0.000731 0.000135 0.000363 0.000182 0.000195
C1                 0.000000 0.000272 0.000408 0.000160
 0.000376 0.000617 0.000145 0.000534 0.000178 0.000277
C2                 0.000000 0.000304 0.000442 0.000182
 0.000423 0.000775 0.000150 0.000599 0.000197 0.000303
C2d                0.000000 0.000304 0.000442 0.000182
 0.000423 0.000775 0.000150 0.000599 0.000197 0.000303
C3                 0.003590 0.000479 0.000624 0.000259
 0.000696 0.001004 0.000223 0.000859 0.000320 0.000420
C3a                0.003590 0.002050 0.001352 0.001067
 0.000696 0.001004 0.000223 0.000859 0.000320 0.000420
H1c2               0.003590-0.100000-0.100000-0.100000
 0.000000 0.000000 0.000000 0.000000 0.000000 0.000000
H2c2               0.003590-0.100000-0.100000-0.100000
 0.000000 0.000000 0.000000 0.000000 0.000000 0.000000
H1c2d              0.003590-0.100000-0.100000-0.100000
 0.000000 0.000000 0.000000 0.000000 0.000000 0.000000
H2c2d              0.003590-0.100000-0.100000-0.100000
 0.000000 0.000000 0.000000 0.000000 0.000000 0.000000
H1c3               0.003590-0.100000-0.100000-0.100000
 0.000000 0.000000 0.000000 0.000000 0.000000 0.000000
H2c3               0.003590-0.100000-0.100000-0.100000
 0.000000 0.000000 0.000000 0.000000 0.000000 0.000000
H3c3               0.003590-0.100000-0.100000-0.100000
 0.000000 0.000000 0.000000 0.000000 0.000000 0.000000
H1c3a              0.003590-0.100000-0.100000-0.100000
 0.000000 0.000000 0.000000 0.000000 0.000000 0.000000
H2c3a              0.003590-0.100000-0.100000-0.100000
 0.000000 0.000000 0.000000 0.000000 0.000000 0.000000
H3c3a              0.003590-0.100000-0.100000-0.100000
 0.000000 0.000000 0.000000 0.000000 0.000000 0.000000
--------------------------   Saved points   ----------------------------
    0
------------------------------------------------------------------------
--------------------------   Fourier maxima   --------------------------
    1    1    1
max1      1  1     1.000000 0.784493 0.054300 0.385187      000  0  0  0
     0.45     0.38
max2      1  1     1.000000 0.257690 0.082660 0.383889      000  0  0  0
     0.33     0.26
max3      1  1     1.000000 0.104589 0.246509 0.178845      000  0  0  0
     0.29     0.19
max4      1  1     1.000000 0.210092 0.240889 0.578918      000  0  0  0
     0.49     0.18
max5      1  1     1.000000 0.474128 0.237851 0.586022      000  0  0  0
     0.24     0.15
max6      1  1     1.000000 0.336145 0.058483 0.136401      000  0  0  0
     0.31     0.15
max7      1  1     1.000000 0.059775 0.035363 0.123710      000  0  0  0
     0.28     0.15
max8      1  1     1.000000 0.378291 0.252935 0.193778      000  0  0  0
     0.30     0.15
max9      1  1     1.000000 0.020040 0.031863 0.377163      000  0  0  0
     0.32     0.14
max10     1  1     1.000000 0.227071 0.096819 0.145856      000  0  0  0
     0.24     0.13
--------------------------   Fourier minima   --------------------------
    1    1    1
min1      1  1     1.000000 0.710276 0.045156 0.475218      000  0  0  0
     0.25     0.18
min2      1  1     1.000000 0.558702 0.040230 0.496509      000  0  0  0
     0.22     0.18
min3      1  1     1.000000 0.452540 0.198564 0.730922      000  0  0  0
     0.19     0.16
min4      1  1     1.000000 0.044314 0.126815 0.299765      000  0  0  0
     0.22     0.15
min5      1  1     1.000000 0.929115 0.196075 0.705764      000  0  0  0
     0.19     0.15
min6      1  1     1.000000 0.037670 0.248238 0.529650      000  0  0  0
     0.23     0.14
min7      1  1     1.000000 0.339927 0.215309 0.767920      000  0  0  0
     0.15     0.14
min8      1  1     1.000000 0.308088 0.028015 0.810162      000  0  0  0
     0.20     0.14
min9      1  1     1.000000 0.239377 0.091376 0.763980      000  0  0  0
     0.17     0.14
min10     1  1     1.000000 0.193894 0.135139 0.448453      000  0  0  0
     0.19     0.13
------------------------------------------------------------------------
#m50
Version Jana2006
title cu_jf_naprop2_fabry_0ma_a.res in p2(1)/c
cell 7.1048 5.3003 11.9035 90 111.2251 90
esdcell 0.0004 0.0003 0.0007 0 0.0049 0
spgroup P21/a 14 22
lattice P
symmetry x y z
symmetry -x+1/2 y+1/2 -z
symmetry -x -y -z
symmetry x+1/2 -y+1/2 z
unitsnumb 4
chemform Na C3 O2 H5
formtab -62
atom Na atradius 1.91 color 249220060
atom C atradius 0.77 color 128073041
atom O atradius 0.74 color 254003000
atom H atradius 0.46 color 255204204
roundmethod 1
end
*******************************************************************************
contour
end contour
dist
  angles 1 lsttype 1 dmax 1.7
  selfirst Na1 C1 C2
  selsecnd Na1 C1 C2
  torsion O1 C1 C2 C3
  torsion O2 C1 C2 C3
  bondval Na O 1.8 0.37
end dist
fourier
  maptype 6
end fourier
refine
  cycles 9999 fsquare 1 skipbad 1 badref 15
  restric C3 4 C3a
  restric C2 1 C2d
  equation : ai[H1C2] = ai[C3]
  equation : ai[H2C2] = ai[C3]
  equation : ai[H1C2d] = 1.0 - ai[C3]
  equation : ai[H2C2d] = 1.0 - ai[C3]
  equation : ai[H1C3] = ai[C3]
  equation : ai[H2C3] = ai[C3]
  equation : ai[H3C3] = ai[C3]
  equation : ai[H1C3a] = 1.0 - ai[C3]
  equation : ai[H2C3a] = 1.0 - ai[C3]
  equation : ai[H3C3a] = 1.0 - ai[C3]
  equation : beta11[C3a] = beta11[C3]
  equation : beta22[C3a] = beta22[C3]
  equation : beta33[C3a] = beta33[C3]
  equation : beta12[C3a] = -beta12[C3]
  equation : beta13[C3a] = beta13[C3]
  equation : beta23[C3a] = -beta23[C3]
  distfix = 0.001 C2 C3; C2 C3a;
  keep hydro tetrahed C2 2 2 C3 C1 0.97 H1c2 H2c2
  keep ADP riding C2 1.2 H1c2 H2c2
  keep hydro tetrahed C2d 2 2 C3a C1 0.97 H1c2d H2c2d
  keep ADP riding C2d 1.2 H1c2d H2c2d
  keep hydro tetrahed C3 1 3 C2 0.96 H1c3 H2c3 H3c3
  keep ADP riding C3 1.5 H1c3 H2c3 H3c3
  keep hydro tetrahed C3a 1 3 C2d 0.96 H1c3a H2c3a H3c3a
  keep ADP riding C3a 1.5 H1c3a H2c3a H3c3a
end refine
;
data_II
_chemical_name_systematic
;
Poly[(\m~5~-propanoato)potassium(I)]
;
_chemical_name_common     'Potassium propionate'
_chemical_formula_moiety     'K1, C3 H5 O2'
_chemical_formula_sum     'C3 H5 K1 O2'
_chemical_formula_structural     ?
_chemical_formula_analytical     ?
_chemical_formula_iupac     '[K1 (C3 H5 O2)]'
_chemical_formula_weight     112.2
_chemical_melting_point     ?
_chemical_compound_source     ?
_chemical_absolute_configuration     ?
_symmetry_cell_setting     monoclinic
_symmetry_space_group_name_H-M     'P 1 21/m 1'
_symmetry_space_group_name_Hall     '-P 2yb'
loop_
    _space_group_symop_id
    _space_group_symop_operation_xyz
    1 x,y,z
    2 -x,y+1/2,-z
    3 -x,-y,-z
    4 x,-y+1/2,z
_cell_length_a     3.9070(17)
_cell_length_b     5.7872(17)
_cell_length_c     11.317(5)
_cell_angle_alpha     90
_cell_angle_beta     94.03(2)
_cell_angle_gamma     90
_cell_volume     255.25(18)
_cell_formula_units_Z     2
_cell_measurement_reflns_used     2906
_cell_measurement_theta_min     3.627
_cell_measurement_theta_max     30.030
_cell_measurement_temperature     240(2)
_cell_special_details     ?
loop_
    _twin_individual_id
    _twin_individual_mass_fraction_refined
    _twin_individual_twin_matrix_11
    _twin_individual_twin_matrix_12
    _twin_individual_twin_matrix_13
    _twin_individual_twin_matrix_21
    _twin_individual_twin_matrix_22
    _twin_individual_twin_matrix_23
    _twin_individual_twin_matrix_31
    _twin_individual_twin_matrix_32
    _twin_individual_twin_matrix_33
    1 0.6(3) 1 0 0 0 1 0 0 0 1
    2 0.4(3) -1 0 0 0 -1 0 0 0 -1
_exptl_crystal_description     plate
_exptl_crystal_colour     'colourless'
_exptl_crystal_size_max     0.426
_exptl_crystal_size_mid     0.386
_exptl_crystal_size_min     0.020
_exptl_crystal_size_rad     ?
_exptl_crystal_density_diffrn     1.4594
_exptl_crystal_density_meas     ?
_exptl_crystal_density_method     ?
_exptl_crystal_F_000     116
loop_
    _exptl_crystal_face_index_h
    _exptl_crystal_face_index_k
    _exptl_crystal_face_index_l
    _exptl_crystal_face_perp_dist
    ? ? ? ?
_exptl_absorpt_coefficient_mu     0.903
_exptl_absorpt_correction_type     multi-scan
_exptl_absorpt_process_details
;
(<i>SADABS</i>; Bruker, 2017)
;
_exptl_absorpt_correction_T_min     0.7000
_exptl_absorpt_correction_T_max     0.9820
_exptl_special_details     ?
_diffrn_ambient_temperature     240(2)
_diffrn_source     'I\mS  micro-focus sealed tube'
_diffrn_source_power     ?
_diffrn_source_voltage     ?
_diffrn_source_current     ?
_diffrn_radiation_type     'Mo K\a'
_diffrn_radiation_wavelength     0.71073
_diffrn_radiation_monochromator     'Quazar Mo multilayer optic'
_diffrn_measurement_device_type
                                   'Bruker D8 VENTURE Kappa Duo PHOTON 100 CMOS'
_diffrn_measurement_device     ?
_diffrn_measurement_method     '\f and \w scans'
_diffrn_detector     'PHOTON 100 CMOS'
_diffrn_measurement_specimen_support     ?
_diffrn_detector_area_resol_mean     ?
_diffrn_reflns_number     8787
_diffrn_reflns_av_R_equivalents     0.0543
_diffrn_reflns_av_unetI/netI     0.0307
_diffrn_reflns_theta_min     3.61
_diffrn_reflns_theta_max     30.07
_diffrn_reflns_theta_full     26.14
_diffrn_measured_fraction_theta_max     0.92
_diffrn_measured_fraction_theta_full     0.98
_diffrn_reflns_limit_h_min     -5
_diffrn_reflns_limit_h_max     5
_diffrn_reflns_limit_k_min     -8
_diffrn_reflns_limit_k_max     8
_diffrn_reflns_limit_l_min     -15
_diffrn_reflns_limit_l_max     15
_diffrn_reflns_reduction_process     ?
_diffrn_standards_number     0
_diffrn_standards_interval_count     .
_diffrn_standards_interval_time     .
_diffrn_standards_decay_%     ?
loop_
    _diffrn_standard_refln_index_h
    _diffrn_standard_refln_index_k
    _diffrn_standard_refln_index_l
    ? ? ?
_diffrn_radiation_probe     x-ray
loop_
    _refln_index_h
    _refln_index_k
    _refln_index_l
    _refln_observed_status
    _refln_F_squared_meas
    _refln_F_squared_calc
    _refln_F_squared_sigma
    1 0 0 o 175.96 172.50 2.17
    2 0 0 o 1795.49 1799.77 19.23
    3 0 0 < 1.03 0.72 0.74
    4 0 0 o 199.14 189.15 3.77
    1 1 0 o 3106.36 2801.97 32.60
    2 1 0 o 15.33 12.52 0.67
    3 1 0 o 334.77 334.28 3.43
    4 1 0 < 1.00 0.12 0.81
    5 1 0 o 60.70 54.31 2.47
    0 2 0 o 298.19 314.90 3.25
    1 2 0 < 0.22 0.16 0.55
    2 2 0 o 219.67 208.89 2.16
    3 2 0 o 10.24 7.10 0.80
    4 2 0 o 52.28 50.53 1.63
    5 2 0 o 7.88 0.65 2.10
    1 3 0 o 195.45 190.38 2.39
    2 3 0 o 13.21 11.31 0.85
    3 3 0 o 79.66 66.03 1.78
    5 3 0 o 25.96 19.68 2.58
    0 4 0 o 727.09 695.57 8.63
    1 4 0 o 10.92 8.86 0.89
    2 4 0 o 278.87 270.61 3.55
    3 4 0 < 2.95 2.18 1.14
    1 5 0 o 601.06 579.75 7.12
    2 5 0 < 2.84 1.28 0.97
    3 5 0 o 171.65 169.73 3.94
    4 5 0 < 3.60 0.12 1.74
    0 6 0 o 292.98 285.10 7.91
    1 6 0 < 2.57 0.01 2.58
    2 6 0 o 176.11 177.24 3.72
    3 6 0 < 3.09 0.03 4.27
    1 7 0 o 60.25 61.41 2.94
    0 8 0 o 30.57 27.56 6.44
    1 8 0 < 5.19 0.39 5.69
    -4 0 1 o 122.92 124.36 2.79
    -3 0 1 o 8.96 8.79 1.02
    -2 0 1 o 623.17 589.80 8.33
    -1 0 1 o 162.63 138.51 2.25
    1 0 1 o 981.43 909.15 9.62
    2 0 1 o 1185.00 1121.82 11.88
    3 0 1 o 3.89 4.76 0.91
    4 0 1 o 153.67 149.56 3.84
    -5 1 1 o 36.99 29.64 1.94
    -4 1 1 o 19.13 15.96 1.14
    -3 1 1 o 146.02 145.82 1.90
    -2 1 1 o 23.88 25.72 0.86
    -1 1 1 o 607.26 541.93 4.41
    0 1 1 o 107.85 104.09 1.04
    1 1 1 o 1275.98 1219.35 10.35
    2 1 1 < 0.01 0.04 0.54
    3 1 1 o 288.51 286.05 2.97
    4 1 1 o 8.23 5.68 1.02
    5 1 1 o 46.41 47.27 2.83
    -5 2 1 o 15.36 12.19 1.89
    -4 2 1 o 36.42 15.01 4.16
    -3 2 1 o 72.55 72.65 1.42
    -2 2 1 o 35.31 40.83 0.91
    -1 2 1 o 235.32 211.26 2.39
    0 2 1 o 322.63 317.46 2.47
    1 2 1 o 388.19 353.45 3.59
    2 2 1 o 191.62 193.16 1.98
    3 2 1 o 64.12 68.35 1.39
    4 2 1 o 77.52 76.36 2.10
    5 2 1 o 13.99 12.69 2.34
    -5 3 1 o 8.93 6.85 2.38
    -4 3 1 o 35.52 32.26 1.60
    -3 3 1 o 16.01 12.60 1.12
    -2 3 1 o 129.81 128.17 2.07
    -1 3 1 o 35.18 39.82 1.18
    0 3 1 o 239.06 235.05 2.17
    1 3 1 o 151.91 151.97 2.08
    2 3 1 o 130.27 126.38 1.97
    3 3 1 o 106.68 107.35 1.78
    4 3 1 o 35.08 31.65 1.80
    5 3 1 o 33.57 29.16 3.77
    -3 4 1 o 25.83 25.38 1.49
    -2 4 1 o 82.24 80.49 2.12
    -1 4 1 o 18.71 18.59 1.17
    0 4 1 o 190.13 189.51 2.22
    1 4 1 < 0.09 0.67 0.80
    2 4 1 o 239.20 235.25 3.24
    3 4 1 o 10.36 9.49 1.20
    -4 5 1 < 5.42 3.10 7.61
    -3 5 1 o 90.13 87.30 3.12
    -2 5 1 < 1.67 1.70 0.94
    -1 5 1 o 199.60 193.98 3.44
    0 5 1 o 12.30 9.66 1.22
    1 5 1 o 288.75 267.75 4.45
    2 5 1 o 4.49 3.87 1.21
    3 5 1 o 125.90 124.51 3.10
    4 5 1 < 0.46 0.12 2.22
    -3 6 1 o 7.82 4.85 1.74
    -2 6 1 o 73.51 74.18 2.50
    -1 6 1 < 1.67 1.22 1.65
    0 6 1 o 152.47 138.96 3.99
    1 6 1 < -0.09 0.21 1.57
    2 6 1 o 108.12 106.05 3.17
    3 6 1 < -2.58 0.58 9.40
    -2 7 1 o 13.63 17.13 2.80
    -1 7 1 o 28.41 26.63 2.82
    0 7 1 o 22.34 21.16 2.37
    1 7 1 o 39.22 41.69 2.63
    2 7 1 < 14.86 14.34 13.64
    -1 8 1 o 21.69 20.86 5.32
    0 8 1 < 8.74 13.39 3.69
    1 8 1 o 11.46 18.92 2.80
    -5 0 2 o 13.82 8.74 2.68
    -4 0 2 o 8.75 4.94 1.32
    -3 0 2 o 12.94 12.39 1.05
    -2 0 2 o 52.29 61.16 1.59
    -1 0 2 o 138.68 151.43 2.11
    0 0 2 o 44.67 43.67 0.80
    1 0 2 o 11.54 13.87 0.54
    2 0 2 o 17.12 11.73 0.94
    3 0 2 < 0.78 0.20 0.81
    4 0 2 o 8.73 5.35 1.65
    -5 1 2 < 7.82 0.40 7.86
    -4 1 2 o 41.28 39.06 1.42
    -3 1 2 o 15.54 14.72 1.00
    -2 1 2 o 203.49 199.56 2.61
    -1 1 2 o 21.69 24.74 0.59
    0 1 2 o 508.08 499.67 4.45
    1 1 2 o 7.08 5.26 0.42
    2 1 2 o 44.49 48.74 0.90
    3 1 2 o 8.92 8.57 0.78
    4 1 2 o 12.06 9.87 1.21
    5 1 2 < 17.37 6.94 10.08
    -5 2 2 o 43.73 41.11 2.34
    -3 2 2 o 309.13 310.63 3.55
    -2 2 2 o 7.80 8.03 0.58
    -1 2 2 o 1325.87 1255.35 9.54
    0 2 2 o 14.25 12.95 0.60
    1 2 2 o 746.31 748.13 5.86
    2 2 2 o 53.97 55.31 1.02
    3 2 2 o 128.17 128.61 2.14
    4 2 2 o 24.34 20.63 1.82
    5 2 2 o 19.49 15.54 3.00
    -5 3 2 < 3.05 0.01 2.47
    -4 3 2 o 101.21 98.02 2.30
    -3 3 2 o 6.72 7.57 0.96
    -2 3 2 o 592.98 580.96 5.51
    -1 3 2 o 12.47 12.75 0.81
    0 3 2 o 1099.75 1011.88 8.50
    1 3 2 o 30.11 27.79 0.99
    2 3 2 o 287.44 287.60 2.92
    3 3 2 o 30.91 27.54 1.26
    4 3 2 o 117.58 40.49 11.41
    5 3 2 o 12.50 11.02 3.08
    -3 4 2 o 63.64 61.89 2.05
    -2 4 2 o 18.41 18.75 1.20
    -1 4 2 o 221.12 214.98 2.82
    0 4 2 o 4.80 4.54 0.79
    1 4 2 o 136.92 131.21 2.42
    2 4 2 o 4.16 1.77 1.05
    3 4 2 o 21.22 19.58 1.29
    -4 5 2 o 9.86 8.22 2.57
    -3 5 2 o 6.97 5.79 1.46
    -2 5 2 o 20.02 18.71 1.46
    -1 5 2 o 7.54 6.39 1.21
    0 5 2 o 22.26 20.72 1.41
    1 5 2 < 0.89 0.05 1.19
    2 5 2 < 2.62 3.17 1.27
    3 5 2 o 7.31 1.39 1.80
    -3 6 2 o 20.54 21.00 2.21
    -2 6 2 o 5.40 4.05 1.38
    -1 6 2 o 37.23 33.68 1.60
    0 6 2 < 2.95 2.26 2.12
    1 6 2 o 20.04 19.66 2.08
    2 6 2 < 2.67 2.16 3.59
    -2 7 2 o 59.22 71.49 2.69
    -1 7 2 < 2.03 3.61 1.65
    0 7 2 o 78.63 83.85 2.94
    1 7 2 o 6.31 5.84 2.10
    2 7 2 o 35.38 40.77 3.05
    0 8 2 < 0.58 3.87 3.51
    -5 0 3 o 31.54 33.09 2.29
    -4 0 3 o 53.92 57.80 2.16
    -3 0 3 o 75.86 74.05 2.81
    -2 0 3 o 391.80 381.17 5.60
    -1 0 3 o 35.36 46.12 1.17
    0 0 3 o 316.52 281.85 3.60
    1 0 3 o 539.18 597.97 5.80
    2 0 3 o 299.62 291.15 4.66
    3 0 3 o 148.86 147.72 3.01
    4 0 3 o 58.74 55.46 3.05
    -5 1 3 o 11.97 13.47 1.37
    -4 1 3 o 74.53 75.68 2.15
    -3 1 3 o 55.61 56.03 1.34
    -2 1 3 o 233.92 231.54 2.39
    -1 1 3 o 117.46 119.27 1.86
    0 1 3 o 780.14 780.84 6.04
    1 1 3 o 139.16 149.94 1.53
    2 1 3 o 366.96 373.29 3.42
    3 1 3 o 56.82 56.31 1.56
    4 1 3 o 62.11 57.29 2.17
    -5 2 3 o 63.68 64.99 2.26
    -4 2 3 o 5.55 5.46 1.04
    -3 2 3 o 223.33 226.26 2.88
    -2 2 3 o 14.65 13.45 0.66
    -1 2 3 o 1190.71 1151.31 8.92
    0 2 3 o 28.86 21.34 0.92
    1 2 3 o 963.10 931.28 8.31
    2 2 3 < -0.03 0.03 0.50
    3 2 3 o 155.67 161.24 2.31
    4 2 3 < 1.44 1.06 1.11
    5 2 3 o 23.01 20.81 3.99
    -5 3 3 o 5.36 3.06 1.63
    -4 3 3 o 112.30 113.68 2.68
    -3 3 3 < 2.02 0.38 1.04
    -2 3 3 o 391.58 382.95 3.85
    -1 3 3 o 43.86 41.11 1.12
    0 3 3 o 941.60 883.81 8.27
    1 3 3 o 17.95 19.11 0.76
    2 3 3 o 324.39 338.61 3.32
    3 3 3 o 3.44 0.00 0.94
    4 3 3 o 59.28 53.66 2.25
    -4 4 3 o 15.66 14.12 1.55
    -3 4 3 o 90.70 90.95 2.22
    -2 4 3 o 29.31 28.75 1.29
    -1 4 3 o 188.69 177.97 3.16
    0 4 3 o 10.19 10.02 0.94
    1 4 3 o 283.13 278.30 3.45
    2 4 3 o 22.54 19.01 1.51
    3 4 3 o 88.15 94.51 2.53
    4 4 3 o 134.65 9.26 14.10
    -4 5 3 o 26.42 25.02 2.61
    -3 5 3 o 45.21 39.87 2.64
    -2 5 3 o 44.94 45.39 1.99
    -1 5 3 o 76.58 74.81 1.77
    0 5 3 o 93.87 91.32 2.27
    1 5 3 o 65.52 67.19 2.74
    2 5 3 o 90.34 94.81 3.02
    3 5 3 o 42.23 38.03 2.40
    4 5 3 o 64.13 23.63 4.03
    -3 6 3 o 39.02 32.10 2.52
    -2 6 3 o 19.74 18.39 1.69
    -1 6 3 o 75.67 74.92 2.20
    0 6 3 o 31.45 30.19 2.22
    1 6 3 o 83.92 84.19 2.89
    2 6 3 o 20.56 23.56 2.12
    3 6 3 o 44.24 37.42 3.31
    -1 7 3 < 0.39 0.01 1.32
    0 7 3 o 98.08 99.42 2.87
    1 7 3 < 0.52 0.22 2.09
    2 7 3 o 48.67 58.06 4.75
    0 8 3 < -0.71 1.24 4.24
    -5 0 4 o 28.19 31.76 2.25
    -4 0 4 o 89.11 94.40 2.77
    -3 0 4 o 179.30 185.48 3.86
    -2 0 4 o 728.65 735.75 10.08
    -1 0 4 o 856.93 871.22 9.86
    0 0 4 o 2418.19 2384.78 30.10
    1 0 4 o 470.63 459.74 5.79
    2 0 4 o 328.75 334.24 4.47
    3 0 4 o 201.60 209.65 3.60
    4 0 4 o 58.21 53.23 3.13
    5 0 4 o 38.43 44.68 4.54
    -5 1 4 o 17.92 16.89 1.57
    -4 1 4 o 76.21 78.40 2.15
    -3 1 4 o 145.27 150.98 2.47
    -2 1 4 o 284.18 289.38 3.00
    -1 1 4 o 712.56 710.55 6.11
    0 1 4 o 414.67 425.77 3.45
    1 1 4 o 334.25 330.76 3.03
    2 1 4 o 254.76 271.77 2.69
    3 1 4 o 60.82 64.62 1.67
    4 1 4 o 78.06 80.02 2.34
    -5 2 4 o 29.51 31.44 1.97
    -4 2 4 o 10.97 10.50 1.23
    -3 2 4 o 108.21 109.59 1.86
    -2 2 4 o 41.83 45.15 1.07
    -1 2 4 o 86.06 91.44 1.89
    0 2 4 o 2.63 0.36 0.66
    1 2 4 o 178.06 182.12 2.42
    2 2 4 o 5.36 6.34 0.78
    3 2 4 o 76.70 76.96 1.99
    4 2 4 o 9.43 10.96 1.51
    -5 3 4 < 3.97 1.72 1.89
    -4 3 4 o 57.77 58.66 1.98
    -3 3 4 o 14.65 13.96 0.99
    -2 3 4 o 104.02 106.00 1.85
    -1 3 4 o 12.13 11.45 0.84
    0 3 4 o 79.53 82.53 1.47
    1 3 4 < 0.10 0.11 0.65
    2 3 4 o 83.96 78.16 1.77
    3 3 4 o 7.19 5.58 1.17
    4 3 4 o 34.81 32.80 2.57
    -4 4 4 o 26.84 21.94 1.83
    -3 4 4 o 79.90 87.92 2.71
    -2 4 4 o 95.12 100.83 2.41
    -1 4 4 o 161.32 161.88 2.53
    0 4 4 o 144.38 152.96 2.04
    1 4 4 o 107.71 102.80 1.90
    2 4 4 o 40.73 39.20 1.75
    3 4 4 o 73.59 71.83 2.38
    -4 5 4 o 36.44 33.02 2.74
    -3 5 4 o 81.16 86.48 2.63
    -2 5 4 o 98.81 102.31 2.66
    -1 5 4 o 216.68 221.05 3.36
    0 5 4 o 133.60 137.38 2.50
    1 5 4 o 149.02 153.71 2.86
    2 5 4 o 100.79 100.17 2.98
    3 5 4 o 45.32 43.58 2.50
    4 5 4 o 41.63 42.25 6.13
    -3 6 4 o 34.01 38.12 3.17
    -2 6 4 o 200.42 77.46 14.03
    -1 6 4 o 59.62 60.92 2.02
    0 6 4 o 73.38 80.16 2.33
    1 6 4 o 71.66 75.41 2.85
    2 6 4 o 39.88 41.73 2.58
    3 6 4 o 41.48 44.46 3.19
    0 7 4 o 26.85 27.78 1.68
    1 7 4 < 4.74 7.34 2.30
    2 7 4 o 20.69 24.44 2.96
    -4 0 5 o 63.51 65.53 3.43
    -3 0 5 o 57.20 62.00 2.11
    -2 0 5 o 251.69 270.17 4.23
    -1 0 5 o 695.58 630.12 8.52
    0 0 5 o 615.62 593.89 6.89
    1 0 5 o 546.17 566.24 6.16
    2 0 5 o 234.06 240.32 3.60
    3 0 5 o 59.92 63.50 2.12
    4 0 5 o 26.51 24.88 2.89
    -5 1 5 o 17.82 19.10 1.65
    -4 1 5 < 2.58 3.46 1.03
    -3 1 5 o 80.91 81.45 2.24
    -2 1 5 o 85.04 87.04 1.81
    -1 1 5 o 353.33 339.57 3.83
    0 1 5 o 252.00 255.99 2.69
    1 1 5 o 361.68 375.68 3.86
    2 1 5 o 48.80 49.81 1.27
    3 1 5 o 63.35 64.42 1.53
    4 1 5 o 15.00 13.88 1.58
    -4 2 5 o 10.87 9.45 1.40
    -3 2 5 < 2.81 0.01 1.26
    -2 2 5 o 62.74 63.67 1.56
    -1 2 5 < -0.11 0.21 0.94
    0 2 5 o 304.96 298.39 3.74
    1 2 5 o 28.31 26.20 0.97
    2 2 5 o 80.20 85.78 1.78
    3 2 5 < -0.24 0.02 0.94
    4 2 5 o 18.17 19.99 2.06
    -4 3 5 o 4.25 2.37 1.32
    -3 3 5 o 14.05 13.09 1.40
    -2 3 5 < 0.24 0.19 1.10
    -1 3 5 o 90.45 97.34 1.93
    0 3 5 o 9.33 7.91 0.72
    1 3 5 o 127.74 135.67 2.13
    2 3 5 o 6.91 6.19 0.98
    3 3 5 o 37.41 37.12 1.98
    4 3 5 < 12.59 0.35 5.47
    -4 4 5 o 24.78 20.96 2.08
    -2 4 5 o 57.62 59.44 1.68
    -1 4 5 o 32.77 33.31 1.37
    0 4 5 o 121.37 128.51 2.09
    1 4 5 o 32.65 32.51 1.31
    2 4 5 o 86.14 87.42 2.27
    3 4 5 o 5.90 7.04 1.51
    -4 5 5 < 5.35 5.62 1.94
    -3 5 5 o 50.88 51.35 2.13
    -2 5 5 o 43.55 46.19 2.07
    -1 5 5 o 115.76 114.92 2.73
    0 5 5 o 91.18 95.27 2.18
    1 5 5 o 102.53 111.29 2.71
    2 5 5 o 50.81 43.25 3.40
    3 5 5 o 31.86 31.14 2.26
    -3 6 5 < 4.30 8.24 2.19
    -2 6 5 o 165.97 54.03 15.21
    -1 6 5 o 28.80 29.42 1.62
    0 6 5 o 86.71 86.37 3.16
    1 6 5 o 19.77 21.99 1.87
    2 6 5 o 35.46 40.04 2.83
    3 6 5 < 7.50 10.71 3.07
    0 7 5 < 1.36 0.20 3.24
    1 7 5 o 27.20 31.79 2.88
    2 7 5 < 0.95 0.15 2.85
    -4 0 6 o 35.24 41.81 2.35
    -3 0 6 o 5.88 3.73 1.71
    -2 0 6 o 71.85 72.59 2.11
    -1 0 6 o 6.01 2.05 1.36
    0 0 6 o 7.83 7.79 0.99
    1 0 6 o 10.64 12.88 1.14
    2 0 6 o 21.43 21.39 1.23
    3 0 6 < 1.77 0.65 1.14
    4 0 6 o 17.91 12.14 2.35
    -5 1 6 o 26.43 28.56 2.06
    -4 1 6 o 24.31 24.96 1.36
    -3 1 6 o 63.68 67.90 1.62
    -2 1 6 o 49.52 48.73 1.44
    -1 1 6 o 72.81 78.26 1.85
    0 1 6 o 12.28 12.03 0.89
    1 1 6 o 86.54 90.90 1.57
    2 1 6 o 2.17 2.14 0.69
    3 1 6 o 44.16 43.29 1.38
    4 1 6 o 11.77 2.53 2.32
    -5 2 6 o 31.71 27.58 2.12
    -4 2 6 o 57.91 61.07 1.96
    -3 2 6 o 151.34 159.49 2.17
    -2 2 6 o 93.98 98.29 1.91
    -1 2 6 o 207.11 219.82 2.86
    0 2 6 o 217.13 221.11 2.48
    1 2 6 o 76.36 80.72 1.58
    2 2 6 o 177.20 182.73 2.57
    3 2 6 o 28.95 26.62 1.42
    4 2 6 o 37.34 33.94 3.02
    -4 3 6 o 59.04 63.04 2.68
    -3 3 6 o 76.43 78.93 2.21
    -2 3 6 o 204.47 206.13 3.33
    -1 3 6 o 120.60 123.37 2.31
    0 3 6 o 150.71 147.30 2.13
    1 3 6 o 178.42 180.41 2.67
    2 3 6 o 45.58 44.57 1.49
    3 3 6 o 71.81 74.28 2.22
    4 3 6 o 21.74 9.92 3.53
    -4 4 6 o 27.62 29.98 2.39
    -3 4 6 o 31.13 29.02 1.57
    -2 4 6 o 58.95 60.89 1.79
    -1 4 6 o 45.10 41.78 1.70
    0 4 6 o 56.08 53.93 1.58
    1 4 6 o 12.43 10.93 0.98
    2 4 6 o 45.67 41.13 1.53
    3 4 6 < 5.11 3.05 1.71
    4 4 6 o 27.30 14.14 5.14
    -3 5 6 o 24.26 24.75 1.87
    -1 5 6 o 28.78 24.47 1.52
    0 5 6 < -0.39 0.01 0.88
    1 5 6 o 18.57 15.35 1.20
    2 5 6 < -0.72 0.24 1.67
    3 5 6 o 9.74 10.60 2.52
    -3 6 6 o 12.09 7.60 3.29
    -2 6 6 o 193.71 20.83 17.44
    0 6 6 o 21.95 23.88 1.51
    1 6 6 < -1.59 0.28 1.60
    2 6 6 o 16.28 18.87 3.27
    0 7 6 o 15.67 15.49 1.93
    1 7 6 o 28.33 34.25 3.09
    -4 0 7 o 9.20 10.02 2.17
    -3 0 7 o 69.64 67.02 2.53
    -2 0 7 o 5.75 5.32 1.40
    -1 0 7 o 172.56 169.29 4.21
    0 0 7 o 8.71 8.07 0.95
    1 0 7 o 235.67 251.27 3.75
    2 0 7 < 0.27 0.03 0.91
    3 0 7 o 62.98 63.89 2.31
    4 0 7 < 6.97 1.33 2.89
    -4 1 7 o 34.60 34.81 1.63
    -3 1 7 o 45.25 49.67 1.30
    -2 1 7 o 161.06 163.85 3.23
    -1 1 7 o 76.92 79.08 1.74
    0 1 7 o 331.25 333.75 3.44
    1 1 7 o 19.88 19.11 0.92
    2 1 7 o 112.95 113.76 2.16
    3 1 7 o 10.60 8.86 1.00
    4 1 7 o 24.93 24.88 2.22
    -4 2 7 o 53.13 59.23 2.27
    -3 2 7 o 96.48 98.40 1.98
    -2 2 7 o 275.89 284.61 3.53
    -1 2 7 o 419.58 413.89 4.43
    0 2 7 o 200.35 206.88 2.54
    1 2 7 o 200.45 200.86 2.65
    2 2 7 o 73.91 75.80 2.12
    3 2 7 o 40.98 39.95 1.88
    4 2 7 o 25.66 21.56 2.24
    -4 3 7 o 44.78 45.13 2.49
    -3 3 7 o 116.35 120.05 2.23
    -2 3 7 o 174.08 173.98 2.78
    -1 3 7 o 273.55 269.64 4.04
    0 3 7 o 278.48 280.36 3.04
    1 3 7 o 129.85 129.72 2.60
    2 3 7 o 79.53 81.51 1.98
    3 3 7 o 38.73 40.68 1.66
    4 3 7 o 17.99 17.31 2.30
    -4 4 7 o 55.72 17.36 7.39
    -3 4 7 o 51.04 54.19 2.16
    -2 4 7 o 45.50 43.26 2.17
    -1 4 7 o 116.83 117.24 2.51
    0 4 7 o 52.20 50.99 1.54
    1 4 7 o 117.36 120.09 2.33
    2 4 7 o 15.29 15.49 1.49
    3 4 7 o 34.03 34.55 2.27
    -3 5 7 o 8.58 6.52 1.52
    -2 5 7 o 51.03 49.70 2.29
    -1 5 7 o 5.40 3.47 1.65
    0 5 7 o 74.53 75.65 1.80
    1 5 7 < 2.27 1.25 1.17
    2 5 7 o 47.71 47.98 2.14
    3 5 7 < 0.91 0.90 1.70
    -3 6 7 o 21.38 20.53 4.23
    -1 6 7 o 54.95 58.05 2.18
    0 6 7 o 6.28 5.36 1.40
    1 6 7 o 45.86 44.57 2.21
    2 6 7 < 1.95 2.86 1.47
    -1 7 7 o 41.70 35.99 3.37
    0 7 7 o 47.07 45.44 2.70
    1 7 7 o 24.96 20.50 2.89
    -4 0 8 < 3.63 5.17 1.94
    -3 0 8 o 84.39 88.00 2.66
    -2 0 8 o 7.76 8.01 2.04
    -1 0 8 o 295.42 305.27 5.72
    0 0 8 o 6.95 9.42 1.04
    1 0 8 o 285.34 283.17 4.60
    2 0 8 < 0.50 0.45 1.04
    3 0 8 o 110.98 115.12 3.64
    4 0 8 < -1.66 0.44 2.40
    -4 1 8 o 32.87 36.06 1.68
    -3 1 8 < 0.13 0.37 0.85
    -2 1 8 o 96.50 94.62 2.29
    -1 1 8 o 4.68 4.44 1.05
    0 1 8 o 210.61 208.54 2.90
    1 1 8 o 12.23 11.68 0.95
    2 1 8 o 147.02 150.98 2.48
    3 1 8 o 3.32 2.69 0.95
    4 1 8 o 38.23 37.96 2.55
    -4 2 8 < 3.10 2.67 1.44
    -3 2 8 o 26.29 23.76 1.47
    -2 2 8 o 31.35 30.70 1.51
    -1 2 8 o 23.54 22.14 1.44
    0 2 8 o 143.33 147.55 2.20
    1 2 8 o 98.08 99.57 2.25
    2 2 8 o 28.42 27.75 1.33
    3 2 8 o 37.13 39.77 1.73
    4 2 8 < 5.72 3.74 2.67
    -4 3 8 o 23.01 19.86 2.30
    -3 3 8 o 11.01 11.01 1.34
    -2 3 8 o 22.34 21.37 1.52
    -1 3 8 o 68.43 72.47 1.91
    0 3 8 o 39.52 40.10 1.33
    1 3 8 o 68.01 69.80 2.21
    2 3 8 o 49.28 50.09 1.77
    3 3 8 o 8.62 10.37 1.83
    4 3 8 o 13.83 14.64 2.33
    -4 4 8 < 3.09 0.05 1.90
    -3 4 8 o 37.58 38.07 2.07
    -2 4 8 < 13.71 2.45 8.42
    -1 4 8 o 83.79 82.78 2.53
    0 4 8 o 6.56 7.06 0.99
    1 4 8 o 77.44 79.26 2.13
    2 4 8 o 6.34 7.71 1.12
    3 4 8 o 38.90 42.43 2.68
    -3 5 8 < 1.34 2.27 1.52
    -2 5 8 o 59.51 62.56 2.46
    -1 5 8 < 4.08 0.50 1.63
    0 5 8 o 106.22 109.21 2.35
    1 5 8 < 0.14 0.04 1.13
    2 5 8 o 68.71 75.49 2.20
    3 5 8 < -3.33 0.28 2.08
    -1 6 8 o 39.33 42.77 1.99
    0 6 8 < 2.78 1.39 1.37
    1 6 8 o 60.73 60.07 3.20
    2 6 8 < -0.19 0.61 1.96
    0 7 8 o 17.87 17.02 1.99
    -4 0 9 o 19.44 23.47 2.79
    -3 0 9 o 85.59 89.20 3.70
    -2 0 9 o 48.06 52.80 3.09
    -1 0 9 o 199.72 190.25 5.32
    0 0 9 o 25.30 26.39 1.92
    1 0 9 o 151.31 150.11 4.07
    2 0 9 o 4.16 3.36 1.21
    3 0 9 o 41.33 39.76 2.64
    -4 1 9 o 30.26 30.12 2.16
    -3 1 9 o 30.64 33.49 1.62
    -2 1 9 o 74.28 77.76 2.70
    -1 1 9 o 54.70 58.54 1.84
    0 1 9 o 67.96 65.91 1.96
    1 1 9 o 12.22 11.56 1.10
    2 1 9 o 35.90 36.13 1.43
    3 1 9 < 1.10 0.39 1.14
    -4 2 9 < 11.09 6.65 10.84
    -3 2 9 o 17.45 15.88 1.40
    -2 2 9 o 45.40 44.16 2.34
    -1 2 9 < 3.68 4.32 1.36
    0 2 9 o 47.05 49.32 1.50
    1 2 9 < 1.37 0.22 0.98
    2 2 9 o 3.31 2.17 1.08
    3 2 9 < 4.02 5.24 1.59
    4 2 9 < 1.27 0.49 1.69
    -3 3 9 o 11.21 12.07 1.76
    -2 3 9 o 8.09 7.44 1.51
    -1 3 9 o 36.46 38.53 1.66
    0 3 9 < -0.41 0.06 1.05
    1 3 9 o 13.45 12.88 1.31
    2 3 9 < 1.19 0.93 1.22
    3 3 9 < 2.62 1.10 1.55
    -3 4 9 o 39.93 21.65 2.87
    -2 4 9 o 19.89 19.24 1.30
    -1 4 9 o 30.77 30.30 2.05
    0 4 9 o 13.12 12.94 1.50
    1 4 9 o 25.44 23.98 1.54
    2 4 9 < 3.19 2.89 1.38
    3 4 9 o 12.21 10.59 1.93
    -3 5 9 o 19.70 16.54 2.81
    -1 5 9 o 18.07 17.43 1.61
    0 5 9 o 51.76 55.31 2.21
    1 5 9 < 3.46 4.48 1.47
    2 5 9 o 23.97 30.45 2.15
    -1 6 9 o 68.83 28.09 5.50
    0 6 9 o 12.82 10.83 1.59
    1 6 9 o 19.43 18.91 1.93
    -4 0 10 o 14.14 18.10 2.88
    -3 0 10 o 22.93 34.65 3.26
    -2 0 10 o 42.27 43.64 3.53
    -1 0 10 o 53.60 57.68 3.11
    0 0 10 o 44.51 45.18 2.23
    1 0 10 o 26.88 24.70 2.13
    2 0 10 o 21.18 21.28 1.68
    3 0 10 o 25.62 3.78 3.70
    4 0 10 < 2.21 5.34 4.37
    -4 1 10 < 4.36 3.70 5.19
    -3 1 10 o 34.97 35.67 1.97
    -2 1 10 o 24.23 26.91 1.93
    -1 1 10 o 71.30 75.70 2.26
    0 1 10 o 32.25 31.81 1.52
    1 1 10 o 80.76 78.69 2.00
    2 1 10 o 4.83 4.45 1.14
    3 1 10 o 19.67 22.06 1.95
    -4 2 10 o 45.96 41.54 3.35
    -3 2 10 < -1.01 0.09 1.18
    -2 2 10 o 72.28 74.76 2.45
    -1 2 10 o 8.73 9.10 1.58
    0 2 10 o 168.67 171.23 3.56
    1 2 10 o 3.88 2.94 1.18
    2 2 10 o 91.64 96.83 2.42
    3 2 10 < -0.99 0.02 1.62
    -4 3 10 o 4.84 0.17 1.52
    -3 3 10 o 56.52 56.24 2.34
    -2 3 10 < 1.89 0.09 1.43
    -1 3 10 o 108.69 109.58 3.01
    0 3 10 < 4.09 3.01 1.38
    1 3 10 o 122.28 125.49 3.36
    2 3 10 < 0.82 0.07 1.42
    3 3 10 o 43.07 36.75 2.86
    -3 4 10 o 12.03 4.91 2.97
    -2 4 10 o 47.06 44.84 1.67
    -1 4 10 o 10.80 8.45 1.50
    0 4 10 o 53.58 54.93 1.86
    1 4 10 < 7.82 4.63 4.45
    2 4 10 o 24.49 29.51 2.08
    3 4 10 < 4.23 0.73 2.04
    -2 5 10 o 64.55 20.53 8.40
    -1 5 10 o 24.09 23.13 1.78
    0 5 10 o 18.21 16.72 1.80
    1 5 10 o 18.89 17.32 1.91
    2 5 10 < 0.60 4.56 2.02
    0 6 10 o 21.69 23.04 2.13
    1 6 10 < 5.19 6.40 1.90
    -3 0 11 < 1.87 2.05 1.78
    -2 0 11 o 15.37 11.04 3.21
    -1 0 11 < -1.19 0.00 2.06
    1 0 11 < 8.93 0.04 6.39
    2 0 11 o 19.39 24.52 3.90
    -3 1 11 o 45.47 41.02 2.74
    -2 1 11 < 1.47 2.51 1.91
    -1 1 11 o 41.95 40.56 2.04
    0 1 11 < -0.82 0.00 1.52
    1 1 11 o 45.37 42.36 1.97
    2 1 11 < -1.13 0.28 1.42
    3 1 11 o 23.55 26.81 2.28
    -4 2 11 o 52.07 51.71 3.02
    -3 2 11 < 0.82 0.81 2.96
    -2 2 11 o 128.00 123.38 3.20
    -1 2 11 < 5.03 4.20 1.92
    0 2 11 o 87.43 85.32 2.83
    1 2 11 < 6.75 2.40 8.13
    2 2 11 o 62.72 64.58 2.56
    -3 3 11 o 85.06 76.52 2.98
    -2 3 11 < 1.63 1.54 0.95
    -1 3 11 o 120.84 109.44 3.09
    0 3 11 < 3.41 0.02 1.80
    1 3 11 o 77.81 77.16 2.47
    2 3 11 < 5.22 1.58 1.94
    3 3 11 o 14.64 37.81 3.90
    -3 4 11 < 2.26 1.05 1.59
    -2 4 11 o 35.80 30.77 2.12
    -1 4 11 < 1.35 0.05 1.27
    0 4 11 o 40.10 41.91 2.18
    0 5 11 < 2.16 0.03 1.57
    1 5 11 o 12.11 12.05 2.18
    -3 0 12 o 17.97 14.57 2.51
    -2 0 12 o 19.89 15.73 4.15
    -1 0 12 o 62.78 58.61 5.38
    0 0 12 o 13.65 6.56 2.34
    1 0 12 o 26.44 27.23 3.53
    2 0 12 o 27.77 7.41 4.16
    -3 1 12 o 14.30 12.48 2.00
    -2 1 12 o 12.15 13.08 2.01
    -1 1 12 o 35.77 27.76 2.16
    0 1 12 o 27.48 26.63 1.84
    1 1 12 o 14.35 13.04 2.22
    2 1 12 o 5.82 7.27 1.85
    3 1 12 < 2.53 6.48 2.10
    -3 2 12 < 0.43 0.15 1.48
    -2 2 12 o 43.87 37.78 1.95
    -1 2 12 < 4.73 0.43 1.65
    0 2 12 o 58.81 52.30 2.02
    1 2 12 < 31.57 4.08 13.74
    2 2 12 o 12.30 12.39 2.07
    3 2 12 < -0.19 0.05 1.62
    -3 3 12 o 23.40 20.61 2.08
    -1 3 12 o 45.71 43.39 1.92
    1 3 12 o 30.56 25.10 2.34
    2 3 12 o 16.11 0.37 2.51
    -2 4 12 o 82.13 17.07 7.36
    -1 4 12 o 13.58 12.87 1.47
    0 5 12 o 17.40 19.62 2.36
    1 5 12 < -0.07 4.38 4.51
    -3 0 13 o 40.17 32.35 3.24
    -1 0 13 o 43.11 42.05 2.98
    0 0 13 o 15.16 7.90 2.53
    1 0 13 o 44.36 45.84 3.70
    -3 1 13 < 2.90 0.88 1.96
    -2 1 13 o 22.05 23.20 1.83
    -1 1 13 < 5.68 0.46 2.02
    0 1 13 o 28.23 24.08 2.26
    1 1 13 < 4.91 2.95 1.97
    2 1 13 o 41.48 16.60 4.49
    -2 2 13 < 8.49 1.49 4.82
    -1 2 13 o 8.93 4.61 2.30
    0 2 13 < 0.39 0.02 6.25
    2 2 13 < 17.53 0.39 6.59
    -2 3 13 o 41.94 4.85 3.73
    -1 3 13 < -0.58 0.15 1.14
    1 3 13 o 75.56 0.13 8.47
    -1 0 14 o 39.50 36.47 3.44
    0 0 14 < 10.12 0.97 3.71
    1 0 14 o 15.63 15.64 3.77
    2 0 14 < -5.11 0.01 3.72
    -2 1 14 o 48.06 39.76 2.24
    0 1 14 o 36.27 24.03 1.73
    1 1 14 < 8.11 2.45 12.45
    2 1 14 o 9.34 9.83 2.50
    -1 2 14 o 31.32 27.45 2.21
    0 2 14 o 27.20 16.41 2.69
    1 2 14 o 23.05 12.89 3.16
    -1 3 14 o 33.04 13.01 3.13
    0 0 15 < 5.51 2.13 2.39
    0 1 15 o 40.53 13.95 2.92
    1 1 15 o 46.97 4.67 15.51
    0 2 15 o 170.85 7.57 20.19
_refine_special_details
;
There have been discarded the following diffractions
for which |Iobs-Icalc|>10\s(Iobs):
4 5 2, 5 1 3, -2 7 3, 5 1 4, 5 2 4, 4 4 4,  -2 7 4,
5 1 5, 4 1 9, -2 5 9, -2 6 9, 0 0 11, 2 4 11, 3 0 12,
-2 4 13, -2 3 14, -1 2 15
;
_reflns_number_total     738
_reflns_number_gt     611
_reflns_threshold_expression     'I>3\s(I)'
_refine_ls_structure_factor_coef     Fsqd
_refine_ls_R_factor_all     0.0656
_refine_ls_R_factor_gt     0.0505
_refine_ls_wR_factor_gt     0.0852
_refine_ls_wR_factor_ref     0.0872
_refine_ls_goodness_of_fit_ref     2.07
_refine_ls_goodness_of_fit_gt     2.24
_refine_ls_restrained_S_all     ?
_refine_ls_restrained_S_gt     ?
_refine_ls_number_reflns     738
_refine_ls_number_parameters     37
_refine_ls_number_restraints     0
_refine_ls_number_constraints     20
_refine_ls_hydrogen_treatment     constr
_refine_ls_weighting_scheme     sigma
_refine_ls_weighting_details     'w=1/(\s^2^(I)+0.0004I^2^)'
_atom_sites_solution_primary     'charge flip'
_refine_ls_shift/su_max     0.0023
_refine_ls_shift/su_mean     0.0004
_refine_diff_density_max     1.41
_refine_diff_density_min     -0.99
_refine_ls_extinction_method     'none'
_refine_ls_extinction_coef     ?
_refine_ls_abs_structure_details     ?
_refine_ls_abs_structure_Flack     ?
_refine_ls_abs_structure_Rogers     ?
loop_
    _atom_type_symbol
    _atom_type_scat_dispersion_real
    _atom_type_scat_dispersion_imag
    _atom_type_scat_source
    C 0.0033 0.0016 'International Tables Vol C tables 4.2.6.8 and 6.1.1.1'
    H 0.0000 0.0000 'International Tables Vol C tables 4.2.6.8 and 6.1.1.1'
    K 0.2009 0.2494 'International Tables Vol C tables 4.2.6.8 and 6.1.1.1'
    O 0.0106 0.0060 'International Tables Vol C tables 4.2.6.8 and 6.1.1.1'
_computing_data_collection
;
APEX3 (Bruker, 2017)
;
_computing_cell_refinement
;
SAINT (Bruker, 2017)
;
_computing_data_reduction
;
SAINT (Bruker, 2017)
;
_computing_structure_solution
;
<i>SUPERFLIP</i> (Palatinus & Chapuis, 2007)
;
_computing_structure_refinement
;
<i>JANA</i>2006 (Pet\<r\'i\<cek <i>et al.</i>, 2014)
;
_computing_molecular_graphics
;
DIAMOND (Brandenburg, 2005)
;
_computing_publication_material
;
<i>JANA</i>2006 (Pet\<r\'i\<cek <i>et al.</i>, 2014)
;
loop_
    _restr_distance_atom_site_label_1
    _restr_distance_site_symmetry_1
    _restr_distance_atom_site_label_2
    _restr_distance_site_symmetry_2
    _restr_distance_target
    _restr_distance_target_weight_param
    ? ? ? ? ? ?
loop_
    _restr_angle_atom_site_label_1
    _restr_angle_site_symmetry_1
    _restr_angle_atom_site_label_2
    _restr_angle_site_symmetry_2
    _restr_angle_atom_site_label_3
    _restr_angle_site_symmetry_3
    _restr_angle_target
    _restr_angle_target_weight_param
    ? ? ? ? ? ? ? ?
loop_
    _restr_equal_distance_atom_site_label_1
    _restr_equal_distance_site_symmetry_1
    _restr_equal_distance_atom_site_label_2
    _restr_equal_distance_site_symmetry_2
    _restr_equal_distance_class_class_id
    _restr_equal_distance_class_target_weight_param
    C2 . C3 . 1 0.001
    C2 . C3a . 1 0.001
    C1 . O1 . 2 0.001
    C1 . O2 . 2 0.001
loop_
    _restr_equal_angle_atom_site_label_1
    _restr_equal_angle_site_symmetry_1
    _restr_equal_angle_atom_site_label_2
    _restr_equal_angle_site_symmetry_2
    _restr_equal_angle_atom_site_label_3
    _restr_equal_angle_site_symmetry_3
    _restr_equal_angle_class_class_id
    _restr_equal_angle_class_target_weight_param
    ? ? ? ? ? ? ? ?
loop_
    _restr_equal_torsion_atom_site_label_1
    _restr_equal_torsion_site_symmetry_1
    _restr_equal_torsion_atom_site_label_2
    _restr_equal_torsion_site_symmetry_2
    _restr_equal_torsion_atom_site_label_3
    _restr_equal_torsion_site_symmetry_3
    _restr_equal_torsion_atom_site_label_4
    _restr_equal_torsion_site_symmetry_4
    _restr_equal_torsion_class_class_id
    _restr_equal_torsion_class_target_weight_param
    ? ? ? ? ? ? ? ? ? ?
loop_
    _atom_site_type_symbol
    _atom_site_label
    _atom_site_fract_x
    _atom_site_fract_y
    _atom_site_fract_z
    _atom_site_U_iso_or_equiv
    _atom_site_adp_type
    _atom_site_calc_flag
    _atom_site_refinement_flags
    _atom_site_occupancy
    _atom_site_site_symmetry_multiplicity
    _atom_site_disorder_assembly
    _atom_site_disorder_group
    K K1 0.25348(15) 0.75 0.40739(6) 0.0273(2) Uani d . 1 2 . .
    O O1 0.2622(4) 0.5584(2) 0.63882(14) 0.0333(5) Uani d . 1 4 . .
    C C1 0.2293(6) 0.75 0.6884(3) 0.0255(9) Uani d . 1 2 . .
    C C2 0.1418(8) 0.75 0.8173(3) 0.0426(12) Uani d . 1 2 . .
    C C3 0.1000(18) 0.5210(11) 0.8750(5) 0.071(3) Uani d . 0.5 4 . .
    H H1c2 0.310384 0.840791 0.864035 0.0511 Uiso d . 0.5 4 . .
    H H2c2 -0.062022 0.842673 0.825507 0.0511 Uiso d . 0.5 4 . .
    H H1c3 0.14797 0.536058 0.959028 0.106 Uiso d . 0.5 4 . .
    H H2c3 -0.131148 0.467536 0.858867 0.106 Uiso d . 0.5 4 . .
    H H3c3 0.256348 0.411972 0.844314 0.106 Uiso d . 0.5 4 . .
loop_
    _atom_site_aniso_label
    _atom_site_aniso_U_11
    _atom_site_aniso_U_22
    _atom_site_aniso_U_33
    _atom_site_aniso_U_12
    _atom_site_aniso_U_13
    _atom_site_aniso_U_23
    _atom_site_aniso_type_symbol
    K1 0.0258(3) 0.0185(3) 0.0381(4) 0 0.0057(2) 0 K
    O1 0.0381(8) 0.0194(8) 0.0433(10) 0.0006(6) 0.0083(7) -0.0024(6) O
    C1 0.0175(12) 0.0246(15) 0.0346(18) 0 0.0021(11) 0 C
    C2 0.0468(19) 0.045(2) 0.037(2) 0 0.0110(15) 0 C
    C3 0.101(5) 0.071(5) 0.043(4) -0.003(4) 0.020(3) 0.015(3) C
loop_
    _geom_bond_atom_site_label_1
    _geom_bond_atom_site_label_2
    _geom_bond_site_symmetry_1
    _geom_bond_site_symmetry_2
    _geom_bond_distance
    _geom_bond_publ_flag
    O1 C1 . . 1.253(2) ?
    C1 C2 . . 1.521(5) ?
    C2 C3 . . 1.492(6) ?
    C2 C3 . 4_565 1.492(6) ?
    C2 H1c2 . . 0.97 ?
    C2 H1c2 . 4_565 0.97 ?
    C2 H2c2 . . 0.97 ?
    C2 H2c2 . 4_565 0.97 ?
    C3 H1c2 . 4_565 1.1598 ?
    C3 H2c2 . 4_565 1.1347 ?
    C3 H1c3 . . 0.96 ?
    C3 H2c3 . . 0.96 ?
    C3 H3c3 . . 0.96 ?
    K1 O1 . . 2.842(3) ?
    K1 O1 . 2_556 2.715(2) ?
    K1 O1 . 2_656 2.679(2) ?
    K1 O1 . 3_566 2.715(2) ?
    K1 O1 . 3_666 2.679(2) ?
    K1 O1 . 4_565 2.842(3) ?
loop_
    _geom_angle_atom_site_label_1
    _geom_angle_atom_site_label_2
    _geom_angle_atom_site_label_3
    _geom_angle_site_symmetry_1
    _geom_angle_site_symmetry_2
    _geom_angle_site_symmetry_3
    _geom_angle
    _geom_angle_publ_flag
    O1 C1 O1 . . 4_565 124.4(3) ?
    O1 C1 C2 . . . 117.80(14) ?
    O1 C1 C2 4_565 . . 117.80(14) ?
    C1 C2 C3 . . . 117.3(3) ?
    C1 C2 C3 . . 4_565 117.3(3) ?
    C1 C2 H1c2 . . . 109.47 ?
    C1 C2 H1c2 . . 4_565 109.47 ?
    C1 C2 H2c2 . . . 109.47 ?
    C1 C2 H2c2 . . 4_565 109.47 ?
    C3 C2 C3 . . 4_565 125.4(4) ?
    C3 C2 H1c2 . . . 109.47 ?
    C3 C2 H1c2 . . 4_565 51.01 ?
    C3 C2 H2c2 . . . 109.47 ?
    C3 C2 H2c2 . . 4_565 49.52 ?
    C3 C2 H1c2 4_565 . . 51.01 ?
    C3 C2 H1c2 4_565 . 4_565 109.47 ?
    C3 C2 H2c2 4_565 . . 49.52 ?
    C3 C2 H2c2 4_565 . 4_565 109.47 ?
    C3 C2 H1c2 4_565 . 4_565 109.47 ?
    C3 C2 H2c2 4_565 . 4_565 109.47 ?
    C2 C3 H1c3 . . . 109.47 ?
    C2 C3 H2c3 . . . 109.47 ?
    C2 C3 H3c3 . . . 109.47 ?
    O1 K1 O1 . . 2_556 113.24(5) ?
    O1 K1 O1 . . 2_656 118.48(5) ?
    O1 K1 O1 . . 3_566 83.21(5) ?
    O1 K1 O1 . . 3_666 87.54(5) ?
    O1 K1 O1 . . 4_565 45.92(5) ?
    O1 K1 O1 2_556 . 2_656 92.81(5) ?
    O1 K1 O1 2_556 . 3_566 82.22(5) ?
    O1 K1 O1 2_556 . 3_666 157.68(6) ?
    O1 K1 O1 2_556 . 4_565 83.21(5) ?
    O1 K1 O1 2_656 . 3_566 157.68(6) ?
    O1 K1 O1 2_656 . 3_666 83.55(5) ?
    O1 K1 O1 2_656 . 4_565 87.54(5) ?
    O1 K1 O1 3_566 . 3_666 92.81(5) ?
    O1 K1 O1 3_566 . 4_565 113.24(5) ?
    O1 K1 O1 3_666 . 4_565 118.48(5) ?
    K1 O1 K1 . . 2_546 96.79(5) ?
    K1 O1 K1 . . 2_646 92.46(5) ?
    K1 O1 K1 2_546 . 2_646 92.81(5) ?
loop_
    _geom_torsion_atom_site_label_1
    _geom_torsion_atom_site_label_2
    _geom_torsion_atom_site_label_3
    _geom_torsion_atom_site_label_4
    _geom_torsion_site_symmetry_1
    _geom_torsion_site_symmetry_2
    _geom_torsion_site_symmetry_3
    _geom_torsion_site_symmetry_4
    _geom_torsion
    _geom_torsion_publ_flag
    O1 C1 C2 C3 . . . . -0.3(5) ?
    O1 C1 C2 C3 . . . 4_565 -179.4(4) ?
loop_
    _twin_refln_datum_id
    _twin_refln_individual_id
    _twin_refln_index_h
    _twin_refln_index_k
    _twin_refln_index_l
    _twin_refln_F_squared_calc
    _twin_refln_F_squared_meas
    _twin_refln_F_squared_sigma
    _twin_refln_include_status
    ? ? ? ? ? ? ? ? ?
data_III
_chemical_name_systematic
;
Poly[(\m~5~-propanoato)rubidium(I)]
;
_chemical_name_common     'Rubidium propionate'
_chemical_formula_moiety     'Rb, C3 H5 O2'
_chemical_formula_sum     'C3 H5 O2 Rb1'
_chemical_formula_structural     ?
_chemical_formula_analytical     ?
_chemical_formula_iupac     '[Rb (C3 H5 O2)]'
_chemical_formula_weight     158.5
_chemical_melting_point     ?
_chemical_compound_source     ?
_chemical_absolute_configuration     .
_symmetry_cell_setting     triclinic
_symmetry_space_group_name_H-M     'P -1'
_symmetry_space_group_name_Hall     '-P 1'
loop_
    _space_group_symop_id
    _space_group_symop_operation_xyz
    1 x,y,z
    2 -x,-y,-z
_cell_length_a     4.1538(13)
_cell_length_b     6.0008(16)
_cell_length_c     11.182(3)
_cell_angle_alpha     80.038(10)
_cell_angle_beta     81.465(10)
_cell_angle_gamma     88.987(10)
_cell_volume     271.48(13)
_cell_formula_units_Z     2
_cell_measurement_reflns_used     2269
_cell_measurement_theta_min     4.194
_cell_measurement_theta_max     28.97
_cell_measurement_temperature     240
_cell_special_details
; There have been used diffraction with I/\s(I)>20
;
loop_
    _twin_individual_id
    _twin_individual_mass_fraction_refined
    _twin_individual_twin_matrix_11
    _twin_individual_twin_matrix_12
    _twin_individual_twin_matrix_13
    _twin_individual_twin_matrix_21
    _twin_individual_twin_matrix_22
    _twin_individual_twin_matrix_23
    _twin_individual_twin_matrix_31
    _twin_individual_twin_matrix_32
    _twin_individual_twin_matrix_33
    ? ? ? ? ? ? ? ? ? ? ?
_exptl_crystal_description     plate
_exptl_crystal_colour     'colourless'
_exptl_crystal_size_max     0.321
_exptl_crystal_size_mid     0.284
_exptl_crystal_size_min     0.032
_exptl_crystal_size_rad     ?
_exptl_crystal_density_diffrn     1.9394
_exptl_crystal_density_meas     ?
_exptl_crystal_density_method     ?
_exptl_crystal_F_000     152
loop_
    _exptl_crystal_face_index_h
    _exptl_crystal_face_index_k
    _exptl_crystal_face_index_l
    _exptl_crystal_face_perp_dist
    ? ? ? ?
_exptl_absorpt_coefficient_mu     8.99
_exptl_absorpt_correction_type     multi-scan
_exptl_absorpt_process_details
;
(<i>SADABS</i>; Bruker, 2017)
;
_exptl_absorpt_correction_T_min     0.1600
_exptl_absorpt_correction_T_max     0.7620
_exptl_special_details     ?
_diffrn_ambient_temperature     240(2)
_diffrn_source     'I\mS  micro-focus sealed tube'
_diffrn_source_power     ?
_diffrn_source_voltage     ?
_diffrn_source_current     ?
_diffrn_radiation_type     'Mo K\a'
_diffrn_radiation_wavelength     0.71073
_diffrn_radiation_source     'X-ray tube'
_diffrn_radiation_monochromator     'Quazar Mo multilayer optic'
_diffrn_measurement_device_type
                                   'Bruker D8 VENTURE Kappa Duo PHOTON 100 CMOS'
_diffrn_measurement_device     'Bruker D8 VENTURE Kappa Duo'
_diffrn_measurement_method     '\f and \w scans'
_diffrn_detector     'CCD'
_diffrn_measurement_specimen_support     ?
_diffrn_detector_area_resol_mean     ?
_diffrn_reflns_number     5050
_diffrn_reflns_av_R_equivalents     0.0688
_diffrn_reflns_av_unetI/netI     0.0813
_diffrn_reflns_theta_min     3.45
_diffrn_reflns_theta_max     30.14
_diffrn_reflns_theta_full     30.09
_diffrn_measured_fraction_theta_max     0.98
_diffrn_measured_fraction_theta_full     0.98
_diffrn_reflns_limit_h_min     -5
_diffrn_reflns_limit_h_max     5
_diffrn_reflns_limit_k_min     -7
_diffrn_reflns_limit_k_max     8
_diffrn_reflns_limit_l_min     -15
_diffrn_reflns_limit_l_max     15
_diffrn_reflns_reduction_process     ?
_diffrn_standards_number     0
_diffrn_standards_interval_count     .
_diffrn_standards_interval_time     .
_diffrn_standards_decay_%     ?
loop_
    _diffrn_standard_refln_index_h
    _diffrn_standard_refln_index_k
    _diffrn_standard_refln_index_l
    ? ? ?
_diffrn_radiation_probe     x-ray
loop_
    _refln_index_h
    _refln_index_k
    _refln_index_l
    _refln_observed_status
    _refln_F_squared_meas
    _refln_F_squared_calc
    _refln_F_squared_sigma
    1 0 0 o 35.69 35.35 2.12
    2 0 0 o 4623.28 4654.98 93.96
    3 0 0 o 39.44 31.21 7.07
    4 0 0 o 479.42 502.94 16.66
    5 0 0 < 27.20 19.03 15.47
    -5 1 0 o 182.17 173.95 33.20
    -4 1 0 < 16.80 18.10 11.65
    -3 1 0 o 1424.48 1433.10 39.71
    -2 1 0 o 26.24 21.92 4.67
    -1 1 0 o 9230.90 8056.80 423.88
    0 1 0 < 13.99 11.93 4.87
    1 1 0 o 6668.91 6911.08 150.73
    2 1 0 o 170.77 202.45 7.67
    3 1 0 o 899.59 928.68 21.40
    4 1 0 o 126.12 104.19 10.99
    5 1 0 o 115.76 88.73 20.33
    -5 2 0 < 4.85 7.03 29.96
    -4 2 0 o 357.83 349.81 23.15
    -3 2 0 < -18.83 2.05 13.57
    -2 2 0 o 1235.37 1344.22 58.80
    -1 2 0 o 228.84 181.51 19.11
    0 2 0 o 2477.11 2165.41 121.76
    1 2 0 o 1016.18 1025.24 24.19
    2 2 0 o 962.09 1013.86 24.12
    3 2 0 o 489.52 487.37 15.20
    4 2 0 o 208.22 168.82 16.46
    5 2 0 o 98.98 85.94 24.81
    -5 3 0 < 119.17 101.02 55.01
    -4 3 0 < -14.83 2.03 17.20
    -2 3 0 o 309.88 203.50 28.34
    -1 3 0 o 785.73 749.25 42.47
    0 3 0 o 1519.64 1415.22 58.08
    1 3 0 o 615.95 630.66 16.05
    2 3 0 o 929.20 975.61 24.07
    3 3 0 o 215.68 206.87 13.16
    4 3 0 o 223.58 223.89 21.77
    5 3 0 < 21.69 17.07 23.22
    -4 4 0 o 262.34 194.36 30.28
    -3 4 0 o 97.99 95.93 21.90
    -2 4 0 o 474.93 531.35 40.16
    -1 4 0 o 510.83 567.61 31.20
    0 4 0 o 481.12 490.79 18.22
    1 4 0 o 708.27 733.88 18.58
    2 4 0 o 138.15 117.96 9.27
    3 4 0 o 274.82 296.40 16.74
    4 4 0 < 6.25 5.82 18.61
    5 4 0 < 61.72 57.67 23.61
    -4 5 0 < 50.77 29.36 40.99
    -3 5 0 o 285.01 270.58 27.42
    -2 5 0 o 198.10 185.15 20.34
    0 5 0 o 372.01 361.66 16.95
    1 5 0 o 49.76 40.60 10.72
    2 5 0 o 295.67 294.02 15.07
    3 5 0 < -11.05 3.48 13.05
    4 5 0 o 99.51 105.08 23.47
    -4 6 0 < 44.50 70.83 38.59
    -3 6 0 o 111.70 85.80 23.82
    -2 6 0 o 129.74 114.41 16.28
    0 6 0 o 40.16 19.36 10.53
    1 6 0 o 379.11 359.59 22.31
    2 6 0 < -15.42 9.39 26.40
    3 6 0 o 178.50 181.63 17.81
    4 6 0 < 17.36 16.85 29.17
    -3 7 0 < -2.49 23.35 17.31
    -2 7 0 o 157.85 224.36 23.17
    -1 7 0 < 28.16 11.52 27.60
    0 7 0 o 527.23 403.70 26.98
    1 7 0 < -12.00 0.41 19.39
    2 7 0 o 277.85 253.82 35.27
    3 7 0 < -46.52 8.98 38.31
    -1 8 0 o 231.97 269.94 35.82
    0 8 0 < 31.85 0.14 20.03
    1 8 0 o 223.76 227.18 29.26
    -1 -8 1 < 66.83 62.07 26.22
    0 -8 1 o 66.37 45.32 21.69
    1 -8 1 o 104.50 135.83 33.97
    -2 -7 1 o 138.19 119.19 28.71
    -1 -7 1 o 107.73 91.86 24.10
    0 -7 1 o 278.13 274.49 31.02
    1 -7 1 < 49.84 51.15 29.54
    2 -7 1 o 198.93 228.49 32.50
    3 -7 1 < -1.71 8.59 17.85
    -3 -6 1 o 135.33 170.09 19.42
    -1 -6 1 o 407.27 433.87 32.87
    0 -6 1 o 178.06 148.12 15.69
    1 -6 1 o 423.60 395.26 41.36
    2 -6 1 < 11.45 25.09 15.57
    3 -6 1 o 142.71 159.60 20.35
    4 -6 1 < 11.17 0.10 38.50
    -4 -5 1 o 128.31 135.73 24.70
    -3 -5 1 o 181.48 147.69 15.80
    -2 -5 1 o 520.37 526.41 19.52
    -1 -5 1 o 200.36 163.70 14.75
    0 -5 1 o 754.07 688.85 39.70
    1 -5 1 o 72.18 19.97 21.23
    2 -5 1 o 306.55 373.71 25.71
    3 -5 1 < 3.79 7.60 19.02
    4 -5 1 < 101.36 97.21 45.24
    -4 -4 1 < 38.87 50.00 19.00
    -3 -4 1 o 423.08 447.30 22.34
    -2 -4 1 o 44.36 36.89 8.36
    -1 -4 1 o 1240.33 1293.35 30.20
    0 -4 1 < 5.95 7.34 6.63
    1 -4 1 o 1205.23 1231.84 42.75
    2 -4 1 < 34.53 66.18 30.00
    3 -4 1 o 469.48 404.42 37.20
    4 -4 1 < 50.95 46.80 27.17
    5 -4 1 o 159.60 47.86 32.87
    -5 -3 1 < 22.06 9.08 27.70
    -4 -3 1 o 257.73 259.74 22.77
    -3 -3 1 < -17.96 0.04 8.30
    -2 -3 1 o 1392.71 1441.85 34.12
    -1 -3 1 o 116.29 107.93 6.42
    0 -3 1 o 3466.25 3200.74 111.29
    1 -3 1 o 274.90 215.35 23.17
    2 -3 1 o 1676.33 1444.01 84.18
    3 -3 1 o 126.10 133.31 19.85
    4 -3 1 o 218.68 188.13 16.07
    5 -3 1 < 61.29 46.04 58.15
    -5 -2 1 o 111.23 103.51 23.87
    -4 -2 1 < -11.03 0.63 15.01
    -3 -2 1 o 714.14 743.43 18.90
    -2 -2 1 o 108.93 98.03 7.03
    -1 -2 1 o 2576.04 2527.24 59.07
    0 -2 1 o 305.18 346.95 11.33
    1 -2 1 o 2654.34 2268.06 122.77
    2 -2 1 o 339.92 336.37 17.66
    3 -2 1 o 419.22 420.17 20.76
    4 -2 1 o 228.12 197.87 14.28
    5 -2 1 < 30.83 22.87 30.67
    -5 -1 1 < 13.52 0.10 19.22
    -4 -1 1 o 243.49 225.51 16.50
    -3 -1 1 o 68.77 60.55 7.35
    -2 -1 1 o 494.78 550.08 14.56
    -1 -1 1 o 493.88 534.45 11.44
    0 -1 1 o 221.43 235.52 5.79
    1 -1 1 o 1616.10 1197.43 52.87
    2 -1 1 o 260.96 285.51 9.24
    3 -1 1 o 902.17 858.78 26.99
    4 -1 1 o 39.51 41.68 11.65
    5 -1 1 o 125.31 192.22 23.02
    -5 0 1 o 56.47 63.08 17.80
    -4 0 1 o 64.86 51.26 10.59
    -3 0 1 o 155.32 157.38 9.14
    -2 0 1 o 833.38 849.02 18.50
    -1 0 1 o 88.09 63.11 5.73
    1 0 1 o 22.31 13.21 2.02
    2 0 1 o 2755.99 2860.93 51.62
    3 0 1 o 47.11 37.22 6.20
    4 0 1 o 675.74 633.05 19.65
    5 0 1 < 0.78 1.21 17.30
    -5 1 1 < 27.83 36.76 29.10
    -4 1 1 o 97.52 113.61 24.49
    -3 1 1 o 579.81 549.75 16.79
    -2 1 1 o 132.49 140.46 6.60
    -1 1 1 o 3470.57 3268.20 91.06
    0 1 1 o 14.22 6.89 1.68
    1 1 1 o 3746.95 3787.03 76.05
    2 1 1 o 21.62 23.25 4.35
    3 1 1 o 1218.98 1198.05 27.33
    4 1 1 < -2.88 0.72 9.38
    5 1 1 o 221.76 193.22 21.33
    -5 2 1 < 61.20 60.01 48.00
    -4 2 1 o 251.96 233.14 20.21
    -3 2 1 o 290.04 263.37 21.63
    -2 2 1 o 1186.26 1205.30 64.89
    -1 2 1 o 503.46 414.36 29.63
    0 2 1 o 2490.40 2242.88 80.25
    1 2 1 o 43.64 34.97 4.03
    2 2 1 o 1286.88 1227.96 31.16
    3 2 1 o 47.12 39.60 7.18
    4 2 1 o 342.44 351.21 22.51
    5 2 1 < 23.22 26.38 22.26
    -5 3 1 o 91.02 80.24 28.36
    -4 3 1 o 132.22 98.83 18.61
    -3 3 1 o 465.82 490.27 21.91
    -2 3 1 o 232.89 195.72 25.57
    -1 3 1 o 1245.34 1156.52 61.20
    0 3 1 o 78.28 55.10 15.36
    1 3 1 o 1401.57 1401.74 32.98
    2 3 1 o 113.62 98.38 7.85
    3 3 1 o 572.39 602.68 17.13
    4 3 1 o 92.86 83.81 18.64
    5 3 1 o 128.43 103.00 24.85
    -5 4 1 < 43.20 13.42 54.09
    -4 4 1 o 254.63 223.01 28.55
    -3 4 1 < 4.71 25.17 26.86
    -2 4 1 o 836.92 917.28 36.86
    -1 4 1 < 27.14 3.52 11.54
    0 4 1 o 1757.10 1694.87 57.38
    1 4 1 o 38.65 28.90 6.24
    2 4 1 o 1029.26 1041.73 26.85
    3 4 1 o 85.06 78.61 11.60
    4 4 1 o 194.54 198.77 22.54
    5 4 1 < 54.65 26.78 32.13
    -4 5 1 < -13.85 0.41 37.85
    -3 5 1 o 454.25 493.16 47.17
    -2 5 1 < -3.83 1.97 13.15
    -1 5 1 o 1408.91 1280.67 69.60
    0 5 1 < 4.02 12.35 7.21
    1 5 1 o 1053.71 1089.09 37.92
    2 5 1 o 33.14 36.40 9.93
    3 5 1 o 281.05 262.90 18.32
    4 5 1 < 26.22 33.72 21.63
    -4 6 1 < 53.81 153.87 38.31
    -2 6 1 o 451.90 497.92 26.58
    0 6 1 o 664.72 588.37 27.00
    1 6 1 o 106.99 78.05 13.19
    2 6 1 o 208.99 208.99 23.73
    3 6 1 o 50.21 71.60 13.86
    4 6 1 < 33.10 20.38 22.54
    -3 7 1 < 11.54 117.47 25.11
    -2 7 1 o 50.63 64.19 15.83
    0 7 1 o 210.74 192.68 25.11
    1 7 1 o 125.82 115.85 20.77
    2 7 1 o 171.32 186.37 25.11
    3 7 1 < 6.19 21.95 20.27
    -1 8 1 o 146.21 178.98 31.94
    0 8 1 o 89.35 51.99 20.40
    1 8 1 o 262.99 241.32 34.90
    0 -8 2 o 105.05 119.41 27.70
    -2 -7 2 < 4.43 1.84 26.40
    0 -7 2 < 32.77 38.89 19.76
    1 -7 2 o 195.97 202.87 34.34
    2 -7 2 < 79.48 82.77 32.03
    -3 -6 2 < 22.11 27.78 21.66
    -2 -6 2 o 278.87 273.94 34.62
    -1 -6 2 o 175.80 151.92 16.88
    0 -6 2 o 534.14 514.61 25.06
    1 -6 2 o 269.82 255.19 39.51
    2 -6 2 o 263.83 293.51 23.72
    3 -6 2 o 96.74 152.88 21.09
    -4 -5 2 < 31.85 37.80 35.08
    -3 -5 2 o 229.30 217.88 30.19
    -2 -5 2 o 252.51 224.72 13.70
    -1 -5 2 o 610.94 649.96 27.16
    0 -5 2 o 433.76 496.53 28.80
    1 -5 2 o 532.53 590.13 40.34
    2 -5 2 o 351.60 402.10 30.09
    3 -5 2 o 148.02 135.94 24.67
    4 -5 2 o 126.97 139.82 27.74
    -4 -4 2 o 103.48 109.96 19.89
    -3 -4 2 o 175.94 173.88 19.72
    -2 -4 2 o 327.05 339.96 14.72
    -1 -4 2 o 646.58 657.08 18.20
    0 -4 2 o 375.42 399.23 16.65
    1 -4 2 o 1051.13 1010.90 55.38
    2 -4 2 < 69.51 118.17 32.40
    3 -4 2 o 668.78 510.13 48.64
    4 -4 2 < 23.03 9.33 13.23
    -5 -3 2 < 23.08 44.28 24.74
    -4 -3 2 o 91.32 104.88 19.21
    -3 -3 2 o 154.85 127.28 11.04
    -2 -3 2 o 668.73 741.66 19.34
    -1 -3 2 o 71.72 76.24 7.49
    0 -3 2 o 2407.79 2213.89 77.97
    1 -3 2 < 28.16 7.79 25.02
    2 -3 2 o 1909.87 1713.49 96.56
    3 -3 2 < 12.65 0.13 18.19
    4 -3 2 o 394.53 393.84 19.50
    5 -3 2 < 12.92 0.82 27.88
    -5 -2 2 < 58.86 60.57 23.34
    -4 -2 2 o 71.47 78.04 18.52
    -3 -2 2 o 518.49 572.94 15.64
    -2 -2 2 o 108.67 105.61 6.81
    -1 -2 2 o 2816.60 3097.81 64.49
    0 -2 2 < 8.31 4.30 4.63
    1 -2 2 o 4721.51 3831.52 216.01
    2 -2 2 o 33.51 30.66 11.16
    3 -2 2 o 979.40 983.20 35.93
    4 -2 2 < 27.25 22.01 10.60
    5 -2 2 o 108.33 115.51 21.87
    -5 -1 2 < 42.12 50.60 22.89
    -4 -1 2 o 293.51 294.76 18.09
    -3 -1 2 o 213.77 196.85 10.67
    -2 -1 2 o 1609.71 1663.66 38.63
    -1 -1 2 o 342.98 361.70 8.95
    0 -1 2 o 4791.48 4625.02 88.39
    1 -1 2 o 39.47 29.07 6.15
    2 -1 2 o 1356.04 1352.22 32.26
    3 -1 2 o 178.89 162.75 12.66
    4 -1 2 o 227.89 214.27 14.53
    5 -1 2 < 91.48 61.86 31.94
    -5 0 2 o 124.62 105.13 19.09
    -4 0 2 o 103.25 97.14 11.08
    -3 0 2 o 628.60 616.33 16.41
    -2 0 2 o 248.16 255.62 8.56
    -1 0 2 o 1819.54 1987.53 34.28
    0 0 2 o 11.72 5.09 2.05
    1 0 2 o 1520.38 1706.73 31.28
    2 0 2 o 564.31 602.08 12.39
    3 0 2 o 321.06 319.70 10.56
    4 0 2 o 327.59 281.30 14.83
    5 0 2 < 35.79 40.22 13.76
    -5 1 2 < -3.23 12.55 27.21
    -4 1 2 o 228.92 245.32 16.35
    -3 1 2 < 7.74 7.71 7.64
    -2 1 2 o 1009.71 1046.67 23.90
    -1 1 2 o 84.09 74.05 4.28
    0 1 2 o 2408.10 2299.69 38.72
    1 1 2 o 998.85 1028.06 19.21
    2 1 2 o 718.71 771.76 15.20
    3 1 2 o 612.13 582.35 16.20
    4 1 2 o 132.40 108.42 10.78
    5 1 2 o 153.32 138.40 36.56
    -5 2 2 o 93.28 90.35 28.30
    -4 2 2 < -5.03 13.99 20.49
    -3 2 2 o 601.42 632.80 23.68
    -2 2 2 o 224.16 238.32 12.48
    -1 2 2 o 2631.91 2226.25 122.13
    0 2 2 o 1154.88 1044.41 26.96
    1 2 2 o 1500.22 1508.12 28.54
    2 2 2 o 628.84 636.36 15.41
    3 2 2 o 201.62 222.55 10.55
    4 2 2 o 299.66 231.10 17.45
    5 2 2 < 15.32 6.68 22.24
    -5 3 2 < 14.08 12.73 29.81
    -4 3 2 o 236.12 226.35 19.81
    -3 3 2 o 200.52 187.78 14.81
    -2 3 2 o 996.93 972.35 55.94
    -1 3 2 o 824.59 842.99 43.48
    0 3 2 o 1166.49 1025.90 27.86
    1 3 2 o 869.28 910.60 21.40
    2 3 2 o 165.92 187.51 7.85
    3 3 2 o 399.57 416.48 14.41
    4 3 2 < 7.48 3.82 17.11
    5 3 2 o 121.57 111.60 23.74
    -5 4 2 < 17.82 46.27 49.66
    -4 4 2 o 141.66 83.59 17.59
    -3 4 2 o 228.01 208.88 41.27
    -2 4 2 o 597.15 612.80 40.16
    -1 4 2 o 372.28 270.21 27.51
    0 4 2 o 1734.25 1565.75 56.85
    1 4 2 o 44.36 45.89 6.03
    2 4 2 o 1062.54 1065.60 24.71
    3 4 2 < 11.24 0.35 9.14
    4 4 2 o 288.65 303.83 25.36
    -4 5 2 < 42.74 33.20 39.51
    -3 5 2 o 336.55 313.24 44.13
    -2 5 2 o 59.35 48.20 18.28
    0 5 2 < 9.60 11.50 7.04
    1 5 2 o 1678.69 1673.20 56.89
    2 5 2 < -10.09 0.04 9.13
    3 5 2 o 611.58 620.10 25.28
    4 5 2 < 2.72 1.60 20.30
    -4 6 2 < 61.57 105.35 37.85
    -3 6 2 < 11.54 15.18 23.91
    -2 6 2 o 459.10 569.38 27.16
    -1 6 2 < 19.02 6.53 19.57
    0 6 2 o 1215.43 1081.50 42.43
    1 6 2 < 19.57 0.45 10.82
    2 6 2 o 623.08 648.20 40.44
    3 6 2 < -12.77 7.03 13.04
    4 6 2 o 150.33 144.10 27.20
    -3 7 2 < 50.95 150.60 23.63
    -2 7 2 < 0.14 2.85 15.24
    0 7 2 o 41.22 7.10 10.57
    1 7 2 o 360.65 340.07 30.28
    2 7 2 < 36.00 36.10 20.31
    3 7 2 o 126.70 131.55 21.19
    0 8 2 o 287.59 140.84 21.28
    1 8 2 o 87.97 64.83 21.42
    -2 -7 3 < 56.49 45.02 29.08
    -1 -7 3 o 166.25 164.98 27.51
    0 -7 3 < 20.68 24.99 23.35
    1 -7 3 o 151.85 198.89 35.27
    2 -7 3 < 15.51 1.02 35.27
    -3 -6 3 < 6.60 13.20 21.99
    -2 -6 3 o 189.14 162.09 30.10
    -1 -6 3 < 31.07 0.85 15.72
    0 -6 3 o 382.11 379.10 22.49
    1 -6 3 < 57.87 32.90 31.76
    2 -6 3 o 252.09 311.27 27.74
    3 -6 3 < 27.51 35.96 20.92
    -4 -5 3 < 16.80 3.87 25.07
    -3 -5 3 o 151.75 138.56 21.42
    -2 -5 3 < 4.89 8.76 12.56
    -1 -5 3 o 523.62 539.31 25.96
    0 -5 3 o 150.00 126.49 12.60
    1 -5 3 o 653.55 679.97 45.42
    2 -5 3 o 120.00 164.30 32.77
    4 -5 3 < 79.43 72.25 28.75
    -4 -4 3 o 81.69 97.34 20.33
    -3 -4 3 < 1.80 0.42 21.10
    -2 -4 3 o 475.85 489.27 18.52
    -1 -4 3 o 73.61 71.48 9.23
    0 -4 3 o 823.21 804.18 42.37
    1 -4 3 o 326.86 272.78 32.13
    2 -4 3 o 425.08 435.64 43.85
    3 -4 3 o 312.10 249.26 45.33
    4 -4 3 o 109.85 88.43 16.17
    5 -4 3 < 76.71 80.00 46.89
    -5 -3 3 < 29.96 49.13 29.90
    -4 -3 3 < 3.05 0.04 18.73
    -3 -3 3 o 322.24 289.44 16.07
    -2 -3 3 o 24.28 20.21 7.83
    -1 -3 3 o 506.87 530.36 15.10
    0 -3 3 o 258.05 285.68 13.47
    1 -3 3 o 349.11 355.35 29.54
    2 -3 3 o 639.05 572.11 49.66
    3 -3 3 o 160.80 131.70 16.46
    4 -3 3 o 314.04 301.21 18.78
    5 -3 3 < 16.80 17.20 27.42
    -5 -2 3 < -8.72 2.82 29.90
    -4 -2 3 o 189.74 148.54 17.76
    -3 -2 3 o 74.52 64.47 13.37
    -2 -2 3 o 362.83 382.68 12.38
    -1 -2 3 o 401.27 459.74 11.03
    0 -2 3 o 398.90 422.39 11.04
    1 -2 3 o 1300.69 1114.49 35.97
    2 -2 3 o 256.15 256.97 15.42
    3 -2 3 o 613.24 687.08 23.36
    4 -2 3 o 51.12 50.27 11.42
    5 -2 3 o 222.69 167.24 24.16
    -5 -1 3 o 75.86 69.19 20.10
    -4 -1 3 o 119.47 114.11 13.87
    -3 -1 3 o 391.62 390.32 13.91
    -2 -1 3 o 761.92 845.30 18.34
    -1 -1 3 o 937.40 979.85 18.67
    0 -1 3 o 1486.01 1582.01 28.13
    1 -1 3 o 997.75 988.27 21.53
    2 -1 3 o 980.58 989.87 24.58
    3 -1 3 o 190.62 161.19 11.59
    4 -1 3 o 334.27 310.20 18.05
    5 -1 3 < 55.16 5.08 22.84
    -5 0 3 < 38.04 70.07 29.98
    -4 0 3 o 249.60 225.90 17.37
    -3 0 3 o 598.67 614.03 17.85
    -2 0 3 o 977.64 1066.18 24.89
    -1 0 3 o 1770.07 1966.33 33.53
    0 0 3 o 1612.87 1459.04 26.41
    1 0 3 o 1019.34 1083.70 19.61
    2 0 3 o 382.65 353.75 9.64
    3 0 3 o 506.44 514.93 14.67
    4 0 3 < 10.08 1.68 8.28
    5 0 3 o 97.39 102.69 20.38
    -5 1 3 < 64.57 70.89 28.60
    -4 1 3 o 254.43 243.48 15.65
    -3 1 3 o 298.25 311.85 15.30
    -2 1 3 o 1264.35 1280.46 27.65
    -1 1 3 o 592.24 595.09 12.73
    0 1 3 o 2340.59 2490.50 40.48
    1 1 3 o 166.79 158.61 4.93
    2 1 3 o 1404.21 1425.33 27.43
    3 1 3 < 6.26 5.50 6.13
    4 1 3 o 315.77 324.39 15.07
    5 1 3 < 35.91 15.33 33.05
    -5 2 3 < 62.27 70.01 27.66
    -4 2 3 < 32.59 52.51 20.95
    -3 2 3 o 590.13 603.02 23.28
    -2 2 3 o 33.21 27.37 7.69
    -1 2 3 o 2814.20 2691.99 64.81
    0 2 3 o 10.44 10.62 2.90
    1 2 3 o 4020.14 3904.26 74.72
    2 2 3 o 27.46 38.67 4.92
    3 2 3 o 1024.87 1028.37 24.20
    4 2 3 o 60.26 46.10 12.32
    5 2 3 o 108.42 105.83 22.99
    -5 3 3 < 43.11 8.85 29.73
    -4 3 3 o 210.84 209.62 24.37
    -3 3 3 < 19.20 1.79 11.03
    -2 3 3 o 1221.57 1244.12 43.82
    -1 3 3 < 27.46 12.14 10.65
    0 3 3 o 3564.07 3061.67 81.53
    1 3 3 o 52.76 35.96 4.78
    2 3 3 o 1633.72 1650.73 35.14
    3 3 3 o 118.62 100.89 8.89
    4 3 3 o 222.24 229.97 22.49
    5 3 3 < 58.66 45.51 23.25
    -4 4 3 < 15.51 1.29 21.90
    -3 4 3 o 302.41 342.68 43.11
    -2 4 3 < 34.25 8.58 17.54
    -1 4 3 o 1019.74 866.51 55.75
    0 4 3 o 108.68 96.95 7.71
    1 4 3 o 817.40 825.77 20.71
    2 4 3 o 259.87 253.05 11.46
    3 4 3 o 250.25 231.01 13.48
    4 4 3 o 176.12 162.29 21.32
    -4 5 3 < 48.09 80.42 37.76
    -2 5 3 o 211.48 198.98 30.19
    -1 5 3 o 180.46 161.04 28.43
    0 5 3 o 212.55 212.71 12.52
    1 5 3 o 494.18 507.68 21.55
    2 5 3 o 129.79 118.06 10.33
    3 5 3 o 383.27 395.73 20.79
    4 5 3 < 5.45 20.43 19.86
    -3 6 3 < 64.34 76.18 25.20
    -2 6 3 o 103.48 134.02 20.86
    -1 6 3 o 136.35 116.96 23.36
    0 6 3 o 472.48 470.24 20.70
    1 6 3 o 103.99 82.05 12.19
    2 6 3 o 495.61 489.45 26.34
    3 6 3 < 26.31 18.37 17.82
    4 6 3 o 221.27 172.03 37.76
    -3 7 3 < 0.55 63.06 23.82
    -2 7 3 o 74.08 93.20 15.77
    0 7 3 o 107.68 84.80 11.94
    1 7 3 o 319.49 313.04 28.43
    2 7 3 < 3.42 14.31 20.49
    3 7 3 o 136.35 163.22 19.63
    0 8 3 o 209.82 159.19 25.94
    1 8 3 < 20.49 7.16 19.11
    -2 -7 4 o 142.24 111.23 33.05
    -1 -7 4 < 39.79 48.78 25.20
    0 -7 4 o 181.62 171.22 26.07
    1 -7 4 o 79.43 98.62 20.80
    2 -7 4 < 99.14 92.50 39.05
    -3 -6 4 < 77.45 96.56 39.70
    -2 -6 4 < 19.94 24.88 26.59
    -1 -6 4 o 169.48 162.25 26.13
    0 -6 4 o 107.54 98.35 20.90
    1 -6 4 o 99.69 91.95 17.41
    2 -6 4 o 107.22 153.55 22.38
    3 -6 4 < 29.73 15.42 24.02
    -3 -5 4 < 16.43 26.10 22.26
    -2 -5 4 o 164.49 125.67 16.99
    -1 -5 4 o 138.74 131.60 17.53
    0 -5 4 o 98.36 83.95 12.27
    1 -5 4 o 249.70 296.82 23.01
    2 -5 4 < -13.02 12.86 33.33
    3 -5 4 o 157.75 211.12 41.91
    4 -5 4 < 24.65 0.05 29.73
    -4 -4 4 < 18.68 39.21 21.21
    -3 -4 4 o 143.31 101.81 21.23
    -2 -4 4 o 286.32 258.45 16.77
    -1 -4 4 o 169.17 143.17 12.54
    0 -4 4 o 622.85 598.15 25.47
    1 -4 4 o 55.63 48.97 9.46
    2 -4 4 o 391.11 453.11 52.15
    3 -4 4 < -6.46 0.09 32.50
    4 -4 4 o 111.26 125.68 13.66
    -4 -3 4 < 50.80 62.92 19.87
    -3 -3 4 o 292.78 283.80 23.22
    -2 -3 4 o 198.39 193.41 11.94
    -1 -3 4 o 953.74 954.78 28.75
    0 -3 4 o 187.78 168.39 12.30
    1 -3 4 o 895.79 849.72 23.19
    2 -3 4 < 0.34 0.34 11.05
    3 -3 4 o 284.08 270.97 24.46
    4 -3 4 < 17.88 35.71 12.29
    5 -3 4 o 70.52 42.01 19.62
    -5 -2 4 < 13.20 20.08 24.69
    -4 -2 4 o 150.28 141.22 20.34
    -3 -2 4 o 104.62 72.01 10.35
    -2 -2 4 o 761.07 813.37 19.42
    -1 -2 4 o 65.58 70.56 5.48
    0 -2 4 o 1662.97 1608.46 31.97
    1 -2 4 o 53.72 46.44 10.54
    2 -2 4 o 729.33 819.83 25.03
    3 -2 4 o 199.72 192.43 16.25
    4 -2 4 o 181.71 162.08 13.23
    5 -2 4 < 77.45 78.17 28.80
    -5 -1 4 < 17.01 42.79 25.01
    -4 -1 4 < 23.45 2.34 16.03
    -3 -1 4 o 431.63 404.62 19.06
    -2 -1 4 o 27.33 28.45 6.41
    -1 -1 4 o 1887.59 2085.30 36.06
    0 -1 4 o 595.35 577.65 12.91
    1 -1 4 o 3000.30 3105.68 52.05
    2 -1 4 o 737.22 766.40 16.74
    3 -1 4 o 734.50 750.63 21.68
    4 -1 4 o 266.40 256.46 20.42
    5 -1 4 o 108.51 79.84 29.75
    -5 0 4 < 4.06 1.84 23.50
    -4 0 4 o 216.34 167.71 19.94
    -3 0 4 o 100.49 99.07 9.48
    -2 0 4 o 1192.26 1240.30 26.56
    -1 0 4 o 908.67 981.89 18.36
    0 0 4 o 5480.14 5051.59 87.93
    1 0 4 o 1681.28 1764.44 31.91
    2 0 4 o 2114.24 2092.69 49.30
    3 0 4 o 582.21 584.94 16.10
    4 0 4 o 257.32 255.62 14.57
    5 0 4 o 117.93 134.42 20.15
    -5 1 4 < 92.63 61.22 31.55
    -4 1 4 o 59.29 47.19 14.89
    -3 1 4 o 478.01 469.00 16.75
    -2 1 4 o 456.17 484.40 14.00
    -1 1 4 o 1808.51 1803.85 34.70
    0 1 4 o 1850.18 1828.94 35.03
    1 1 4 o 1612.35 1684.20 33.57
    2 1 4 o 1325.47 1257.27 29.37
    3 1 4 o 292.60 293.84 11.13
    4 1 4 o 340.76 374.49 16.51
    5 1 4 < -1.85 24.26 23.73
    -5 2 4 < 55.38 14.15 37.20
    -4 2 4 o 157.91 141.57 19.05
    -3 2 4 o 194.82 172.21 18.13
    -2 2 4 o 364.71 379.56 17.32
    -1 2 4 o 1186.72 1215.63 29.26
    0 2 4 o 133.60 155.99 6.39
    1 2 4 o 2361.54 2395.95 38.58
    2 2 4 o 52.12 46.48 4.91
    3 2 4 o 982.98 1000.31 23.57
    4 2 4 < 10.36 10.60 12.38
    5 2 4 o 196.71 189.05 23.77
    -5 3 4 < 52.34 41.51 29.55
    -4 3 4 o 115.02 78.49 17.86
    -3 3 4 o 159.97 133.51 13.34
    -2 3 4 o 636.16 655.37 22.37
    -1 3 4 o 139.78 75.18 9.60
    0 3 4 o 2803.15 2480.28 58.00
    1 3 4 < 4.15 2.85 4.95
    2 3 4 o 1645.71 1684.83 32.30
    3 3 4 < -8.80 0.08 7.38
    4 3 4 o 338.91 398.22 26.97
    5 3 4 < -1.48 0.27 21.32
    -4 4 4 < 61.11 68.27 22.65
    -3 4 4 o 292.86 301.67 19.15
    -2 4 4 o 212.22 144.72 31.67
    -1 4 4 o 1357.91 1179.14 51.09
    0 4 4 o 61.31 58.00 6.32
    1 4 4 o 1379.19 1324.00 27.66
    2 4 4 < -1.85 0.65 5.97
    3 4 4 o 426.14 447.02 14.92
    4 4 4 < 32.87 10.06 29.63
    -4 5 4 o 96.05 99.52 23.50
    -3 5 4 o 88.34 92.86 27.14
    -2 5 4 o 401.18 420.68 36.74
    -1 5 4 o 178.62 93.19 29.73
    0 5 4 o 660.96 598.64 24.72
    1 5 4 < -1.50 0.24 8.37
    2 5 4 o 309.76 322.11 13.65
    3 5 4 o 45.94 42.81 12.44
    4 5 4 o 85.97 78.86 17.27
    -3 6 4 < 74.68 141.62 25.20
    -2 6 4 < 24.00 18.75 20.31
    -1 6 4 o 371.17 319.89 41.08
    0 6 4 < 7.25 5.21 8.78
    1 6 4 o 280.22 281.30 17.21
    2 6 4 o 89.96 70.25 11.72
    3 6 4 o 123.97 108.49 19.92
    4 6 4 o 110.59 56.31 25.55
    -2 7 4 o 139.02 186.14 16.80
    -1 7 4 < 15.14 21.40 27.88
    0 7 4 o 292.25 290.91 19.04
    1 7 4 o 76.43 69.43 18.46
    2 7 4 o 183.32 159.99 25.66
    3 7 4 o 71.40 58.19 19.61
    0 8 4 o 57.51 56.38 18.09
    1 8 4 o 172.62 142.29 23.45
    -1 -7 5 < -28.57 0.19 28.40
    0 -7 5 o 152.72 151.19 29.89
    1 -7 5 < -2.08 9.15 22.76
    2 -7 5 < 118.53 119.82 46.70
    -2 -6 5 < 4.43 0.27 28.53
    -1 -6 5 o 289.67 285.33 35.08
    0 -6 5 < 27.38 4.33 15.43
    1 -6 5 o 258.56 267.73 18.83
    2 -6 5 < 2.68 24.50 35.82
    3 -6 5 < 74.21 94.48 34.34
    -3 -5 5 < -32.50 0.01 23.04
    -2 -5 5 o 365.73 315.38 24.16
    -1 -5 5 < 36.79 8.70 14.96
    0 -5 5 o 453.88 453.06 27.03
    1 -5 5 o 65.68 58.06 15.78
    2 -5 5 o 436.90 231.38 37.39
    3 -5 5 < 24.28 81.43 34.80
    4 -5 5 < 73.48 47.84 35.63
    -4 -4 5 < -11.54 3.03 28.39
    -3 -4 5 o 220.90 202.58 24.26
    -2 -4 5 o 75.20 50.46 14.14
    -1 -4 5 o 543.93 529.16 19.37
    0 -4 5 o 224.55 223.92 15.49
    1 -4 5 o 517.67 527.72 19.34
    2 -4 5 o 243.07 267.38 17.74
    3 -4 5 o 188.03 185.93 22.82
    4 -4 5 o 113.54 113.04 20.57
    -4 -3 5 o 79.04 100.78 22.17
    -3 -3 5 o 81.42 93.30 16.73
    -2 -3 5 o 424.69 404.68 18.30
    -1 -3 5 o 453.30 482.00 16.17
    0 -3 5 o 801.29 814.58 19.28
    1 -3 5 o 656.96 658.63 20.03
    2 -3 5 o 477.84 488.31 30.77
    3 -3 5 o 286.92 289.19 17.30
    4 -3 5 o 60.50 72.77 19.50
    5 -3 5 o 69.55 61.54 20.22
    -4 -2 5 o 63.60 53.63 18.33
    -3 -2 5 o 250.60 228.91 14.92
    -2 -2 5 o 407.41 408.80 14.96
    -1 -2 5 o 512.02 510.40 13.62
    0 -2 5 o 894.72 857.04 18.72
    1 -2 5 o 390.95 451.30 15.65
    2 -2 5 o 560.80 555.53 23.04
    3 -2 5 o 104.03 76.15 10.63
    4 -2 5 o 213.57 183.95 17.43
    5 -2 5 < 3.55 0.58 19.89
    -5 -1 5 < 2.98 14.24 25.95
    -4 -1 5 o 133.94 94.47 19.42
    -3 -1 5 o 197.34 165.88 13.70
    -2 -1 5 o 162.22 152.74 10.02
    -1 -1 5 o 635.31 673.20 13.66
    0 -1 5 < 11.22 5.68 4.75
    1 -1 5 o 931.55 895.25 17.96
    2 -1 5 < 5.17 9.49 6.83
    3 -1 5 o 566.06 552.69 15.29
    4 -1 5 < 27.23 16.22 12.44
    5 -1 5 o 129.98 112.07 22.85
    -5 0 5 < 36.93 29.12 31.67
    -4 0 5 o 83.38 62.57 16.44
    -3 0 5 o 61.71 42.11 11.23
    -2 0 5 o 464.78 454.61 14.50
    -1 0 5 o 56.30 39.48 6.00
    0 0 5 o 1484.54 1392.13 25.05
    1 0 5 o 410.87 402.90 10.29
    2 0 5 o 1315.20 1376.20 26.01
    3 0 5 o 158.84 157.87 9.46
    4 0 5 o 384.12 361.56 16.63
    5 0 5 < 40.49 47.03 16.27
    -5 1 5 < 14.86 26.97 40.80
    -4 1 5 < 33.81 18.79 16.16
    -3 1 5 o 276.43 291.61 14.94
    -2 1 5 < -1.74 0.53 6.79
    -1 1 5 o 1304.36 1254.41 28.92
    0 1 5 o 127.37 116.75 6.49
    1 1 5 o 1844.19 1822.18 30.52
    2 1 5 o 226.88 246.53 7.78
    3 1 5 o 665.56 653.50 16.55
    4 1 5 o 157.46 152.00 12.01
    5 1 5 o 92.96 86.70 21.06
    -5 2 5 < -1.80 6.02 30.64
    -4 2 5 < 102.65 132.40 37.20
    -3 2 5 < 26.25 10.64 12.58
    -2 2 5 o 593.26 631.64 22.40
    -1 2 5 < 14.22 3.60 5.76
    0 2 5 o 1037.67 1019.81 18.24
    1 2 5 o 59.25 59.91 4.47
    2 2 5 o 590.90 580.92 13.04
    3 2 5 o 293.33 291.67 11.13
    4 2 5 o 154.52 127.06 17.05
    5 2 5 o 129.24 128.63 22.37
    -4 3 5 < 22.11 0.52 22.68
    -3 3 5 o 278.68 252.07 20.37
    -2 3 5 < 15.60 4.21 10.46
    -1 3 5 o 548.96 502.37 17.75
    0 3 5 o 77.33 76.98 5.86
    1 3 5 o 473.14 469.05 11.44
    2 3 5 o 409.84 408.93 11.89
    3 3 5 o 223.89 184.41 14.78
    4 3 5 o 267.93 276.89 23.14
    5 3 5 < 33.37 26.35 21.08
    -4 4 5 o 88.48 93.52 23.88
    -3 4 5 o 52.22 45.40 13.24
    -2 4 5 o 362.96 347.62 24.50
    -1 4 5 o 307.71 262.11 15.60
    0 4 5 o 660.87 591.49 23.71
    1 4 5 o 502.87 512.65 15.57
    2 4 5 o 356.22 373.73 12.16
    3 4 5 o 342.28 363.77 16.21
    4 4 5 < 41.17 64.67 29.08
    5 4 5 < 110.59 94.94 49.01
    -4 5 5 < 24.97 40.38 23.99
    -3 5 5 o 111.70 184.24 17.81
    -2 5 5 o 235.94 249.40 36.28
    -1 5 5 o 517.42 505.75 20.54
    0 5 5 o 550.77 499.93 17.27
    1 5 5 o 453.88 473.87 18.81
    2 5 5 o 346.08 365.62 13.55
    3 5 5 o 93.58 102.00 11.43
    4 5 5 o 134.62 122.74 16.74
    -3 6 5 o 92.22 107.93 27.70
    -2 6 5 o 162.74 193.06 24.93
    -1 6 5 o 319.72 326.90 27.05
    0 6 5 o 241.00 230.18 12.93
    1 6 5 o 362.87 386.02 23.05
    2 6 5 < 41.04 60.25 14.15
    3 6 5 o 177.66 188.24 17.49
    4 6 5 < 13.80 1.25 21.02
    -2 7 5 o 90.46 157.40 25.02
    -1 7 5 < 45.70 39.05 18.15
    0 7 5 o 382.81 352.64 28.99
    1 7 5 < 7.11 7.83 16.43
    2 7 5 o 327.32 299.62 34.34
    3 7 5 < 11.36 0.42 26.40
    -1 8 5 o 150.55 207.54 26.40
    0 8 5 < -3.69 0.05 15.69
    1 8 5 o 320.78 281.35 33.05
    0 -7 6 < 33.97 45.73 25.44
    1 -7 6 < -5.82 33.18 28.98
    -2 -6 6 < 40.25 30.21 31.57
    -1 -6 6 o 108.83 126.12 26.77
    0 -6 6 < 24.05 44.19 21.71
    1 -6 6 o 140.80 199.99 16.72
    2 -6 6 < 34.16 18.19 22.12
    3 -6 6 < 71.08 111.18 36.56
    -3 -5 6 < -6.09 14.64 40.07
    -2 -5 6 o 170.28 164.13 19.63
    -1 -5 6 < 15.83 27.19 22.81
    0 -5 6 o 366.53 375.90 23.76
    1 -5 6 < 6.07 11.75 13.36
    2 -5 6 o 239.21 292.15 19.30
    3 -5 6 < -22.06 0.21 34.71
    4 -5 6 < 57.38 89.90 22.38
    -3 -4 6 o 109.62 107.71 24.37
    -2 -4 6 < 19.23 4.66 15.45
    -1 -4 6 o 466.42 405.97 18.14
    0 -4 6 < 0.30 5.78 11.73
    1 -4 6 o 554.45 568.49 22.05
    2 -4 6 < 37.85 50.62 13.88
    3 -4 6 o 259.70 278.91 21.32
    4 -4 6 < 31.30 39.15 22.31
    -4 -3 6 < 35.45 52.61 23.11
    -3 -3 6 < 15.67 0.21 17.63
    -2 -3 6 o 370.37 321.02 22.61
    -1 -3 6 o 72.59 60.53 9.60
    0 -3 6 o 936.40 851.09 26.35
    1 -3 6 o 263.14 286.91 17.43
    2 -3 6 o 780.49 738.40 24.95
    3 -3 6 o 199.02 215.43 17.85
    4 -3 6 o 179.05 202.15 16.22
    5 -3 6 < 56.17 51.08 21.57
    -4 -2 6 < 10.82 0.56 18.92
    -3 -2 6 o 253.29 231.87 21.47
    -2 -2 6 o 47.82 38.08 10.46
    -1 -2 6 o 943.70 959.12 19.66
    0 -2 6 o 353.89 318.75 11.96
    1 -2 6 o 1427.61 1333.88 35.90
    2 -2 6 o 475.25 448.06 18.84
    3 -2 6 o 460.74 468.06 20.25
    4 -2 6 o 163.13 168.07 15.02
    5 -2 6 < 53.68 60.44 20.98
    -4 -1 6 o 126.56 143.31 22.76
    -3 -1 6 < 28.43 7.79 12.79
    -2 -1 6 o 652.03 662.70 18.96
    -1 -1 6 o 80.16 67.77 7.62
    0 -1 6 o 1361.44 1354.88 33.90
    1 -1 6 o 332.97 328.81 11.38
    2 -1 6 o 541.29 559.85 13.16
    3 -1 6 o 282.95 318.01 13.76
    4 -1 6 o 101.70 81.05 13.80
    5 -1 6 o 121.67 94.56 23.24
    -5 0 6 o 159.60 61.26 50.30
    -4 0 6 < 33.72 3.88 20.97
    -3 0 6 o 363.35 323.35 17.35
    -2 0 6 o 44.67 36.86 8.11
    -1 0 6 o 633.33 679.92 16.04
    0 0 6 o 189.77 193.12 10.04
    1 0 6 o 410.77 419.97 18.13
    2 0 6 o 457.62 489.61 12.12
    3 0 6 o 75.18 53.11 7.48
    4 0 6 o 258.15 239.56 14.78
    5 0 6 < -6.42 3.30 13.76
    -5 1 6 < 2.77 4.73 50.77
    -4 1 6 o 154.18 121.72 17.71
    -3 1 6 o 74.84 72.69 11.15
    -2 1 6 o 363.33 364.35 14.24
    -1 1 6 o 449.81 461.99 13.10
    0 1 6 o 355.11 349.64 11.34
    1 1 6 o 976.02 906.93 22.69
    2 1 6 o 81.60 70.81 6.08
    3 1 6 o 453.28 458.98 14.01
    4 1 6 < 0.30 2.87 15.20
    5 1 6 o 92.08 94.04 20.03
    -4 2 6 < 66.37 64.01 24.41
    -3 2 6 o 203.02 183.11 17.00
    -2 2 6 o 531.62 509.14 17.88
    -1 2 6 o 458.37 421.79 14.10
    0 2 6 o 1467.10 1399.28 31.43
    1 2 6 o 164.22 168.37 8.81
    2 2 6 o 693.84 704.94 14.94
    3 2 6 < 7.63 5.47 6.95
    4 2 6 o 161.40 157.57 18.33
    5 2 6 < 8.72 4.99 19.54
    -4 3 6 < 63.79 59.91 24.67
    -3 3 6 o 243.61 239.85 24.59
    -2 3 6 o 253.48 185.38 16.99
    -1 3 6 o 981.82 924.60 27.58
    0 3 6 o 133.40 123.55 7.40
    1 3 6 o 938.04 934.40 18.76
    2 3 6 < 3.46 0.93 5.98
    3 3 6 o 290.99 283.32 12.82
    4 3 6 < 23.03 31.45 16.55
    5 3 6 < 41.68 47.75 21.83
    -4 4 6 < 47.13 63.23 26.35
    -3 4 6 < 14.89 24.51 13.99
    -2 4 6 o 405.30 387.94 20.68
    -1 4 6 o 35.38 0.80 9.72
    0 4 6 o 1040.83 856.78 29.86
    1 4 6 o 78.94 78.35 7.71
    2 4 6 o 570.10 584.08 16.93
    3 4 6 o 107.82 120.02 11.46
    4 4 6 o 143.21 150.80 19.87
    5 4 6 < 44.68 46.74 23.94
    -4 5 6 < -33.05 0.32 32.87
    -3 5 6 o 82.47 133.45 15.29
    -2 5 6 o 46.98 19.42 12.40
    -1 5 6 o 532.19 538.52 22.22
    0 5 6 o 204.71 171.47 12.59
    1 5 6 o 738.80 731.95 21.93
    2 5 6 o 219.25 213.19 11.82
    3 5 6 o 288.90 314.90 18.00
    4 5 6 o 71.68 88.97 19.94
    -3 6 6 < 21.83 13.58 18.28
    -2 6 6 o 129.33 222.55 28.62
    -1 6 6 o 98.84 104.99 17.77
    0 6 6 o 429.51 430.38 17.84
    1 6 6 o 219.99 196.48 15.98
    2 6 6 o 264.97 275.40 17.02
    3 6 6 o 94.87 126.78 18.20
    4 6 6 < 59.50 62.16 21.56
    -2 7 6 < 17.82 34.77 25.48
    -1 7 6 o 115.23 137.01 13.75
    0 7 6 o 133.92 126.42 13.84
    2 7 6 o 160.34 157.90 24.56
    -1 8 6 < 65.08 71.93 26.03
    1 8 6 o 135.79 152.05 22.80
    -1 -6 7 < 21.05 16.79 24.60
    0 -6 7 o 109.80 114.89 25.00
    1 -6 7 < 59.68 66.35 23.98
    2 -6 7 < 55.11 83.80 22.47
    -2 -5 7 < 29.85 19.68 21.91
    -1 -5 7 o 113.73 113.13 24.17
    0 -5 7 o 113.82 114.07 20.33
    1 -5 7 o 85.11 123.01 17.18
    2 -5 7 o 122.45 149.96 21.69
    3 -5 7 < 25.20 45.54 37.67
    -3 -4 7 < -2.08 10.28 24.90
    -2 -4 7 o 123.05 94.52 18.20
    -1 -4 7 o 115.42 78.55 14.30
    0 -4 7 o 126.74 108.41 18.84
    1 -4 7 o 156.24 171.46 14.13
    2 -4 7 o 63.00 37.98 13.76
    3 -4 7 < 114.37 143.63 41.36
    4 -4 7 < -2.31 1.72 24.82
    -4 -3 7 < -17.75 5.27 25.80
    -3 -3 7 o 64.59 57.56 19.61
    -2 -3 7 o 73.37 51.23 14.30
    -1 -3 7 o 70.84 53.47 10.89
    0 -3 7 o 175.88 152.68 10.01
    1 -3 7 < 15.77 4.01 11.77
    2 -3 7 o 252.68 222.12 15.98
    3 -3 7 o 53.18 4.34 15.76
    4 -3 7 o 141.01 131.26 24.48
    -4 -2 7 < 38.50 21.53 20.31
    -3 -2 7 o 75.72 63.72 18.73
    -2 -2 7 o 42.49 24.59 10.15
    -1 -2 7 o 271.01 278.85 12.60
    0 -2 7 < 7.53 3.09 7.69
    1 -2 7 o 476.75 442.03 18.21
    2 -2 7 < 16.52 27.24 10.77
    3 -2 7 o 300.28 302.11 16.59
    4 -2 7 < 23.63 24.36 19.90
    5 -2 7 o 106.85 81.77 23.16
    -4 -1 7 < 53.24 63.84 19.57
    -3 -1 7 < 36.22 14.12 17.82
    -2 -1 7 o 467.20 450.92 18.21
    -1 -1 7 < -6.77 3.60 6.96
    0 -1 7 o 977.75 970.21 21.83
    1 -1 7 < 14.45 7.23 6.61
    2 -1 7 o 663.32 644.39 16.88
    3 -1 7 < 32.25 31.06 11.62
    4 -1 7 o 250.11 183.28 30.37
    5 -1 7 < 26.73 24.83 21.90
    -4 0 7 < 21.11 4.84 23.98
    -3 0 7 o 346.59 320.16 24.74
    -2 0 7 < -2.92 11.55 8.33
    -1 0 7 o 1055.42 1110.78 21.71
    0 0 7 < 4.18 1.72 5.82
    1 0 7 o 1035.56 1079.07 20.41
    2 0 7 o 28.80 25.25 5.95
    3 0 7 o 390.94 386.46 13.95
    4 0 7 o 59.95 65.27 15.17
    5 0 7 o 62.86 59.70 16.88
    -4 1 7 o 95.42 119.46 23.10
    -3 1 7 < 13.06 0.01 13.68
    -2 1 7 o 634.25 582.87 21.18
    -1 1 7 < 4.99 12.82 6.97
    0 1 7 o 1166.55 1165.16 22.43
    1 1 7 o 105.84 101.00 5.74
    2 1 7 o 798.61 796.72 16.85
    3 1 7 o 183.56 174.83 12.16
    4 1 7 o 221.27 184.51 21.38
    5 1 7 o 81.14 68.67 17.70
    -4 2 7 < 24.46 4.31 27.83
    -3 2 7 o 238.38 223.36 15.14
    -2 2 7 o 94.88 90.96 10.94
    -1 2 7 o 741.79 742.99 23.13
    0 2 7 o 337.17 323.21 9.56
    1 2 7 o 1168.44 1179.27 22.28
    2 2 7 o 383.87 379.28 12.44
    3 2 7 o 462.30 468.44 15.28
    4 2 7 o 180.09 159.02 17.26
    5 2 7 < 34.67 55.85 19.12
    -4 3 7 < 54.74 81.68 27.10
    -3 3 7 o 64.84 63.90 16.16
    -2 3 7 o 420.28 358.33 22.05
    -1 3 7 o 349.29 327.79 13.76
    0 3 7 o 757.25 775.58 16.67
    1 3 7 o 447.42 436.90 12.64
    2 3 7 o 556.08 549.88 14.15
    3 3 7 o 253.33 258.25 14.00
    4 3 7 o 70.34 86.69 17.07
    5 3 7 o 76.06 59.86 24.19
    -4 4 7 < -0.09 16.91 32.96
    -3 4 7 o 128.04 130.81 20.95
    -2 4 7 o 134.50 124.85 13.85
    -1 4 7 o 330.42 258.45 19.68
    0 4 7 o 339.68 315.51 14.88
    1 4 7 o 205.39 184.98 9.75
    2 4 7 o 315.95 333.81 14.60
    3 4 7 < 24.81 29.94 11.22
    4 4 7 o 126.05 138.94 19.27
    5 4 7 < 23.17 0.06 25.11
    -3 5 7 < 27.39 37.92 15.46
    -2 5 7 o 74.31 62.39 13.86
    -1 5 7 o 181.60 182.63 14.89
    0 5 7 < 18.19 21.15 12.38
    1 5 7 o 393.79 381.32 16.63
    2 5 7 < -0.65 0.91 10.66
    3 5 7 o 276.65 265.82 24.71
    4 5 7 < -0.55 7.51 18.81
    -3 6 7 < 0.18 17.73 18.18
    -2 6 7 o 58.94 105.66 15.79
    -1 6 7 < -5.42 6.77 12.53
    0 6 7 o 373.27 306.15 23.93
    1 6 7 < -6.23 2.59 14.84
    2 6 7 o 272.10 311.95 17.31
    3 6 7 < -6.33 17.63 24.37
    -2 7 7 < 27.97 7.61 28.80
    -1 7 7 o 137.11 164.32 14.25
    0 7 7 < 3.44 0.48 14.72
    1 7 7 o 195.79 201.92 26.22
    2 7 7 < 19.02 10.47 20.03
    3 7 7 o 123.97 86.64 31.67
    1 8 7 < 5.35 8.45 18.46
    -1 -6 8 < 4.29 6.53 26.84
    0 -6 8 < 48.46 77.90 29.63
    1 -6 8 < 56.77 0.04 31.76
    2 -6 8 < 50.12 78.82 45.05
    -2 -5 8 < -9.20 5.04 20.17
    -1 -5 8 o 119.17 107.90 24.90
    0 -5 8 < 8.03 0.37 22.50
    1 -5 8 o 105.00 149.52 25.86
    2 -5 8 < -11.33 15.23 21.76
    3 -5 8 < 36.00 83.08 38.77
    -3 -4 8 < 12.28 2.93 33.63
    -2 -4 8 o 141.51 156.90 21.94
    -1 -4 8 < 37.78 0.08 14.64
    0 -4 8 o 347.02 313.40 24.33
    1 -4 8 < 26.22 13.25 16.14
    2 -4 8 o 207.62 207.80 16.16
    3 -4 8 < -24.28 29.25 23.50
    4 -4 8 < 13.06 45.43 27.47
    -3 -3 8 o 117.48 134.93 20.23
    -2 -3 8 < -9.28 1.05 14.90
    -1 -3 8 o 463.78 420.60 18.79
    0 -3 8 < 22.56 4.01 10.95
    1 -3 8 o 426.31 407.98 21.84
    2 -3 8 o 52.57 39.33 13.76
    3 -3 8 o 98.03 105.27 18.36
    4 -3 8 < 20.63 40.35 26.92
    -4 -2 8 < 52.40 59.42 26.93
    -3 -2 8 < 9.99 0.31 17.57
    -2 -2 8 o 336.28 258.09 32.31
    -1 -2 8 < 5.72 12.29 9.21
    0 -2 8 o 448.34 454.47 16.43
    1 -2 8 o 122.09 98.69 10.41
    2 -2 8 o 239.70 207.99 15.60
    3 -2 8 o 136.44 134.34 17.72
    4 -2 8 < 22.02 23.73 24.56
    5 -2 8 < 52.98 47.95 24.63
    -4 -1 8 < -4.83 2.53 26.60
    -3 -1 8 o 83.94 87.22 16.50
    -2 -1 8 o 85.16 65.52 11.51
    -1 -1 8 o 216.99 249.65 12.19
    0 -1 8 o 360.48 339.27 13.90
    1 -1 8 o 291.58 293.32 13.07
    2 -1 8 o 453.86 440.79 14.68
    3 -1 8 o 72.64 70.75 8.93
    4 -1 8 o 181.34 163.69 23.25
    5 -1 8 < -6.00 2.68 22.48
    -4 0 8 < 39.84 25.70 27.03
    -3 0 8 o 101.36 76.61 20.29
    -2 0 8 o 98.35 101.24 10.96
    -1 0 8 o 420.19 528.77 16.59
    0 0 8 o 222.62 200.96 10.76
    1 0 8 o 878.54 907.42 20.00
    2 0 8 o 88.51 84.86 7.87
    3 0 8 o 440.44 400.92 14.48
    4 0 8 < 7.96 3.66 12.14
    5 0 8 o 90.90 82.77 17.56
    -4 1 8 < 24.05 33.46 31.72
    -3 1 8 o 68.09 39.03 19.51
    -2 1 8 o 346.01 299.17 17.11
    -1 1 8 o 48.10 58.88 7.93
    0 1 8 o 902.47 907.71 22.29
    1 1 8 < 4.49 2.18 6.11
    2 1 8 o 698.96 696.86 16.14
    3 1 8 < 5.91 12.70 7.79
    4 1 8 o 213.56 208.00 15.97
    5 1 8 < 6.40 12.00 16.76
    -4 2 8 < 11.31 11.18 30.37
    -3 2 8 o 127.94 105.28 37.85
    -2 2 8 < 26.31 7.77 13.31
    -1 2 8 o 493.04 504.38 17.88
    0 2 8 o 65.63 52.94 6.14
    1 2 8 o 898.22 887.25 18.99
    2 2 8 o 222.47 193.76 9.86
    3 2 8 o 449.64 447.73 15.66
    4 2 8 o 64.86 83.32 14.99
    5 2 8 o 96.32 99.46 22.85
    -4 3 8 < 31.94 39.90 35.63
    -3 3 8 < 11.45 0.67 38.50
    -2 3 8 o 336.53 267.06 30.63
    -1 3 8 < 29.73 41.58 10.90
    0 3 8 o 836.85 785.74 20.09
    1 3 8 o 294.47 267.82 11.84
    2 3 8 o 679.44 670.18 18.01
    3 3 8 o 173.48 185.88 14.05
    4 3 8 o 201.79 200.01 21.44
    5 3 8 < 40.99 46.32 21.10
    -4 4 8 < -10.80 0.08 29.20
    -3 4 8 < 118.80 139.25 39.79
    -2 4 8 < 11.96 5.67 21.83
    -1 4 8 o 569.50 487.81 25.39
    0 4 8 o 72.12 74.31 8.40
    1 4 8 o 581.40 558.40 19.12
    2 4 8 o 157.74 140.77 10.15
    3 4 8 o 197.73 212.16 16.49
    4 4 8 o 58.71 74.93 17.81
    -3 5 8 < -6.00 0.59 33.51
    -2 5 8 o 182.68 219.03 16.22
    -1 5 8 < 29.24 14.31 15.63
    0 5 8 o 344.11 290.51 21.41
    1 5 8 o 67.09 68.99 10.71
    2 5 8 o 140.09 127.31 16.64
    3 5 8 o 66.14 87.43 16.20
    4 5 8 < 24.42 25.21 22.73
    -2 6 8 < 2.63 14.20 16.99
    -1 6 8 o 127.81 137.31 15.66
    0 6 8 o 104.13 73.64 17.80
    1 6 8 < 53.20 84.31 22.61
    2 6 8 < 33.48 110.27 19.95
    3 6 8 < 12.00 22.35 19.10
    -2 7 8 < 24.10 62.67 31.39
    -1 7 8 < 43.20 81.67 15.42
    0 7 8 < 58.89 78.10 22.97
    1 7 8 o 82.06 130.01 18.37
    2 7 8 < -62.95 34.79 39.49
    -1 -5 9 < 28.80 35.79 27.52
    0 -5 9 < 61.21 45.00 25.87
    1 -5 9 < 61.16 67.72 27.32
    2 -5 9 < 27.26 17.42 20.68
    3 -5 9 < 35.27 58.43 45.88
    -2 -4 9 < 64.80 63.37 22.11
    -1 -4 9 o 63.03 24.10 19.11
    0 -4 9 o 160.96 168.74 24.12
    1 -4 9 < 13.85 17.24 21.47
    2 -4 9 o 146.83 171.43 20.13
    3 -4 9 < 8.12 4.10 40.80
    -3 -3 9 o 67.96 70.23 21.32
    -2 -3 9 < 10.32 8.76 17.22
    -1 -3 9 o 316.98 284.97 18.80
    0 -3 9 < -1.20 7.29 13.68
    1 -3 9 o 362.26 386.21 26.46
    2 -3 9 < -3.09 3.64 14.96
    3 -3 9 o 193.99 190.65 28.69
    4 -3 9 < 23.82 0.21 29.22
    -3 -2 9 < 7.04 6.07 21.81
    -2 -2 9 o 254.48 235.98 19.38
    -1 -2 9 < -18.79 1.92 11.91
    0 -2 9 o 503.74 477.39 18.91
    1 -2 9 < 14.01 1.03 10.76
    2 -2 9 o 345.02 337.28 21.67
    3 -2 9 < -3.88 7.84 23.65
    4 -2 9 o 85.25 98.12 27.16
    -4 -1 9 < 17.91 4.44 28.44
    -3 -1 9 o 102.37 104.57 20.27
    -2 -1 9 < 17.22 0.85 21.48
    -1 -1 9 o 294.49 315.08 16.80
    0 -1 9 o 36.29 27.65 7.90
    1 -1 9 o 345.16 374.71 15.60
    2 -1 9 o 89.23 87.06 11.14
    3 -1 9 o 197.24 198.89 12.68
    4 -1 9 o 79.95 57.32 23.85
    5 -1 9 < 53.64 36.17 27.88
    -4 0 9 < 15.00 38.09 33.95
    -3 0 9 < -2.43 0.14 21.90
    -2 0 9 o 169.70 158.75 14.76
    -1 0 9 < 25.63 35.04 10.93
    0 0 9 o 348.46 319.27 12.92
    1 0 9 o 176.80 186.94 9.89
    2 0 9 o 315.96 304.42 13.68
    3 0 9 o 180.06 170.23 12.37
    4 0 9 o 110.93 88.06 16.32
    5 0 9 < 66.55 52.06 22.66
    -4 1 9 < -21.83 0.04 33.47
    -3 1 9 o 105.21 89.76 17.61
    -2 1 9 < 32.06 16.13 13.74
    -1 1 9 o 161.29 239.85 14.51
    0 1 9 o 95.86 92.10 8.56
    1 1 9 o 267.05 302.64 11.66
    2 1 9 o 176.77 163.23 9.84
    3 1 9 o 143.43 117.37 13.41
    4 1 9 o 109.30 107.32 16.28
    5 1 9 < 13.06 8.64 21.51
    -4 2 9 < 39.51 41.57 39.51
    -3 2 9 < 38.92 5.59 19.97
    -2 2 9 o 158.91 144.94 15.60
    -1 2 9 < 32.15 32.80 10.85
    0 2 9 o 166.98 166.87 10.07
    1 2 9 o 72.68 69.61 7.45
    2 2 9 o 75.69 64.75 12.20
    3 2 9 o 145.02 131.41 18.38
    4 2 9 < 3.67 2.43 15.17
    5 2 9 < 53.17 60.20 22.71
    -4 3 9 < -8.91 3.56 32.13
    -3 3 9 < 59.31 53.93 25.17
    -2 3 9 o 37.67 35.04 11.74
    -1 3 9 o 80.03 71.65 11.31
    0 3 9 o 100.67 102.79 8.27
    1 3 9 o 22.81 21.16 7.56
    2 3 9 o 203.04 187.75 12.16
    3 3 9 < 1.48 0.34 13.35
    4 3 9 o 113.59 124.63 18.21
    -3 4 9 < 36.74 41.30 24.34
    -2 4 9 < 29.50 28.79 19.72
    -1 4 9 o 228.25 196.68 28.44
    0 4 9 < 5.68 21.70 9.79
    1 4 9 o 339.51 345.87 14.41
    2 4 9 < 6.94 1.64 11.16
    3 4 9 o 192.60 223.43 19.72
    4 4 9 < -3.14 3.74 17.01
    -3 5 9 < 27.60 9.68 26.59
    -2 5 9 o 123.51 162.03 20.53
    -1 5 9 < 24.99 19.29 14.29
    0 5 9 o 399.33 374.10 19.72
    1 5 9 < -17.94 10.26 10.86
    2 5 9 o 268.06 300.12 16.52
    3 5 9 < 1.75 1.42 15.68
    4 5 9 o 69.92 85.96 20.50
    -2 6 9 < 3.05 4.09 35.08
    -1 6 9 o 144.51 206.36 17.96
    0 6 9 < 10.43 1.03 17.60
    1 6 9 o 228.89 261.14 26.18
    2 6 9 < 6.65 6.61 13.91
    3 6 9 o 121.71 122.08 18.83
    -1 7 9 < -0.65 6.04 15.71
    0 7 9 o 143.87 157.86 17.92
    1 7 9 < 18.74 31.56 18.09
    2 7 9 o 99.33 140.69 22.62
    -1 -5 10 < -21.60 0.94 56.40
    0 -5 10 o 112.80 83.63 37.57
    1 -5 10 < 1.85 9.10 30.83
    2 -5 10 < 17.86 60.78 24.86
    -2 -4 10 < 3.00 1.90 29.84
    -1 -4 10 < 76.29 61.19 29.16
    0 -4 10 < 6.12 28.25 20.88
    1 -4 10 < 65.42 78.83 24.95
    2 -4 10 o 93.56 68.70 24.93
    3 -4 10 < 34.85 31.62 28.37
    -2 -3 10 < 41.98 27.90 18.40
    -1 -3 10 < 39.29 45.03 18.92
    0 -3 10 o 54.99 65.27 15.96
    1 -3 10 o 153.87 161.70 15.97
    2 -3 10 < 38.19 52.46 25.51
    3 -3 10 o 136.21 150.57 28.34
    4 -3 10 < 14.49 12.18 28.90
    -3 -2 10 < 19.32 15.64 25.82
    -1 -2 10 < 48.61 51.87 18.68
    0 -2 10 o 221.35 186.01 13.87
    1 -2 10 o 65.23 63.22 12.09
    2 -2 10 o 261.85 253.85 22.25
    3 -2 10 < -0.18 19.11 26.14
    4 -2 10 o 97.06 114.38 30.58
    -3 -1 10 < 22.22 31.85 23.09
    -2 -1 10 < 25.80 43.86 18.47
    -1 -1 10 o 161.72 137.30 18.46
    0 -1 10 o 60.68 54.91 11.70
    1 -1 10 o 245.37 250.31 12.18
    2 -1 10 < -10.28 8.55 10.23
    3 -1 10 o 159.63 172.20 17.14
    4 -1 10 < -21.94 0.21 18.57
    -3 0 10 < 48.27 25.31 25.18
    -2 0 10 o 105.51 101.91 18.81
    -1 0 10 o 34.69 32.91 9.78
    0 0 10 o 259.66 256.41 14.40
    1 0 10 < 1.50 0.25 10.20
    2 0 10 o 256.13 253.46 12.80
    3 0 10 < 11.75 13.97 15.73
    4 0 10 o 111.84 101.45 19.77
    5 0 10 < 33.97 7.39 25.76
    -3 1 10 < 63.41 75.92 23.60
    -2 1 10 < 13.96 14.88 16.44
    -1 1 10 o 280.47 313.82 16.69
    0 1 10 < -9.08 0.02 9.03
    1 1 10 o 443.93 466.68 18.37
    2 1 10 < 22.77 26.42 9.31
    3 1 10 o 227.47 208.58 15.94
    4 1 10 < 30.47 19.94 16.46
    5 1 10 < 47.03 39.46 23.90
    -3 2 10 < 4.89 4.95 29.13
    -2 2 10 o 252.09 248.00 23.23
    -1 2 10 < -10.78 2.01 11.12
    0 2 10 o 616.18 594.87 17.06
    1 2 10 < 12.61 9.58 8.17
    2 2 10 o 394.38 360.66 15.10
    3 2 10 < 15.54 23.99 14.56
    4 2 10 o 70.00 70.18 16.81
    -3 3 10 < 65.68 104.63 28.61
    -2 3 10 < -5.11 0.78 17.08
    -1 3 10 o 297.81 346.90 17.65
    0 3 10 < 4.34 6.08 7.81
    1 3 10 o 375.11 354.47 14.01
    2 3 10 o 47.71 38.77 11.44
    3 3 10 o 100.04 98.51 15.80
    4 3 10 < 21.65 33.00 17.05
    -3 4 10 < 16.99 0.40 32.22
    -2 4 10 o 104.82 110.45 23.16
    -1 4 10 < 27.60 24.04 17.03
    0 4 10 o 214.99 182.51 11.66
    1 4 10 o 101.85 103.01 12.02
    2 4 10 o 94.22 100.86 12.08
    3 4 10 o 79.20 93.94 16.64
    4 4 10 < 18.79 20.91 18.27
    -2 5 10 < 25.76 32.04 22.09
    -1 5 10 < 54.55 71.73 29.08
    0 5 10 o 93.88 152.46 20.59
    1 5 10 o 68.69 71.19 12.05
    2 5 10 o 136.37 170.36 14.00
    3 5 10 < 26.45 28.03 16.30
    4 5 10 < 52.24 66.20 23.45
    -2 6 10 < 12.09 26.71 21.37
    -1 6 10 o 61.38 90.64 17.18
    0 6 10 < 28.85 33.56 16.26
    1 6 10 o 132.28 154.46 18.82
    2 6 10 < 27.29 12.05 12.95
    3 6 10 < 60.41 88.95 20.73
    -1 7 10 < -52.24 8.87 19.29
    0 7 10 o 68.32 79.10 17.60
    1 7 10 < 7.94 0.36 19.11
    -1 -4 11 < 40.40 39.17 26.72
    0 -4 11 < -30.67 2.89 25.94
    1 -4 11 < -4.18 52.70 23.98
    2 -4 11 < -6.05 0.10 27.10
    -2 -3 11 < 47.69 27.95 24.60
    -1 -3 11 < 44.18 2.29 21.31
    0 -3 11 o 48.87 48.77 16.06
    1 -3 11 < 4.51 4.23 14.90
    2 -3 11 < 28.62 38.25 36.56
    3 -3 11 < 15.14 16.64 27.18
    -2 -2 11 < -0.37 0.65 20.79
    -1 -2 11 o 100.06 61.57 22.38
    0 -2 11 < -4.57 9.69 13.40
    1 -2 11 o 72.87 72.38 14.50
    2 -2 11 < 31.91 39.74 15.31
    3 -2 11 < 7.99 36.74 28.79
    4 -2 11 < 57.41 33.46 34.90
    -3 -1 11 < 13.41 0.07 26.14
    -2 -1 11 o 77.38 65.20 17.92
    -1 -1 11 < 3.88 9.85 18.90
    0 -1 11 o 125.80 135.84 17.52
    1 -1 11 < 44.07 39.08 15.13
    2 -1 11 o 99.56 95.46 14.30
    3 -1 11 o 48.02 52.19 15.53
    4 -1 11 < 17.77 19.61 29.29
    -3 0 11 < 27.82 37.24 28.73
    -2 0 11 < 16.80 10.93 17.12
    -1 0 11 o 129.01 119.93 14.18
    0 0 11 o 66.37 35.42 11.26
    1 0 11 o 124.43 133.51 11.73
    2 0 11 o 63.88 61.48 15.00
    3 0 11 < 41.32 45.08 17.61
    4 0 11 o 59.26 55.74 19.61
    -3 1 11 < 16.68 12.13 26.29
    -2 1 11 < 45.36 47.04 22.06
    -1 1 11 o 67.27 62.15 14.06
    0 1 11 o 57.40 75.16 9.55
    1 1 11 o 126.87 118.14 10.55
    2 1 11 o 57.29 54.80 17.22
    3 1 11 o 129.30 124.59 17.97
    4 1 11 < 7.51 9.10 17.81
    -3 2 11 < 7.66 12.10 33.43
    -2 2 11 o 79.24 79.50 20.75
    -1 2 11 < 21.11 25.28 14.60
    0 2 11 o 210.54 227.45 14.33
    1 2 11 < 20.44 35.92 12.37
    2 2 11 o 220.99 255.89 27.93
    3 2 11 < 27.14 17.33 16.28
    4 2 11 o 118.62 115.06 18.71
    -3 3 11 < 31.48 48.46 39.42
    -2 3 11 < -1.69 11.78 18.63
    -1 3 11 o 141.85 205.82 16.53
    0 3 11 < 13.22 18.07 10.91
    1 3 11 o 319.41 313.65 21.58
    2 3 11 < 2.58 11.65 14.45
    3 3 11 o 188.62 186.80 18.44
    4 3 11 < 11.48 0.38 18.09
    -3 4 11 < -0.55 6.61 29.46
    -2 4 11 < 56.22 88.90 25.37
    -1 4 11 < 12.65 7.39 12.27
    0 4 11 o 186.48 198.15 12.18
    1 4 11 < -13.00 0.51 10.71
    2 4 11 o 214.16 191.21 21.33
    3 4 11 < 18.05 5.19 16.43
    4 4 11 < 35.03 68.74 27.56
    -2 5 11 < 13.89 1.61 23.53
    -1 5 11 o 70.85 85.90 17.68
    0 5 11 < -2.49 2.29 15.53
    1 5 11 o 108.28 139.64 14.19
    2 5 11 < 40.94 24.71 16.13
    3 5 11 o 86.63 90.24 18.35
    -1 6 11 < -9.74 2.97 16.89
    0 6 11 o 65.44 89.76 17.00
    1 6 11 < 21.28 21.94 18.08
    2 6 11 o 93.97 85.72 17.04
    0 -4 12 < 26.77 38.26 25.57
    1 -4 12 < 26.40 29.78 30.15
    -1 -3 12 < 27.38 46.96 26.41
    0 -3 12 < 31.45 33.09 19.91
    1 -3 12 o 56.63 50.38 15.58
    2 -3 12 < 44.41 39.32 39.51
    3 -3 12 < 9.23 13.30 27.10
    -2 -2 12 < 18.77 26.40 21.01
    -1 -2 12 < 47.17 39.90 16.90
    0 -2 12 < 20.34 38.07 18.15
    1 -2 12 o 86.35 69.09 15.08
    2 -2 12 < 12.80 13.66 16.67
    3 -2 12 < 16.71 46.40 29.86
    -2 -1 12 < 40.64 41.40 18.07
    -1 -1 12 < 14.12 11.16 14.72
    0 -1 12 o 180.83 125.39 22.65
    1 -1 12 < -9.65 2.95 19.61
    2 -1 12 o 93.65 123.17 14.70
    3 -1 12 < -6.55 0.13 20.37
    4 -1 12 < 85.85 38.82 54.18
    -3 0 12 < 2.77 25.45 57.51
    -2 0 12 < -3.99 2.79 17.25
    -1 0 12 o 126.90 129.85 15.09
    0 0 12 < 7.78 0.05 16.26
    1 0 12 o 211.15 210.07 29.56
    2 0 12 < 25.99 7.53 24.54
    3 0 12 o 84.03 90.00 20.34
    4 0 12 < 30.42 7.66 29.94
    -3 1 12 < 4.57 1.40 33.20
    -2 1 12 o 87.67 61.36 22.10
    -1 1 12 < 0.77 0.45 14.80
    0 1 12 o 131.36 163.96 17.80
    1 1 12 < 32.31 28.80 12.59
    2 1 12 o 105.66 117.68 18.69
    3 1 12 < 31.11 45.95 18.65
    4 1 12 < 11.42 26.99 28.64
    -3 2 12 < 24.37 17.08 37.27
    -2 2 12 < -5.59 0.92 25.84
    -1 2 12 o 59.35 63.60 14.69
    0 2 12 < 34.13 42.92 12.81
    1 2 12 o 109.78 85.71 14.16
    2 2 12 o 104.47 121.37 18.67
    3 2 12 < 27.42 36.33 17.95
    4 2 12 < 42.65 70.21 23.36
    -2 3 12 < 41.05 24.30 17.68
    -1 3 12 < 35.82 37.17 13.03
    0 3 12 o 49.25 51.28 10.20
    1 3 12 o 125.22 138.80 13.59
    2 3 12 < 38.52 35.95 17.66
    3 3 12 o 113.66 120.14 19.31
    4 3 12 < 34.85 10.23 26.47
    -2 4 12 < 6.00 20.78 31.24
    -1 4 12 o 39.19 36.97 13.04
    0 4 12 o 80.47 83.66 11.90
    1 4 12 < 10.77 28.73 14.94
    2 4 12 o 92.12 102.36 18.02
    3 4 12 < 2.12 6.67 17.47
    -1 5 12 < 24.60 40.15 17.97
    0 5 12 < 11.82 18.48 12.24
    1 5 12 < 38.82 69.10 15.38
    2 5 12 < 8.26 1.49 17.49
    3 5 12 < 37.67 49.79 19.10
    -1 6 12 < -30.93 8.01 21.42
    0 6 12 o 51.87 59.94 16.85
    1 6 12 < 26.45 0.45 19.12
    2 6 12 o 70.38 61.07 21.41
    0 -3 13 < 10.71 13.00 26.37
    1 -3 13 < 38.50 50.23 24.42
    2 -3 13 < 56.58 18.23 42.28
    -1 -2 13 < 18.81 13.60 19.37
    0 -2 13 o 60.55 53.78 20.09
    1 -2 13 < 41.91 32.13 19.62
    2 -2 13 < -4.48 45.78 23.03
    3 -2 13 < -5.59 30.67 40.37
    -2 -1 13 < 7.94 8.61 20.41
    -1 -1 13 < 33.00 28.70 16.28
    0 -1 13 < 37.02 35.36 15.44
    1 -1 13 < 27.42 35.13 20.35
    2 -1 13 < 40.90 58.34 19.05
    3 -1 13 < 50.74 20.22 23.80
    -2 0 13 < 16.80 13.45 20.99
    -1 0 13 < 32.42 31.23 15.27
    0 0 13 < 20.17 18.91 16.89
    1 0 13 o 76.06 68.76 21.33
    2 0 13 < 0.92 18.22 18.55
    3 0 13 o 71.38 66.10 21.65
    -2 1 13 < 55.26 22.39 24.70
    -1 1 13 < 5.29 16.36 16.01
    0 1 13 < 33.01 54.04 15.97
    1 1 13 < -0.69 15.18 14.96
    2 1 13 o 64.61 60.16 19.83
    3 1 13 < -20.86 4.74 19.92
    4 1 13 < 57.97 32.10 27.79
    -2 2 13 < 10.76 14.78 26.48
    -1 2 13 < 35.91 34.31 15.09
    0 2 13 < -0.22 12.46 12.28
    1 2 13 < 34.43 41.15 14.51
    2 2 13 < -15.85 1.46 19.26
    3 2 13 < 20.65 31.28 19.80
    -2 3 13 < 29.26 20.20 23.06
    -1 3 13 < 1.02 5.64 15.32
    0 3 13 < 33.42 40.07 13.43
    1 3 13 < -4.22 0.04 14.47
    2 3 13 < 9.67 42.23 19.44
    3 3 13 < 11.29 6.90 20.09
    -1 4 13 < 28.59 41.71 14.72
    0 4 13 < -3.17 0.44 13.87
    1 4 13 o 61.01 69.20 15.56
    2 4 13 < -2.91 7.19 18.53
    3 4 13 < 38.08 39.97 21.39
    -1 5 13 < -24.46 1.38 21.14
    0 5 13 o 60.13 64.86 14.41
    1 5 13 < 13.17 5.68 15.56
    2 5 13 < 65.35 55.82 29.45
    0 -2 14 < 34.92 23.20 22.39
    1 -2 14 < 5.17 0.98 27.10
    2 -2 14 < 28.11 29.37 24.48
    -1 -1 14 < 36.71 20.61 21.94
    0 -1 14 < 12.14 1.05 16.73
    1 -1 14 < 18.00 33.90 21.57
    2 -1 14 < 18.21 10.96 19.89
    -1 0 14 < 8.49 0.98 17.20
    0 0 14 < 40.90 36.72 17.42
    1 0 14 < 20.43 17.45 17.38
    2 0 14 < 6.90 29.32 19.62
    3 0 14 < -3.07 30.39 27.00
    -1 1 14 < 28.55 35.82 17.28
    0 1 14 < 16.21 19.10 18.38
    1 1 14 o 51.81 53.63 15.67
    2 1 14 < 34.83 43.79 20.63
    3 1 14 < 4.71 23.35 27.42
    -1 2 14 < 19.76 16.49 14.33
    0 2 14 o 56.59 61.96 15.11
    1 2 14 o 64.96 40.41 16.66
    2 2 14 < 48.96 42.12 21.64
    3 2 14 < 31.69 30.77 34.19
    -1 3 14 < 44.31 35.24 25.81
    0 3 14 < 11.76 32.94 13.19
    1 3 14 < 34.80 32.94 16.35
    2 3 14 < 1.14 36.62 21.08
    3 3 14 < 11.05 8.93 34.79
    -1 4 14 < 20.01 25.45 17.60
    0 4 14 < 4.82 10.82 14.90
    1 4 14 < 41.69 50.00 16.11
    2 4 14 < -17.45 2.54 23.76
    0 5 14 < 45.33 48.41 20.57
    1 5 14 < 35.57 0.16 19.98
    1 -1 15 < 21.97 8.37 22.80
    0 0 15 < 52.67 9.68 25.29
    1 0 15 < 19.53 4.91 22.86
    2 0 15 < 11.49 9.89 22.02
    0 1 15 < -10.52 0.32 21.53
    1 1 15 < 8.83 17.99 23.24
    2 1 15 < -0.21 0.10 22.82
    0 2 15 < 4.52 27.81 25.80
    1 2 15 < 12.76 3.15 19.35
    2 2 15 < 49.70 35.76 33.91
    0 3 15 < 8.35 4.48 15.65
    1 3 15 < 42.37 42.31 19.87
    2 3 15 < 11.01 8.23 23.67
    1 4 15 < 76.52 9.05 28.99
_refine_special_details     ?
_reflns_number_total     1568
_reflns_number_gt     963
_reflns_threshold_expression     'I>3\s(I)'
_refine_ls_structure_factor_coef     Fsqd
_refine_ls_R_factor_all     0.0878
_refine_ls_R_factor_gt     0.0467
_refine_ls_wR_factor_gt     0.0871
_refine_ls_wR_factor_ref     0.0950
_refine_ls_goodness_of_fit_ref     1.36
_refine_ls_goodness_of_fit_gt     1.61
_refine_ls_restrained_S_all     ?
_refine_ls_restrained_S_gt     ?
_refine_ls_number_reflns     1568
_refine_ls_number_parameters     55
_refine_ls_number_restraints     0
_refine_ls_number_constraints     20
_refine_ls_hydrogen_treatment     constr
_refine_ls_weighting_scheme     sigma
_refine_ls_weighting_details     'w=1/(\s^2^(I)+0.0004I^2^)'
_atom_sites_solution_primary     'charge flipping'
_refine_ls_shift/su_max     0.0038
_refine_ls_shift/su_mean     0.0008
_refine_diff_density_max     0.88
_refine_diff_density_min     -0.84
_refine_ls_extinction_method     'none'
_refine_ls_extinction_coef     ?
_refine_ls_abs_structure_details     ?
_refine_ls_abs_structure_Flack     ?
_refine_ls_abs_structure_Rogers     ?
loop_
    _atom_type_symbol
    _atom_type_scat_dispersion_real
    _atom_type_scat_dispersion_imag
    _atom_type_scat_source
    C 0.0033 0.0016 'International Tables Vol C tables 4.2.6.8 and 6.1.1.1'
    H 0.0000 0.0000 'International Tables Vol C tables 4.2.6.8 and 6.1.1.1'
    O 0.0106 0.0060 'International Tables Vol C tables 4.2.6.8 and 6.1.1.1'
    Rb -0.9393 2.9676 'International Tables Vol C tables 4.2.6.8 and 6.1.1.1'
_computing_data_collection
;
APEX3 (Bruker, 2017)
;
_computing_cell_refinement
;
SAINT (Bruker, 2017)
;
_computing_data_reduction
;
SAINT (Bruker, 2017)
;
_computing_structure_solution
;
<i>SUPERFLIP</i> (Palatinus & Chapuis, 2007)
;
_computing_structure_refinement
;
<i>JANA</i>2006 (Pet\<r\'i\<cek <i>et al.</i>, 2014)
;
_computing_molecular_graphics
;
DIAMOND (Brandenburg, 2005)
;
_computing_publication_material
;
<i>JANA</i>2006 (Pet\<r\'i\<cek <i>et al.</i>, 2014)
;
loop_
    _restr_distance_atom_site_label_1
    _restr_distance_site_symmetry_1
    _restr_distance_atom_site_label_2
    _restr_distance_site_symmetry_2
    _restr_distance_target
    _restr_distance_target_weight_param
    ? ? ? ? ? ?
loop_
    _restr_angle_atom_site_label_1
    _restr_angle_site_symmetry_1
    _restr_angle_atom_site_label_2
    _restr_angle_site_symmetry_2
    _restr_angle_atom_site_label_3
    _restr_angle_site_symmetry_3
    _restr_angle_target
    _restr_angle_target_weight_param
    ? ? ? ? ? ? ? ?
loop_
    _restr_torsion_atom_site_label_1
    _restr_torsion_site_symmetry_1
    _restr_torsion_atom_site_label_2
    _restr_torsion_site_symmetry_2
    _restr_torsion_atom_site_label_3
    _restr_torsion_site_symmetry_3
    _restr_torsion_atom_site_label_4
    _restr_torsion_site_symmetry_4
    _restr_torsion_angle_target
    _restr_torsion_weight_param
    ? ? ? ? ? ? ? ? ? ?
loop_
    _restr_equal_distance_atom_site_label_1
    _restr_equal_distance_site_symmetry_1
    _restr_equal_distance_atom_site_label_2
    _restr_equal_distance_site_symmetry_2
    _restr_equal_distance_class_class_id
    _restr_equal_distance_class_target_weight_param
    ? ? ? ? ? ?
loop_
    _restr_equal_angle_atom_site_label_1
    _restr_equal_angle_site_symmetry_1
    _restr_equal_angle_atom_site_label_2
    _restr_equal_angle_site_symmetry_2
    _restr_equal_angle_atom_site_label_3
    _restr_equal_angle_site_symmetry_3
    _restr_equal_angle_class_class_id
    _restr_equal_angle_class_target_weight_param
    ? ? ? ? ? ? ? ?
loop_
    _restr_equal_torsion_atom_site_label_1
    _restr_equal_torsion_site_symmetry_1
    _restr_equal_torsion_atom_site_label_2
    _restr_equal_torsion_site_symmetry_2
    _restr_equal_torsion_atom_site_label_3
    _restr_equal_torsion_site_symmetry_3
    _restr_equal_torsion_atom_site_label_4
    _restr_equal_torsion_site_symmetry_4
    _restr_equal_torsion_class_class_id
    _restr_equal_torsion_class_target_weight_param
    ? ? ? ? ? ? ? ? ? ?
loop_
    _atom_site_type_symbol
    _atom_site_label
    _atom_site_fract_x
    _atom_site_fract_y
    _atom_site_fract_z
    _atom_site_U_iso_or_equiv
    _atom_site_adp_type
    _atom_site_calc_flag
    _atom_site_refinement_flags
    _atom_site_occupancy
    _atom_site_site_symmetry_multiplicity
    _atom_site_disorder_assembly
    _atom_site_disorder_group
    Rb Rb1 0.73165(12) 0.71678(9) 0.60411(5) 0.03307(18) Uani d . 1 2 . .
    O O1 0.7845(8) 0.6143(6) 0.3502(3) 0.0379(13) Uani d . 1 2 . .
    O O2 0.7998(9) 0.9829(6) 0.3534(3) 0.0410(14) Uani d . 1 2 . .
    C C1 0.7720(11) 0.8167(9) 0.3016(4) 0.0285(17) Uani d . 1 2 . .
    C C2 0.7054(16) 0.8726(13) 0.1694(6) 0.063(3) Uani d . 1 2 . .
    C C3 0.689(2) 0.6740(14) 0.1052(6) 0.084(4) Uani d . 1 2 . .
    H H1c2 0.867601 0.979995 0.122034 0.0757 Uiso d . 1 2 . .
    H H2c2 0.505805 0.958462 0.166536 0.0757 Uiso d . 1 2 . .
    H H1c3 0.669326 0.727128 0.020563 0.1263 Uiso d . 1 2 . .
    H H2c3 0.883574 0.586403 0.11031 0.1263 Uiso d . 1 2 . .
    H H3c3 0.503336 0.581496 0.143673 0.1263 Uiso d . 1 2 . .
loop_
    _atom_site_aniso_label
    _atom_site_aniso_U_11
    _atom_site_aniso_U_22
    _atom_site_aniso_U_33
    _atom_site_aniso_U_12
    _atom_site_aniso_U_13
    _atom_site_aniso_U_23
    _atom_site_aniso_type_symbol
    Rb1 0.0334(3) 0.0197(3) 0.0471(3) 0.00058(18) -0.0087(2) -0.00620(19) Rb
    O1 0.048(2) 0.0192(19) 0.048(2) -0.0005(17) -0.0131(17) -0.0039(16) O
    O2 0.047(2) 0.022(2) 0.056(2) -0.0019(18) -0.0091(19) -0.0106(17) O
    C1 0.022(2) 0.027(3) 0.036(3) -0.003(2) -0.003(2) -0.003(2) C
    C2 0.071(5) 0.062(5) 0.057(4) -0.002(4) -0.024(4) -0.001(4) C
    C3 0.134(8) 0.079(6) 0.049(4) -0.013(6) -0.031(5) -0.022(4) C
loop_
    _geom_bond_atom_site_label_1
    _geom_bond_atom_site_label_2
    _geom_bond_site_symmetry_1
    _geom_bond_site_symmetry_2
    _geom_bond_distance
    _geom_bond_publ_flag
    Rb1 O1 . . 2.984(4) ?
    Rb1 O1 . 2_666 2.877(4) ?
    Rb1 O1 . 2_766 2.839(4) ?
    Rb1 O2 . . 2.953(4) ?
    Rb1 O2 . 2_676 2.862(4) ?
    Rb1 O2 . 2_776 2.820(4) ?
    Rb1 C1 . . 3.312(5) ?
    O1 C1 . . 1.245(6) ?
    O2 C1 . . 1.253(7) ?
    C1 C2 . . 1.523(8) ?
    C2 C3 . . 1.502(11) ?
    C2 H1c2 . . 0.97 ?
    C2 H2c2 . . 0.97 ?
    C3 H1c3 . . 0.96 ?
    C3 H2c3 . . 0.96 ?
    C3 H3c3 . . 0.96 ?
loop_
    _geom_angle_atom_site_label_1
    _geom_angle_atom_site_label_2
    _geom_angle_atom_site_label_3
    _geom_angle_site_symmetry_1
    _geom_angle_site_symmetry_2
    _geom_angle_site_symmetry_3
    _geom_angle
    _geom_angle_publ_flag
    O1 C1 O2 . . . 125.5(5) ?
    O1 C1 C2 . . . 118.7(5) ?
    O2 C1 C2 . . . 115.7(5) ?
    C1 C2 C3 . . . 115.7(6) ?
    C1 C2 H1c2 . . . 109.47 ?
    C1 C2 H2c2 . . . 109.47 ?
    C3 C2 H1c2 . . . 109.47 ?
    C3 C2 H2c2 . . . 109.47 ?
    H1c2 C2 H2c2 . . . 102.39 ?
    C2 C3 H1c3 . . . 109.47 ?
    C2 C3 H2c3 . . . 109.47 ?
    C2 C3 H3c3 . . . 109.47 ?
    H1c3 C3 H2c3 . . . 109.47 ?
    H1c3 C3 H3c3 . . . 109.47 ?
    H2c3 C3 H3c3 . . . 109.47 ?
    O1 Rb1 O1 . . 2_666 82.25(10) ?
    O1 Rb1 O1 . . 2_766 88.15(10) ?
    O1 Rb1 O2 . . . 43.93(10) ?
    O1 Rb1 O2 . . 2_676 109.85(11) ?
    O1 Rb1 O2 . . 2_776 116.72(10) ?
    O1 Rb1 O1 2_666 . 2_766 93.20(10) ?
    O1 Rb1 O2 2_666 . . 112.60(11) ?
    O1 Rb1 O2 2_666 . 2_676 82.45(10) ?
    O1 Rb1 O2 2_666 . 2_776 160.59(10) ?
    O1 Rb1 O2 2_766 . . 116.19(10) ?
    O1 Rb1 O2 2_766 . 2_676 160.58(10) ?
    O1 Rb1 O2 2_766 . 2_776 83.87(11) ?
    O2 Rb1 O2 . . 2_676 82.76(10) ?
    O2 Rb1 O2 . . 2_776 85.67(11) ?
    O2 Rb1 O2 2_676 . 2_776 93.94(11) ?
    Rb1 O1 Rb1 . . 2_666 97.75(10) ?
    Rb1 O1 Rb1 . . 2_766 91.85(10) ?
    Rb1 O1 O2 . . . 67.30(14) ?
    Rb1 O1 Rb1 2_666 . 2_766 93.20(10) ?
loop_
    _geom_torsion_atom_site_label_1
    _geom_torsion_atom_site_label_2
    _geom_torsion_atom_site_label_3
    _geom_torsion_atom_site_label_4
    _geom_torsion_site_symmetry_1
    _geom_torsion_site_symmetry_2
    _geom_torsion_site_symmetry_3
    _geom_torsion_site_symmetry_4
    _geom_torsion
    _geom_torsion_publ_flag
    O1 C1 C2 C3 . . . . -5.1(8) no
    O2 C1 C2 C3 . . . . 177.0(5) no
_iucr_refine_instructions_details
;
#m40
   11    0    0    1
 3.291216 0.000000 0.000000 0.000000 0.000000 0.000000      100000
 0.000000 0.000000                                          00
 0.000000 0.000000 0.000000 0.000000 0.000000 0.000000      000000
 0.000000 0.000000 0.000000 0.000000 0.000000 0.000000      000000
Rb1       1  2     1.000000 0.731654 0.716783 0.604114
 0.033372 0.019746 0.047083 0.000585-0.008678-0.006196      0111111111
O1        3  2     1.000000 0.784469 0.614330 0.350192
 0.047660 0.019173 0.048078-0.000491-0.013138-0.003885      0111111111
O2        3  2     1.000000 0.799784 0.982948 0.353424
 0.047312 0.021835 0.055875-0.001937-0.009117-0.010568      0111111111
C1        2  2     1.000000 0.772049 0.816699 0.301552
 0.021549 0.026683 0.036165-0.002687-0.003056-0.002762      0111111111
C2        2  2     1.000000 0.705427 0.872643 0.169429
 0.071430 0.061710 0.057480-0.001558-0.024399-0.001391      0111111111
C3        2  2     1.000000 0.688928 0.674004 0.105202
 0.133536 0.079487 0.049169-0.013124-0.030688-0.021833      0111111111
H1c2      4  1     1.000000 0.867601 0.979995 0.122034
 0.075663 0.000000 0.000000 0.000000 0.000000 0.000000      0000000000
H2c2      4  1     1.000000 0.505805 0.958462 0.166536
 0.075663 0.000000 0.000000 0.000000 0.000000 0.000000      0000000000
H1c3      4  1     1.000000 0.669326 0.727128 0.020563
 0.126253 0.000000 0.000000 0.000000 0.000000 0.000000      0000000000
H2c3      4  1     1.000000 0.883574 0.586403 0.110310
 0.126253 0.000000 0.000000 0.000000 0.000000 0.000000      0000000000
H3c3      4  1     1.000000 0.503336 0.581496 0.143673
 0.126253 0.000000 0.000000 0.000000 0.000000 0.000000      0000000000
----------------------------   s.u. block   ----------------------------
 0.008102 0.000000 0.000000 0.000000 0.000000 0.000000
 0.000000 0.000000
 0.000000 0.000000 0.000000 0.000000 0.000000 0.000000
 0.000000 0.000000 0.000000 0.000000 0.000000 0.000000
Rb1                0.000000 0.000122 0.000087 0.000049
 0.000286 0.000250 0.000335 0.000183 0.000203 0.000192
O1                 0.000000 0.000845 0.000586 0.000318
 0.002230 0.001943 0.002276 0.001706 0.001747 0.001597
O2                 0.000000 0.000862 0.000610 0.000336
 0.002253 0.002011 0.002424 0.001765 0.001850 0.001688
C1                 0.000000 0.001091 0.000871 0.000435
 0.002424 0.002855 0.002922 0.002143 0.002079 0.002249
C2                 0.000000 0.001613 0.001252 0.000550
 0.004796 0.005081 0.004272 0.004075 0.003545 0.003549
C3                 0.000000 0.002123 0.001379 0.000580
 0.007803 0.006294 0.004223 0.005667 0.004639 0.004033
H1c2               0.000000-0.100000-0.100000-0.100000
 0.000000 0.000000 0.000000 0.000000 0.000000 0.000000
H2c2               0.000000-0.100000-0.100000-0.100000
 0.000000 0.000000 0.000000 0.000000 0.000000 0.000000
H1c3               0.000000-0.100000-0.100000-0.100000
 0.000000 0.000000 0.000000 0.000000 0.000000 0.000000
H2c3               0.000000-0.100000-0.100000-0.100000
 0.000000 0.000000 0.000000 0.000000 0.000000 0.000000
H3c3               0.000000-0.100000-0.100000-0.100000
 0.000000 0.000000 0.000000 0.000000 0.000000 0.000000
--------------------------   Saved points   ----------------------------
    0
--------------------------   Fourier maxima   --------------------------
    1    1    1
max1      1  1     1.000000 0.475605 0.279174 0.398468      000  0  0  0
     0.88     0.45
max2      1  1     1.000000 0.501673 0.338295 0.338443      000  0  0  0
     0.84     0.44
max3      1  1     1.000000 0.277436 0.253979 0.386066      000  0  0  0
     0.79     0.38
max4      1  1     1.000000 0.139608 0.153278 0.450257      000  0  0  0
     0.76     0.34
max5      1  1     1.000000 0.334060 0.467717 0.608900      000  0  0  0
     0.65     0.33
max6      1  1     1.000000 0.305151 0.101653 0.596730      000  0  0  0
     0.72     0.32
max7      1  1     1.000000 0.028086 0.252498 0.424914      000  0  0  0
     0.71     0.29
max8      1  1     1.000000 0.389069 0.411331 0.328303      000  0  0  0
     0.62     0.26
max9      1  1     1.000000 0.108861 0.386595 0.586947      000  0  0  0
     0.45     0.25
max10     1  1     1.000000 0.268684 0.366225 0.599928      000  0  0  0
     0.37     0.25
--------------------------   Fourier minima   --------------------------
    1    1    1
min1      1  1     1.000000 0.346468 0.152622 0.396501      000  0  0  0
     0.75     0.38
min2      1  1     1.000000 0.498056 0.177921 0.434003      000  0  0  0
     0.70     0.34
min3      1  1     1.000000 0.128174 0.381009 0.371544      000  0  0  0
     0.76     0.33
min4      1  1     1.000000 0.071815 0.448013 0.487969      000  0  0  0
     0.67     0.31
min5      1  1     1.000000 0.197692 0.549060 0.453303      000  0  0  0
     0.51     0.28
min6      1  1     1.000000 0.338919 0.463561 0.389953      000  0  0  0
     0.85     0.27
min7      1  1     1.000000 0.443482 0.064677 0.425893      000  0  0  0
     0.49     0.27
min8      1  1     1.000000 0.218255 0.082146 0.427734      000  0  0  0
     0.72     0.26
min9      1  1     1.000000 0.452283 0.062490 0.478582      000  0  0  0
     0.45     0.24
min10     1  1     1.000000 0.263183 0.671797 0.492409      000  0  0  0
     0.41     0.24
------------------------------------------------------------------------
#m50
Version Jana2006
title
cell 4.1538 6.0008 11.1823 80.038 81.465 88.987
esdcell 0.0013 0.0016 0.003 0.01 0.01 0.01
spgroup P-1 2 1
lattice P
symmetry x y z
symmetry -x -y -z
unitsnumb 2
chemform Rb C3 O2 H5
formtab -62
atom Rb atradius 2.5 color 255000153
atom C atradius 0.77 color 128073041
atom O atradius 0.74 color 254003000
atom H atradius 0.46 color 255204204
roundmethod 1
end
*******************************************************************************
contour
end contour
dist
  angles 1 lsttype 1 dmin 1.7 dmax 3.4
  bondval Rb O 2.26 0.37
end dist
fourier
  maptype 6
end fourier
refine
  fsquare 1
  keep hydro tetrahed C2 2 2 C1 C3 0.97 H1c2 H2c2
  keep ADP riding C2 1.2 H1c2 H2c2
  keep hydro tetrahed C3 1 3 C2 0.96 H1c3 H2c3 H3c3
  keep ADP riding C3 1.5 H1c3 H2c3 H3c3
end refine
;
loop_
    _twin_refln_datum_id
    _twin_refln_individual_id
    _twin_refln_index_h
    _twin_refln_index_k
    _twin_refln_index_l
    _twin_refln_F_squared_calc
    _twin_refln_F_squared_meas
    _twin_refln_F_squared_sigma
    _twin_refln_include_status
    ? ? ? ? ? ? ? ? ?
data_IV
_chemical_name_systematic
;
Poly[(\m~5~-propanoato)caesium(I)]
;
_chemical_name_common     'Caesium propionate'
_chemical_formula_moiety     'Cs, C3 H5 O2'
_chemical_formula_sum     'C3 H5 Cs1 O2'
_chemical_formula_structural     ?
_chemical_formula_analytical     ?
_chemical_formula_iupac     '[Cs (C3 H5 O2)]'
_chemical_formula_weight     206
_chemical_melting_point     ?
_chemical_compound_source     ?
_chemical_absolute_configuration     ?
_symmetry_cell_setting     orthorhombic
_symmetry_space_group_name_H-M     'P 21 21 21'
_symmetry_space_group_name_Hall     'P 2ac 2ab'
loop_
    _space_group_symop_id
    _space_group_symop_operation_xyz
    1 x,y,z
    2 -x+1/2,-y,z+1/2
    3 -x,y+1/2,-z+1/2
    4 x+1/2,-y+1/2,-z
_cell_length_a     4.42420(10)
_cell_length_b     6.2866(2)
_cell_length_c     21.4422(8)
_cell_angle_alpha     90
_cell_angle_beta     90
_cell_angle_gamma     90
_cell_volume     596.38(3)
_cell_formula_units_Z     4
_cell_measurement_reflns_used     5792
_cell_measurement_theta_min     3.377
_cell_measurement_theta_max     29.985
_cell_measurement_temperature     240(2)
_cell_special_details
;
There have been used diffractions with I/\s(I)>20
for the unit cell determination.
;
loop_
    _twin_individual_id
    _twin_individual_mass_fraction_refined
    _twin_individual_twin_matrix_11
    _twin_individual_twin_matrix_12
    _twin_individual_twin_matrix_13
    _twin_individual_twin_matrix_21
    _twin_individual_twin_matrix_22
    _twin_individual_twin_matrix_23
    _twin_individual_twin_matrix_31
    _twin_individual_twin_matrix_32
    _twin_individual_twin_matrix_33
    1 0.10(10) 1 0 0 0 1 0 0 0 1
    2 0.90(10) -1 0 0 0 -1 0 0 0 -1
_exptl_crystal_description     plate
_exptl_crystal_colour     colourless
_exptl_crystal_size_max     0.359
_exptl_crystal_size_mid     0.309
_exptl_crystal_size_min     0.028
_exptl_crystal_size_rad     ?
_exptl_crystal_density_diffrn     2.2941
_exptl_crystal_density_meas     ?
_exptl_crystal_density_method     ?
_exptl_crystal_F_000     376
loop_
    _exptl_crystal_face_index_h
    _exptl_crystal_face_index_k
    _exptl_crystal_face_index_l
    _exptl_crystal_face_perp_dist
    ? ? ? ?
_exptl_absorpt_coefficient_mu     6.092
_exptl_absorpt_correction_type     multi-scan
_exptl_absorpt_process_details
;
(<i>SADABS</i>; Bruker, 2017)
;
_exptl_absorpt_correction_T_min     0.2180
_exptl_absorpt_correction_T_max     0.8480
_exptl_special_details     ?
_diffrn_ambient_temperature     240(2)
_diffrn_source     'I\mS  micro-focus sealed tube'
_diffrn_source_power     ?
_diffrn_source_voltage     ?
_diffrn_source_current     ?
_diffrn_radiation_type     'Mo K\a'
_diffrn_radiation_wavelength     0.71073
_diffrn_radiation_source     'X-ray tube'
_diffrn_radiation_monochromator     'Quazar Mo multilayer optic'
_diffrn_measurement_device_type
                                   'Bruker D8 VENTURE Kappa Duo PHOTON 100 CMOS'
_diffrn_measurement_device     ?
_diffrn_measurement_method     '\f and \w scans'
_diffrn_detector     'CCD'
_diffrn_measurement_specimen_support     ?
_diffrn_detector_area_resol_mean     ?
_diffrn_reflns_number     5255
_diffrn_reflns_av_R_equivalents     0.0257
_diffrn_reflns_av_unetI/netI     0.0258
_diffrn_reflns_theta_min     1.9
_diffrn_reflns_theta_max     29.99
_diffrn_reflns_theta_full     29.99
_diffrn_measured_fraction_theta_max     0.98
_diffrn_measured_fraction_theta_full     0.98
_diffrn_reflns_limit_h_min     -6
_diffrn_reflns_limit_h_max     5
_diffrn_reflns_limit_k_min     -8
_diffrn_reflns_limit_k_max     7
_diffrn_reflns_limit_l_min     -29
_diffrn_reflns_limit_l_max     25
_diffrn_reflns_reduction_process     ?
_diffrn_standards_number     0
_diffrn_standards_interval_count     .
_diffrn_standards_interval_time     .
_diffrn_standards_decay_%     ?
loop_
    _diffrn_standard_refln_index_h
    _diffrn_standard_refln_index_k
    _diffrn_standard_refln_index_l
    ? ? ?
_diffrn_radiation_probe     x-ray
loop_
    _refln_index_h
    _refln_index_k
    _refln_index_l
    _refln_observed_status
    _refln_F_squared_meas
    _refln_F_squared_calc
    _refln_F_squared_sigma
    2 0 0 o 34805.10 31973.40 1250.84
    4 0 0 o 3907.37 4006.31 100.48
    1 1 0 o 24083.50 21295.60 487.49
    2 1 0 o 278.68 293.19 6.00
    3 1 0 o 3138.33 3169.38 46.24
    4 1 0 o 400.24 389.25 13.00
    5 1 0 o 348.86 343.49 11.00
    6 1 0 o 100.60 90.11 12.32
    0 2 0 o 2022.53 1974.20 50.72
    1 2 0 o 179.97 168.69 5.00
    2 2 0 o 1153.69 1173.87 21.71
    3 2 0 o 773.16 817.47 19.35
    4 2 0 o 225.23 227.93 9.66
    5 2 0 o 309.87 315.02 16.33
    6 2 0 o 77.28 16.50 11.66
    1 3 0 o 11756.10 11348.50 336.38
    2 3 0 o 75.96 95.05 5.00
    3 3 0 o 3705.08 3704.63 65.99
    4 3 0 o 71.28 63.23 7.33
    5 3 0 o 478.54 488.36 18.66
    0 4 0 o 9213.28 9155.27 317.61
    1 4 0 < 1.33 4.78 2.66
    2 4 0 o 4781.85 4869.89 98.03
    3 4 0 o 100.61 118.95 5.33
    4 4 0 o 962.01 986.20 20.67
    5 4 0 o 86.61 63.92 9.33
    1 5 0 < 12.32 3.01 4.33
    2 5 0 o 93.61 118.48 6.66
    3 5 0 o 13.99 0.02 4.00
    4 5 0 o 202.55 198.46 8.00
    0 6 0 o 5059.21 5159.26 127.43
    1 6 0 < 4.33 7.07 3.00
    2 6 0 o 2586.06 2736.69 58.14
    3 6 0 o 66.29 57.17 6.00
    4 6 0 o 570.21 553.97 22.33
    1 7 0 o 2521.40 2629.36 55.45
    2 7 0 < 9.33 4.10 3.66
    3 7 0 o 885.13 914.21 30.67
    0 8 0 o 157.23 132.02 15.32
    1 8 0 o 18.99 12.58 5.66
    2 8 0 o 133.91 80.86 9.33
    1 0 1 o 14.32 10.39 1.33
    2 0 1 o 930.43 897.62 18.37
    3 0 1 o 605.59 623.91 14.01
    4 0 1 o 203.90 192.45 8.66
    5 0 1 o 286.21 298.42 10.00
    0 1 1 o 718.64 697.53 15.08
    1 1 1 o 31916.90 27295.80 558.41
    -1 1 1 o 31213.60 27044.40 1110.81
    2 1 1 o 1105.30 1034.50 15.70
    -2 1 1 o 1074.61 1026.02 16.70
    3 1 1 o 5609.62 5568.02 80.76
    -3 1 1 o 5420.62 5533.83 94.22
    4 1 1 o 399.92 408.70 10.33
    -4 1 1 o 382.25 409.25 12.33
    5 1 1 o 620.26 595.77 20.66
    -5 1 1 o 587.27 592.76 15.00
    6 1 1 o 107.59 65.91 12.99
    -6 1 1 o 90.27 65.27 11.99
    0 2 1 o 22881.80 21376.30 402.90
    1 2 1 o 3579.49 3323.15 62.33
    -1 2 1 o 3498.01 3341.72 60.98
    2 2 1 o 9894.02 9659.91 195.57
    -2 2 1 o 9880.83 9645.18 194.56
    3 2 1 o 1004.28 986.18 18.02
    -3 2 1 o 1012.93 997.76 24.02
    4 2 1 o 1814.95 1823.24 40.40
    -4 2 1 o 1783.54 1832.21 39.73
    5 2 1 o 115.26 126.83 15.99
    -5 2 1 o 140.91 129.31 11.99
    6 2 1 o 183.88 141.61 16.99
    -6 2 1 o 185.88 143.18 17.32
    0 3 1 o 673.72 654.44 16.02
    1 3 1 o 1127.26 1077.37 25.38
    -1 3 1 o 1136.52 1101.90 22.04
    2 3 1 o 638.37 664.17 16.34
    -2 3 1 o 648.35 679.31 14.34
    3 3 1 o 437.31 460.14 11.00
    -3 3 1 o 451.97 469.12 11.00
    4 3 1 o 442.24 452.79 14.33
    -4 3 1 o 442.57 454.70 14.33
    5 3 1 o 108.26 93.89 9.33
    -5 3 1 o 111.93 96.12 7.66
    0 4 1 o 4429.21 4438.65 90.08
    1 4 1 o 382.64 364.99 11.33
    -1 4 1 o 364.98 365.82 11.00
    2 4 1 o 2246.67 2310.96 48.48
    -2 4 1 o 2239.06 2292.70 48.48
    3 4 1 o 414.59 448.32 11.00
    -3 4 1 o 419.60 441.03 11.00
    4 4 1 o 482.56 489.60 12.33
    -4 4 1 o 488.23 483.09 15.33
    5 4 1 o 145.91 140.39 10.33
    -5 4 1 o 158.90 138.01 8.66
    0 5 1 o 333.92 335.41 11.00
    1 5 1 o 8746.54 8858.99 175.55
    -1 5 1 o 8736.49 8873.84 175.21
    2 5 1 o 356.90 365.05 12.33
    -2 5 1 o 349.24 366.18 12.33
    3 5 1 o 2705.41 2724.69 51.80
    -3 5 1 o 2737.14 2728.46 52.46
    4 5 1 o 103.60 100.58 7.99
    -4 5 1 o 113.26 100.65 7.00
    5 5 1 o 378.17 339.70 20.32
    -5 5 1 o 387.83 339.75 20.99
    0 6 1 o 2109.94 2131.46 40.42
    1 6 1 o 85.94 103.01 5.33
    -1 6 1 o 91.94 102.34 6.66
    2 6 1 o 1157.45 1207.84 29.35
    -2 6 1 o 1174.44 1220.85 30.02
    3 6 1 o 129.92 133.54 7.33
    -3 6 1 o 144.91 134.20 7.66
    4 6 1 o 287.19 268.11 14.66
    -4 6 1 o 277.86 270.88 14.66
    0 7 1 o 28.31 23.66 4.33
    1 7 1 o 250.88 248.26 10.66
    -1 7 1 o 244.21 244.89 10.33
    2 7 1 o 97.27 83.93 7.33
    -2 7 1 o 98.27 84.08 7.33
    3 7 1 o 142.57 106.34 10.66
    -3 7 1 o 138.24 104.93 10.33
    0 8 1 o 1096.33 1051.24 35.34
    1 8 1 o 188.22 167.25 11.66
    -1 8 1 o 183.89 167.70 11.33
    2 8 1 o 647.91 634.91 23.33
    -2 8 1 o 638.57 636.05 23.00
    0 0 2 o 15133.50 22203.10 548.87
    1 0 2 o 2286.86 2242.49 46.21
    2 0 2 o 14884.50 13971.10 290.36
    3 0 2 o 2156.36 2047.99 40.12
    4 0 2 o 2006.86 2067.19 44.76
    5 0 2 o 298.54 310.34 10.33
    6 0 2 o 122.59 136.78 16.32
    0 1 2 o 1096.66 1077.05 19.48
    1 1 2 o 5907.88 5586.70 200.78
    2 1 2 o 2134.86 2056.84 29.14
    -2 1 2 o 2069.73 2030.59 32.49
    3 1 2 o 2321.52 2309.42 37.80
    -3 1 2 o 2300.98 2335.38 41.81
    4 1 2 o 638.73 633.79 16.00
    -4 1 2 o 622.39 633.09 14.00
    5 1 2 o 372.20 361.95 13.99
    -5 1 2 o 341.21 367.93 10.66
    6 1 2 o 80.94 92.61 12.32
    -6 1 2 o 123.92 93.02 13.32
    0 2 2 o 1932.47 1843.48 39.60
    1 2 2 o 1479.88 1471.22 31.13
    -1 2 2 o 1451.75 1471.87 30.46
    2 2 2 o 1215.02 1175.54 19.04
    -2 2 2 o 1195.41 1149.63 22.04
    3 2 2 o 824.53 829.71 15.68
    -3 2 2 o 797.85 826.80 19.68
    4 2 2 o 441.59 463.45 14.33
    -4 2 2 o 419.26 456.07 13.33
    5 2 2 o 210.89 235.77 19.99
    -5 2 2 o 244.21 234.06 14.66
    6 2 2 o 147.23 94.39 15.32
    -6 2 2 o 117.25 92.98 13.99
    0 3 2 o 11031.10 10338.40 209.27
    1 3 2 o 6499.77 6289.46 129.56
    -1 3 2 o 6286.22 6294.89 108.92
    2 3 2 o 5958.48 5861.30 103.09
    -2 3 2 o 5823.03 5839.20 82.88
    3 3 2 o 2074.31 2088.72 38.43
    -3 3 2 o 2095.71 2086.73 38.76
    4 3 2 o 1014.52 1052.60 31.68
    -4 3 2 o 990.84 1047.84 25.01
    5 3 2 o 274.54 282.65 13.33
    -5 3 2 o 274.20 280.17 11.33
    0 4 2 o 4654.76 4516.35 81.68
    1 4 2 o 3343.80 3198.45 60.32
    -1 4 2 o 3239.18 3165.55 58.31
    2 4 2 o 2640.84 2650.57 56.20
    -2 4 2 o 2648.32 2690.10 56.53
    3 4 2 o 1194.03 1217.15 22.02
    -3 4 2 o 1184.03 1212.46 24.02
    4 4 2 o 557.95 584.46 16.00
    -4 4 2 o 575.94 593.37 17.33
    5 4 2 o 197.22 184.19 11.99
    -5 4 2 o 211.21 184.91 9.99
    0 5 2 < 2.33 6.24 3.33
    1 5 2 o 132.26 135.65 6.00
    -1 5 2 o 131.26 135.36 7.33
    2 5 2 o 161.92 184.74 8.33
    -2 5 2 o 163.58 186.74 8.33
    3 5 2 o 267.88 279.18 10.00
    -3 5 2 o 277.21 280.11 8.33
    4 5 2 o 142.24 137.27 7.99
    -4 5 2 o 131.58 137.09 6.33
    5 5 2 o 146.57 112.73 11.66
    -5 5 2 o 149.90 112.70 8.99
    0 6 2 o 2110.60 2133.83 46.76
    1 6 2 o 600.69 616.91 17.67
    -1 6 2 o 615.01 631.12 18.00
    2 6 2 o 1327.12 1375.87 32.69
    -2 6 2 o 1323.47 1366.01 32.69
    3 6 2 o 330.53 325.94 11.33
    -3 6 2 o 327.53 331.80 12.66
    4 6 2 o 347.18 322.46 16.66
    -4 6 2 o 324.85 320.21 11.66
    0 7 2 o 847.16 856.29 20.00
    1 7 2 o 1223.09 1248.13 30.02
    -1 7 2 o 1237.42 1253.58 30.35
    2 7 2 o 570.91 575.11 17.00
    -2 7 2 o 576.91 576.28 22.33
    3 7 2 o 483.53 479.71 20.66
    -3 7 2 o 461.87 484.84 19.66
    0 8 2 o 98.26 69.59 8.33
    1 8 2 o 91.27 77.61 8.66
    -1 8 2 o 93.93 77.56 8.66
    2 8 2 o 117.58 74.41 8.66
    -2 8 2 o 118.92 76.46 8.66
    1 0 3 o 1206.90 1202.75 24.80
    2 0 3 o 1106.76 1150.33 21.05
    3 0 3 o 362.32 393.55 11.33
    4 0 3 o 906.82 947.48 23.35
    5 0 3 o 116.26 111.00 7.00
    0 1 3 o 10698.30 10471.10 221.45
    1 1 3 o 3010.65 2921.03 51.97
    -1 1 3 o 3100.49 2954.76 47.57
    2 1 3 o 6054.87 6022.09 104.28
    -2 1 3 o 6125.40 6163.26 121.15
    3 1 3 o 1322.44 1306.25 23.37
    -3 1 3 o 1305.10 1298.89 20.03
    4 1 3 o 1258.20 1256.92 27.03
    -4 1 3 o 1239.15 1268.90 22.02
    5 1 3 o 273.53 256.26 14.99
    -5 1 3 o 231.55 252.55 9.00
    6 1 3 o 134.91 123.75 9.99
    -6 1 3 o 133.91 125.03 13.66
    0 2 3 o 3442.14 3277.80 84.34
    1 2 3 o 21132.00 18766.00 430.47
    -1 2 3 o 20639.80 18750.00 335.85
    2 2 3 o 2314.20 2321.34 34.16
    -2 2 3 o 2374.22 2359.44 42.19
    3 2 3 o 5146.19 5183.23 105.50
    -3 2 3 o 5175.78 5181.01 90.71
    4 2 3 o 436.60 463.55 14.66
    -4 2 3 o 449.26 470.23 14.00
    5 2 3 o 634.93 615.94 35.66
    -5 2 3 o 628.60 614.69 24.33
    6 2 3 o 104.26 45.89 14.99
    -6 2 3 o 63.62 46.75 13.99
    0 3 3 o 1667.93 1609.99 30.78
    1 3 3 o 585.03 563.05 12.01
    -1 3 3 o 594.69 569.10 13.01
    2 3 3 o 1248.57 1202.03 22.03
    -2 3 3 o 1199.20 1189.09 21.37
    3 3 3 o 671.50 669.04 15.67
    -3 3 3 o 667.83 673.78 14.67
    4 3 3 o 323.54 316.08 14.99
    -4 3 3 o 306.55 314.88 11.66
    5 3 3 o 239.21 257.55 12.66
    -5 3 3 o 231.88 259.41 10.33
    0 4 3 o 450.04 424.59 11.00
    1 4 3 o 3316.54 3159.60 67.68
    -1 4 3 o 3305.66 3180.71 68.69
    2 4 3 o 759.33 764.57 19.68
    -2 4 3 o 726.01 747.23 16.34
    3 4 3 o 1048.35 1059.23 22.68
    -3 4 3 o 1026.66 1066.01 21.35
    4 4 3 o 364.87 377.27 12.33
    -4 4 3 o 352.55 372.88 12.66
    5 4 3 o 174.90 175.08 11.66
    -5 4 3 o 204.54 176.34 9.99
    0 5 3 o 4366.81 4210.66 78.12
    1 5 3 o 1102.97 1091.65 22.69
    -1 5 3 o 1093.30 1087.18 23.02
    2 5 3 o 2507.53 2497.83 54.81
    -2 5 3 o 2455.77 2488.93 53.81
    3 5 3 o 463.58 481.78 13.33
    -3 5 3 o 467.24 481.10 12.33
    4 5 3 o 572.58 590.04 17.33
    -4 5 3 o 572.58 588.73 14.33
    5 5 3 o 89.27 60.62 9.66
    -5 5 3 o 116.58 60.60 7.99
    0 6 3 o 237.23 242.43 9.66
    1 6 3 o 836.54 821.02 19.00
    -1 6 3 o 777.54 804.15 21.34
    2 6 3 o 295.21 308.01 9.33
    -2 6 3 o 314.54 314.46 12.33
    3 6 3 o 328.19 329.80 12.66
    -3 6 3 o 332.53 320.71 12.66
    4 6 3 o 168.23 168.97 11.33
    -4 6 3 o 178.56 172.50 8.66
    0 7 3 o 151.24 147.40 7.33
    1 7 3 o 86.61 71.93 7.33
    -1 7 3 o 81.94 70.50 8.33
    2 7 3 o 136.58 129.27 7.66
    -2 7 3 o 145.91 133.27 10.66
    3 7 3 o 140.58 132.34 10.66
    -3 7 3 o 143.91 130.90 10.33
    0 8 3 o 213.55 200.66 12.33
    1 8 3 o 1031.61 1031.07 33.34
    -1 8 3 o 1050.28 1031.27 33.68
    2 8 3 o 185.55 142.28 10.99
    -2 8 3 o 179.89 142.82 10.99
    0 0 4 o 250.87 214.37 7.67
    1 0 4 o 21697.20 20310.60 449.13
    2 0 4 o 52.30 28.61 3.66
    3 0 4 o 4589.66 4639.42 65.17
    4 0 4 < 10.33 0.11 5.66
    5 0 4 o 681.98 676.91 19.67
    6 0 4 < 1.33 0.39 7.66
    0 1 4 o 14571.70 13944.10 299.14
    1 1 4 o 172.33 164.78 4.33
    -1 1 4 o 188.32 177.02 4.33
    2 1 4 o 4306.54 4202.09 66.65
    -2 1 4 o 4183.36 4127.03 64.99
    3 1 4 o 797.57 805.50 15.34
    -3 1 4 o 807.87 824.65 13.34
    4 1 4 o 840.88 785.85 23.67
    -4 1 4 o 764.55 766.70 16.34
    5 1 4 o 306.20 318.03 21.99
    -5 1 4 o 307.20 321.16 10.00
    6 1 4 o 61.29 74.38 10.33
    -6 1 4 o 101.26 71.40 12.99
    0 2 4 o 29.31 27.34 2.00
    1 2 4 o 2372.65 2274.77 41.94
    -1 2 4 o 2528.88 2320.25 51.99
    2 2 4 o 626.41 630.68 12.34
    -2 2 4 o 634.75 632.22 11.67
    3 2 4 o 698.31 718.32 15.67
    -3 2 4 o 697.96 731.07 15.34
    4 2 4 o 622.02 625.86 19.67
    -4 2 4 o 627.69 628.10 20.33
    5 2 4 o 99.93 91.74 15.99
    -5 2 4 o 148.23 94.99 11.99
    6 2 4 o 209.54 144.64 26.32
    -6 2 4 o 160.23 145.35 23.98
    0 3 4 o 25366.80 23582.50 455.60
    1 3 4 o 156.93 152.75 5.00
    -1 3 4 o 146.27 149.57 5.33
    2 3 4 o 11346.90 11035.30 174.44
    -2 3 4 o 11143.60 11058.60 221.35
    3 3 4 o 139.92 142.14 6.33
    -3 3 4 o 129.59 145.15 5.00
    4 3 4 o 1959.82 1969.87 45.41
    -4 3 4 o 1897.37 1973.72 52.75
    5 3 4 o 45.30 35.67 12.99
    -5 3 4 o 44.63 36.60 6.00
    0 4 4 < 3.33 3.28 2.33
    1 4 4 o 7257.96 7095.63 144.75
    -1 4 4 o 7238.70 7077.45 126.20
    2 4 4 o 104.60 105.59 4.33
    -2 4 4 o 108.60 106.74 4.66
    3 4 4 o 2212.46 2239.22 42.43
    -3 4 4 o 2178.78 2223.94 40.76
    4 4 4 o 148.58 141.51 7.66
    -4 4 4 o 140.25 143.08 8.33
    5 4 4 o 297.19 300.54 14.99
    -5 4 4 o 316.18 295.86 12.33
    0 5 4 < -1.00 0.01 2.66
    1 5 4 o 73.95 72.85 5.00
    -1 5 4 o 80.95 71.82 5.66
    2 5 4 o 26.98 21.66 4.00
    -2 5 4 o 31.64 21.85 4.66
    3 5 4 o 375.89 401.14 11.66
    -3 5 4 o 378.22 399.63 10.66
    4 5 4 o 30.98 16.88 6.00
    -4 5 4 o 30.64 17.02 5.33
    5 5 4 o 210.21 190.56 14.32
    -5 5 4 o 245.52 190.92 11.66
    0 6 4 < -2.33 2.13 3.33
    1 6 4 o 1858.86 1835.72 36.39
    -1 6 4 o 1818.79 1841.23 41.73
    2 6 4 o 67.95 63.41 5.66
    -2 6 4 o 67.95 55.65 7.00
    3 6 4 o 632.30 659.18 19.00
    -3 6 4 o 656.29 665.34 16.00
    4 6 4 o 92.94 79.07 10.99
    -4 6 4 o 110.59 75.58 10.33
    0 7 4 o 2275.75 2170.69 46.74
    1 7 4 < 3.00 5.11 3.66
    -1 7 4 o 15.32 6.42 5.00
    2 7 4 o 1305.70 1257.60 32.35
    -2 7 4 o 1224.68 1247.44 38.02
    3 7 4 o 26.65 13.69 6.33
    -3 7 4 o 34.97 14.99 6.33
    0 8 4 < 7.66 0.28 4.33
    1 8 4 o 136.91 129.30 10.33
    -1 8 4 o 141.58 126.97 10.66
    2 8 4 o 64.95 42.87 7.33
    -2 8 4 o 72.28 43.03 14.32
    1 0 5 o 263.06 237.19 7.34
    2 0 5 o 907.40 880.62 17.69
    3 0 5 o 19.32 14.35 3.33
    4 0 5 o 767.22 789.10 17.34
    5 0 5 < 11.66 2.07 5.00
    6 0 5 o 144.91 165.41 21.32
    0 1 5 o 20592.40 19805.70 364.73
    1 1 5 o 3046.83 3056.24 60.97
    -1 1 5 o 3153.60 3012.73 63.34
    2 1 5 o 7726.88 7654.73 189.70
    -2 1 5 o 7737.26 7591.61 118.80
    3 1 5 o 1013.55 961.07 17.68
    -3 1 5 o 976.57 936.23 15.68
    4 1 5 o 1424.53 1376.67 29.70
    -4 1 5 o 1396.14 1389.92 24.36
    5 1 5 o 177.23 185.48 12.99
    -5 1 5 o 178.90 182.17 9.33
    6 1 5 o 162.23 110.44 15.32
    -6 1 5 o 125.92 113.07 13.32
    0 2 5 o 1273.71 1222.31 23.41
    1 2 5 o 21851.40 21326.20 395.05
    -1 2 5 o 22841.10 21261.00 476.51
    2 2 5 o 722.88 688.46 15.35
    -2 2 5 o 738.55 695.87 15.01
    3 2 5 o 5134.90 5198.81 90.35
    -3 2 5 o 5038.81 5168.49 88.68
    4 2 5 o 201.23 186.06 14.66
    -4 2 5 o 186.23 184.98 9.66
    5 2 5 o 602.26 608.62 35.00
    -5 2 5 o 651.25 603.23 25.33
    0 3 5 o 2218.76 2129.24 46.21
    1 3 5 o 152.61 152.15 5.00
    -1 3 5 o 161.60 165.21 6.66
    2 3 5 o 1005.03 979.68 18.35
    -2 3 5 o 1004.39 966.67 20.35
    3 3 5 o 472.63 475.51 12.33
    -3 3 5 o 466.63 473.60 12.00
    4 3 5 o 205.55 183.07 14.33
    -4 3 5 o 195.89 176.47 9.66
    5 3 5 o 221.21 216.12 21.65
    -5 3 5 o 135.26 215.46 9.33
    0 4 5 o 151.59 149.29 5.66
    1 4 5 o 3545.50 3469.08 63.01
    -1 4 5 o 3619.79 3483.59 65.02
    2 4 5 o 362.25 360.09 8.66
    -2 4 5 o 357.93 352.69 8.33
    3 4 5 o 1054.35 1062.98 23.01
    -3 4 5 o 1049.98 1079.94 19.68
    4 4 5 o 277.20 271.52 10.66
    -4 4 5 o 264.54 269.69 10.99
    5 4 5 o 145.91 139.58 11.33
    -5 4 5 o 186.55 144.53 9.66
    0 5 5 o 6152.30 5925.76 108.22
    1 5 5 o 954.94 949.58 20.01
    -1 5 5 o 951.93 949.94 21.01
    2 5 5 o 3229.94 3282.77 58.88
    -2 5 5 o 3261.35 3288.09 60.55
    3 5 5 o 363.54 362.14 11.66
    -3 5 5 o 360.54 362.83 10.66
    4 5 5 o 719.99 731.47 21.33
    -4 5 5 o 705.66 730.75 26.33
    5 5 5 o 61.62 39.29 9.33
    -5 5 5 o 99.26 39.46 7.99
    0 6 5 o 217.23 222.58 8.33
    1 6 5 o 994.48 1007.59 30.01
    -1 6 5 o 1009.82 1005.66 22.68
    2 6 5 o 231.22 244.00 8.33
    -2 6 5 o 248.88 254.29 10.99
    3 6 5 o 372.19 366.08 13.99
    -3 6 5 o 385.52 356.82 11.33
    4 6 5 o 159.90 136.08 11.33
    -4 6 5 o 200.87 140.65 20.32
    0 7 5 o 240.54 236.20 17.99
    1 7 5 o 54.63 41.54 6.33
    -1 7 5 o 39.64 39.27 6.66
    2 7 5 o 150.90 133.24 8.33
    -2 7 5 o 154.57 134.97 10.99
    3 7 5 o 100.60 103.17 9.66
    -3 7 5 o 119.25 101.93 9.66
    0 8 5 o 85.94 58.39 8.33
    1 8 5 o 1125.76 1151.74 35.68
    -1 8 5 o 1157.78 1150.92 53.69
    2 8 5 o 68.62 43.73 7.99
    -2 8 5 o 68.95 43.85 14.32
    0 0 6 o 20809.00 20547.50 522.71
    1 0 6 o 12172.40 12690.10 265.17
    2 0 6 o 10886.90 10311.50 373.74
    3 0 6 o 4225.02 4199.71 74.82
    4 0 6 o 1412.91 1421.44 33.37
    5 0 6 o 462.55 465.74 13.00
    6 0 6 o 89.61 91.82 16.66
    0 1 6 o 4075.81 4107.09 99.29
    1 1 6 o 4181.85 4249.65 102.42
    -1 1 6 o 4255.82 4288.64 84.83
    2 1 6 o 3211.32 3088.87 65.09
    -2 1 6 o 3142.31 3078.10 49.66
    3 1 6 o 1458.92 1450.37 24.71
    -3 1 6 o 1477.18 1481.82 25.04
    4 1 6 o 640.35 631.26 16.33
    -4 1 6 o 590.03 614.73 11.00
    5 1 6 o 237.88 242.40 11.33
    -5 1 6 o 237.88 248.07 10.99
    6 1 6 o 98.93 58.10 12.66
    -6 1 6 o 85.27 56.25 11.99
    0 2 6 o 190.64 192.87 6.00
    1 2 6 o 1908.42 1882.47 34.49
    -1 2 6 o 1917.59 1863.61 28.13
    2 2 6 o 560.19 531.82 14.00
    -2 2 6 o 558.20 526.73 14.34
    3 2 6 o 539.72 545.26 13.00
    -3 2 6 o 545.39 546.42 13.00
    4 2 6 o 313.89 336.94 16.66
    -4 2 6 o 318.56 334.94 9.66
    5 2 6 o 129.58 113.89 16.66
    -5 2 6 o 136.58 115.35 16.66
    0 3 6 o 12124.90 11809.80 234.23
    1 3 6 o 1908.50 1920.40 34.79
    -1 3 6 o 1890.20 1902.24 40.47
    2 3 6 o 5764.94 5696.93 100.28
    -2 3 6 o 5548.28 5693.31 96.58
    3 3 6 o 1066.69 985.36 20.01
    -3 3 6 o 1021.67 981.72 21.35
    4 3 6 o 989.77 1024.69 21.68
    -4 3 6 o 974.43 1027.14 31.68
    5 3 6 o 155.24 143.89 18.32
    -5 3 6 o 134.92 144.33 9.99
    0 4 6 o 1985.91 2012.53 43.46
    1 4 6 o 4440.01 4326.31 89.95
    -1 4 6 o 4482.81 4342.52 79.88
    2 4 6 o 1554.03 1496.22 24.70
    -2 4 6 o 1553.03 1494.44 25.04
    3 4 6 o 1320.30 1364.47 24.69
    -3 4 6 o 1309.30 1358.14 23.69
    4 4 6 o 357.20 356.68 12.33
    -4 4 6 o 356.87 361.61 16.99
    5 4 6 o 160.57 178.64 11.33
    -5 4 6 o 212.54 175.72 10.33
    0 5 6 < 2.66 0.02 3.00
    1 5 6 o 79.95 73.46 5.33
    -1 5 6 o 75.95 71.81 6.00
    2 5 6 o 70.62 59.61 5.66
    -2 5 6 o 71.28 60.35 5.66
    3 5 6 o 204.22 193.00 9.66
    -3 5 6 o 195.89 191.98 7.00
    4 5 6 o 52.30 39.05 6.33
    -4 5 6 o 70.95 39.23 9.33
    0 6 6 o 1493.56 1438.00 30.70
    1 6 6 o 1510.98 1513.41 35.04
    -1 6 6 o 1471.27 1512.99 35.04
    2 6 6 o 947.63 952.84 21.34
    -2 6 6 o 899.63 945.98 21.34
    3 6 6 o 559.57 557.05 22.66
    -3 6 6 o 555.23 563.83 16.00
    4 6 6 o 236.54 224.21 13.99
    -4 6 6 o 287.84 219.07 14.99
    0 7 6 o 1395.72 1386.10 57.71
    1 7 6 o 748.69 739.49 25.67
    -1 7 6 o 729.69 744.09 27.33
    2 7 6 o 793.75 839.78 22.67
    -2 7 6 o 791.41 838.05 27.34
    3 7 6 o 300.19 295.85 16.33
    -3 7 6 o 297.52 299.65 10.99
    0 8 6 o 69.28 42.44 7.66
    1 8 6 o 101.26 75.50 9.33
    -1 8 6 o 92.27 76.04 13.32
    2 8 6 o 73.28 46.90 8.66
    -2 8 6 o 79.61 48.13 14.99
    1 0 7 o 65.96 63.43 3.66
    2 0 7 o 312.34 329.88 9.00
    3 0 7 o 372.28 372.21 10.00
    4 0 7 o 139.92 131.78 6.66
    5 0 7 o 202.55 194.87 8.99
    6 0 7 < 24.32 29.57 12.66
    0 1 7 o 4957.50 4988.77 120.45
    -1 1 7 o 8568.35 11425.60 206.96
    2 1 7 o 3023.14 2984.36 61.71
    -2 1 7 o 3033.46 3031.92 48.29
    3 1 7 o 3245.81 3237.46 58.27
    -3 1 7 o 3206.76 3217.42 57.26
    4 1 7 o 555.33 585.69 14.33
    -4 1 7 o 559.32 594.09 10.67
    5 1 7 o 380.86 378.58 12.00
    -5 1 7 o 384.86 371.26 12.00
    6 1 7 o 99.60 59.00 12.66
    -6 1 7 o 83.27 59.06 11.66
    0 2 7 o 7632.92 7434.15 261.40
    1 2 7 o 4190.12 4174.65 84.19
    -1 2 7 o 4353.44 4222.19 61.96
    2 2 7 o 5252.60 5028.97 105.66
    -2 2 7 o 5292.21 5036.03 129.88
    3 2 7 o 1364.49 1349.00 27.04
    -3 2 7 o 1335.11 1351.81 30.71
    4 2 7 o 1063.27 1069.52 27.68
    -4 2 7 o 1061.59 1075.99 22.35
    5 2 7 o 154.57 147.71 17.66
    -5 2 7 o 165.90 147.27 12.33
    0 3 7 o 387.04 383.53 12.67
    1 3 7 o 525.47 511.58 11.67
    -1 3 7 o 500.16 489.39 13.34
    2 3 7 o 659.26 652.14 14.67
    -2 3 7 o 663.91 661.52 14.34
    3 3 7 o 324.23 325.02 10.00
    -3 3 7 o 340.23 328.20 11.66
    4 3 7 o 307.55 320.45 10.00
    -4 3 7 o 310.88 321.26 10.00
    5 3 7 o 84.94 70.75 16.66
    -5 3 7 o 100.26 72.75 13.99
    0 4 7 o 2202.73 2207.34 47.15
    1 4 7 o 977.51 960.01 19.68
    -1 4 7 o 998.88 950.80 30.36
    2 4 7 o 1303.52 1291.87 25.70
    -2 4 7 o 1306.86 1290.46 21.69
    3 4 7 o 499.61 509.37 11.00
    -3 4 7 o 505.27 515.10 11.67
    4 4 7 o 293.53 294.27 10.99
    -4 4 7 o 292.54 287.98 11.66
    5 4 7 o 133.91 111.23 18.32
    -5 4 7 o 118.92 111.71 9.99
    0 5 7 o 2071.33 2055.33 39.76
    1 5 7 o 5021.08 4983.37 88.89
    -1 5 7 o 5098.23 4983.13 91.24
    2 5 7 o 1315.60 1340.04 27.36
    -2 5 7 o 1300.25 1340.32 24.36
    3 5 7 o 1636.80 1630.11 38.71
    -3 5 7 o 1608.10 1631.75 29.03
    4 5 7 o 240.21 261.69 10.33
    -4 5 7 o 254.21 262.90 12.66
    0 6 7 o 1315.77 1292.78 27.69
    1 6 7 o 385.88 381.28 11.33
    -1 6 7 o 383.55 378.21 12.00
    2 6 7 o 747.40 751.21 17.67
    -2 6 7 o 764.73 759.48 15.33
    3 6 7 o 192.56 200.84 12.33
    -3 6 7 o 180.57 194.81 8.66
    4 6 7 o 189.22 164.60 12.33
    -4 6 7 o 226.53 170.95 12.99
    0 7 7 o 91.27 74.17 11.99
    1 7 7 o 120.59 113.48 9.66
    -1 7 7 o 128.58 113.91 15.32
    2 7 7 o 113.92 99.07 9.33
    -2 7 7 o 110.26 99.73 15.32
    3 7 7 o 74.28 68.26 15.99
    -3 7 7 o 90.60 66.03 7.00
    0 8 7 o 515.53 512.81 28.33
    1 8 7 o 271.20 263.31 13.99
    -1 8 7 o 253.87 262.34 20.66
    2 8 7 o 344.52 344.33 15.99
    -2 8 7 o 336.85 345.07 15.33
    0 0 8 o 37290.40 34041.40 927.25
    1 0 8 o 4015.59 3798.97 80.54
    2 0 8 o 12668.30 13171.70 256.82
    3 0 8 o 547.12 593.21 13.00
    4 0 8 o 2105.79 2129.49 29.39
    5 0 8 o 31.98 34.69 4.66
    6 0 8 o 128.92 173.12 19.65
    0 1 8 o 1207.17 1182.11 22.40
    1 1 8 o 6318.64 7016.89 155.28
    -1 1 8 o 6807.39 6984.15 165.84
    2 1 8 o 732.56 742.70 17.35
    -2 1 8 o 697.92 711.27 13.01
    3 1 8 o 1691.59 1646.14 28.39
    -3 1 8 o 1667.14 1667.18 28.39
    4 1 8 o 373.90 396.07 10.00
    -4 1 8 o 386.56 390.49 8.33
    5 1 8 o 209.22 204.72 9.00
    -5 1 8 o 244.86 211.55 9.00
    0 2 8 o 1253.18 1210.37 27.07
    1 2 8 o 215.60 211.31 6.00
    -1 2 8 o 198.29 194.58 5.33
    2 2 8 o 685.74 687.34 19.34
    -2 2 8 o 697.40 698.95 14.68
    3 2 8 o 691.87 703.42 15.67
    -3 2 8 o 678.20 701.56 18.01
    4 2 8 o 156.24 151.11 9.99
    -4 2 8 o 148.58 146.98 7.00
    5 2 8 o 274.87 281.76 22.66
    -5 2 8 o 304.52 280.21 15.99
    0 3 8 < -0.67 4.10 2.00
    1 3 8 o 6452.97 6464.54 111.69
    -1 3 8 o 6720.63 6500.20 104.26
    2 3 8 o 146.26 153.99 5.66
    -2 3 8 o 137.93 142.79 5.66
    3 3 8 o 2257.28 2242.15 43.10
    -3 3 8 o 2236.21 2247.25 42.43
    4 3 8 o 71.95 69.50 6.00
    -4 3 8 o 73.95 66.15 6.00
    5 3 8 o 394.49 324.30 28.65
    -5 3 8 o 361.84 323.19 18.33
    0 4 8 o 4775.32 4798.53 97.06
    1 4 8 o 138.26 143.90 5.66
    -1 4 8 o 148.92 142.19 7.33
    2 4 8 o 2687.45 2668.44 49.15
    -2 4 8 o 2667.66 2681.84 44.81
    3 4 8 o 181.24 191.47 6.66
    -3 4 8 o 183.57 188.90 8.00
    4 4 8 o 565.92 568.12 16.66
    -4 4 8 o 589.58 575.82 18.33
    5 4 8 o 86.94 66.99 17.65
    -5 4 8 o 93.27 67.45 9.66
    0 5 8 < 6.33 6.71 3.33
    1 5 8 o 10.66 2.24 3.33
    -1 5 8 < 5.33 2.26 3.66
    2 5 8 o 152.58 148.34 6.00
    -2 5 8 o 154.24 150.11 6.00
    3 5 8 < 6.00 2.12 3.33
    -3 5 8 o 10.33 2.14 3.33
    4 5 8 o 197.22 194.87 9.33
    -4 5 8 o 207.21 194.91 10.33
    0 6 8 o 2450.31 2406.03 68.48
    1 6 8 o 213.90 224.98 8.00
    -1 6 8 o 207.23 232.30 10.99
    2 6 8 o 1360.04 1376.48 25.35
    -2 6 8 o 1384.74 1367.28 25.35
    3 6 8 o 112.26 119.99 9.66
    -3 6 8 o 128.92 127.10 7.33
    4 6 8 o 319.52 309.97 17.66
    -4 6 8 o 358.17 305.49 18.32
    0 7 8 o 88.94 79.69 8.99
    1 7 8 o 1391.68 1409.96 40.70
    -1 7 8 o 1390.35 1407.73 43.37
    2 7 8 o 70.62 61.64 8.66
    -2 7 8 o 76.28 60.89 8.66
    3 7 8 o 311.59 517.22 15.33
    -3 7 8 o 362.90 519.92 17.66
    0 8 8 o 103.26 81.44 13.32
    1 8 8 < 24.65 14.09 10.33
    -1 8 8 < 21.98 14.32 8.99
    2 8 8 o 55.96 52.46 7.99
    -2 8 8 o 56.96 52.46 13.32
    1 0 9 o 171.29 172.27 6.66
    2 0 9 o 132.26 111.88 5.33
    3 0 9 o 790.41 805.86 15.34
    4 0 9 o 51.96 25.02 3.66
    5 0 9 o 299.54 334.93 10.33
    0 1 9 o 22.98 20.17 3.33
    -1 1 9 o 8933.08 9472.46 216.51
    2 1 9 o 299.96 278.59 13.66
    -2 1 9 o 318.93 304.76 8.33
    3 1 9 o 2555.81 2556.37 41.80
    -3 1 9 o 2360.62 2534.60 39.13
    4 1 9 o 235.22 234.81 7.00
    -4 1 9 o 239.88 243.01 6.66
    5 1 9 o 335.19 334.87 13.66
    -5 1 9 o 355.52 333.13 11.33
    0 2 9 o 12595.50 12235.60 244.09
    1 2 9 o 921.31 925.55 18.03
    -1 2 9 o 934.27 946.51 18.69
    2 2 9 o 5727.65 5630.26 139.67
    -2 2 9 o 5426.27 5616.20 84.48
    3 2 9 o 307.89 281.73 11.66
    -3 2 9 o 299.23 287.18 10.66
    4 2 9 o 1185.71 1140.39 24.68
    -4 2 9 o 1129.01 1144.50 24.01
    5 2 9 o 90.94 60.73 16.65
    -5 2 9 o 65.29 61.23 13.99
    0 3 9 o 231.59 219.68 6.66
    1 3 9 o 809.95 800.81 16.68
    -1 3 9 o 799.62 796.32 15.01
    2 3 9 o 409.63 399.63 10.33
    -2 3 9 o 430.28 411.98 11.00
    3 3 9 o 245.88 222.80 9.00
    -3 3 9 o 239.89 222.87 10.33
    4 3 9 o 420.89 435.51 15.00
    -4 3 9 o 417.89 436.84 12.33
    0 4 9 o 2147.07 2142.06 45.80
    1 4 9 o 98.94 84.45 6.00
    -1 4 9 o 93.94 83.24 6.33
    2 4 9 o 1169.74 1194.33 23.69
    -2 4 9 o 1222.47 1187.58 25.02
    3 4 9 o 300.21 289.56 8.66
    -3 4 9 o 289.21 288.22 10.00
    4 4 9 o 269.87 278.51 10.66
    -4 4 9 o 290.86 274.77 10.33
    -5 4 9 o 150.24 129.30 14.99
    0 5 9 < 6.00 1.71 3.33
    1 5 9 o 3861.55 3870.03 80.02
    -1 5 9 o 3971.36 3871.12 72.66
    2 5 9 o 11.99 10.52 3.33
    -2 5 9 o 15.99 9.51 3.00
    3 5 9 o 1307.58 1316.08 27.69
    -3 5 9 o 1298.58 1314.39 27.02
    4 5 9 o 25.65 9.24 6.00
    -4 5 9 < 14.32 8.98 6.00
    0 6 9 o 940.02 950.22 21.67
    1 6 9 o 37.64 27.12 5.00
    -1 6 9 o 27.31 22.08 4.33
    2 6 9 o 545.58 547.99 13.33
    -2 6 9 o 545.58 554.35 13.00
    3 6 9 o 137.58 113.03 11.33
    -3 6 9 o 109.93 107.52 7.99
    4 6 9 o 173.55 125.96 12.66
    -4 6 9 o 197.87 128.63 12.99
    0 7 9 < 0.67 1.45 5.00
    1 7 9 o 142.58 135.12 9.99
    -1 7 9 o 152.57 134.82 11.99
    2 7 9 o 78.28 66.48 8.99
    -2 7 9 o 60.96 67.12 7.00
    3 7 9 o 40.30 48.47 6.33
    -3 7 9 o 41.97 47.89 8.33
    0 8 9 o 702.28 699.57 35.33
    1 8 9 o 70.62 51.34 8.99
    -1 8 9 o 73.28 50.57 13.99
    0 0 10 o 7630.20 7298.68 263.20
    1 0 10 o 1349.07 1375.52 29.75
    2 0 10 o 4374.74 4447.96 76.62
    3 0 10 o 726.90 706.61 14.34
    4 0 10 o 931.74 979.16 16.01
    5 0 10 o 124.92 110.63 7.00
    0 1 10 o 993.39 1044.81 19.37
    1 1 10 o 2252.78 2211.98 36.17
    -1 1 10 o 2285.21 2267.11 41.19
    2 1 10 o 1059.79 951.99 28.36
    -2 1 10 o 950.37 939.39 19.35
    3 1 10 o 895.92 926.91 17.01
    -3 1 10 o 879.89 936.81 16.68
    4 1 10 o 385.57 441.57 9.66
    -4 1 10 o 405.91 432.58 10.00
    5 1 10 o 159.23 137.81 8.33
    -5 1 10 o 139.58 137.65 7.00
    0 2 10 o 1157.47 1114.75 18.03
    1 2 10 o 378.02 389.92 9.33
    -1 2 10 o 359.36 384.31 9.33
    2 2 10 o 550.77 537.62 14.34
    -2 2 10 o 512.76 534.38 10.67
    3 2 10 o 612.72 599.84 17.67
    -3 2 10 o 592.05 595.06 12.33
    4 2 10 o 146.58 130.74 7.00
    -4 2 10 o 146.58 133.79 7.00
    5 2 10 o 211.55 215.42 20.66
    -5 2 10 o 243.53 215.38 15.32
    0 3 10 o 3518.94 3464.92 62.37
    1 3 10 o 5245.28 5317.93 91.48
    -1 3 10 o 5256.80 5311.28 81.73
    2 3 10 o 2384.79 2314.43 43.79
    -2 3 10 o 2293.29 2295.04 49.48
    3 3 10 o 1580.50 1617.74 31.71
    -3 3 10 o 1568.81 1620.52 36.38
    4 3 10 o 502.21 469.84 18.00
    -4 3 10 o 452.22 466.76 13.00
    5 3 10 o 236.87 226.17 22.65
    -5 3 10 o 249.20 227.65 14.66
    0 4 10 o 2836.74 2895.06 51.20
    1 4 10 o 1213.64 1200.11 24.03
    -1 4 10 o 1213.33 1191.44 22.02
    2 4 10 o 1528.77 1544.93 30.04
    -2 4 10 o 1560.80 1547.23 30.71
    3 4 10 o 589.64 601.29 15.33
    -3 4 10 o 572.97 597.03 17.67
    4 4 10 o 333.53 339.39 12.33
    -4 4 10 o 341.53 336.70 11.33
    -5 4 10 o 163.89 110.69 9.66
    0 5 10 < 2.33 1.78 4.00
    1 5 10 o 29.98 24.06 4.33
    -1 5 10 o 33.97 23.38 5.33
    2 5 10 o 169.91 181.84 7.00
    -2 5 10 o 188.90 182.38 7.00
    3 5 10 o 62.62 47.08 5.33
    -3 5 10 o 53.29 46.90 5.66
    4 5 10 o 165.57 170.18 9.33
    -4 5 10 o 181.23 170.52 8.66
    0 6 10 o 1031.12 1023.11 23.01
    1 6 10 o 212.89 218.49 8.33
    -1 6 10 o 223.22 225.04 9.00
    2 6 10 o 619.94 616.79 17.33
    -2 6 10 o 624.28 611.99 19.00
    3 6 10 o 136.91 142.77 8.99
    -3 6 10 o 137.25 148.53 7.99
    4 6 10 o 187.88 156.02 13.33
    -4 6 10 o 227.19 154.95 14.32
    0 7 10 o 336.86 347.34 15.99
    1 7 10 o 760.02 758.78 26.00
    -1 7 10 o 774.68 761.77 30.00
    2 7 10 o 242.87 241.29 13.66
    -2 7 10 o 222.22 240.51 10.99
    3 7 10 o 232.55 281.38 13.33
    -3 7 10 o 205.90 281.98 13.33
    0 8 10 o 59.96 48.99 11.99
    1 8 10 o 67.62 41.86 9.66
    -1 8 10 o 82.61 42.06 24.32
    1 0 11 o 219.93 196.75 9.00
    2 0 11 o 202.25 196.80 6.33
    3 0 11 o 329.92 348.72 8.33
    4 0 11 o 178.24 184.37 5.66
    5 0 11 o 116.93 126.95 5.33
    0 1 11 o 4032.00 4159.24 71.00
    1 1 11 o 1597.08 1644.50 24.41
    -1 1 11 o 1626.79 1653.03 30.42
    2 1 11 o 2926.30 2876.80 52.91
    -2 1 11 o 3017.94 2892.22 54.24
    3 1 11 o 659.50 693.42 13.67
    -3 1 11 o 675.83 700.79 13.67
    4 1 11 o 618.33 630.09 13.33
    -4 1 11 o 613.32 633.63 13.67
    5 1 11 o 108.93 112.21 7.00
    -5 1 11 o 124.92 113.46 6.66
    0 2 11 o 3505.97 3470.44 61.75
    1 2 11 o 6139.25 6497.05 123.16
    -1 2 11 o 6444.43 6468.18 112.04
    2 2 11 o 2097.68 2123.66 55.83
    -2 2 11 o 2052.15 2137.73 44.13
    3 2 11 o 2201.81 2247.14 49.11
    -3 2 11 o 2182.45 2240.81 36.42
    4 2 11 o 409.21 415.93 12.00
    -4 2 11 o 372.89 411.50 13.33
    5 2 11 o 277.20 268.06 23.32
    -5 2 11 o 276.20 267.31 13.33
    0 3 11 o 537.14 554.14 12.34
    1 3 11 o 331.94 329.35 8.67
    -1 3 11 o 320.60 332.43 7.67
    2 3 11 o 621.08 597.21 14.00
    -2 3 11 o 610.09 592.41 17.00
    3 3 11 o 199.56 193.14 8.00
    -3 3 11 o 174.24 185.84 9.33
    4 3 11 o 216.55 217.61 12.33
    -4 3 11 o 212.89 218.74 8.66
    5 3 11 o 76.61 54.83 16.32
    -5 3 11 o 73.28 52.79 14.99
    0 4 11 o 651.49 645.32 14.67
    1 4 11 o 1362.10 1371.63 26.70
    -1 4 11 o 1358.40 1381.17 24.36
    2 4 11 o 479.29 502.04 12.33
    -2 4 11 o 498.62 499.64 14.33
    3 4 11 o 539.93 538.79 15.33
    -3 4 11 o 531.59 542.21 14.66
    4 4 11 o 137.25 145.30 7.66
    -4 4 11 o 151.24 148.91 7.66
    -5 4 11 o 81.28 98.40 15.99
    0 5 11 o 2077.56 2117.26 45.76
    1 5 11 o 758.82 754.58 19.34
    -1 5 11 o 762.16 750.62 20.67
    2 5 11 o 1260.69 1322.65 30.02
    -2 5 11 o 1284.37 1324.57 24.69
    3 5 11 o 306.20 308.66 9.33
    -3 5 11 o 261.89 306.43 10.33
    4 5 11 o 304.86 296.04 15.99
    -4 5 11 o 301.52 295.97 12.66
    0 6 11 o 176.57 169.19 7.66
    1 6 11 o 441.88 436.10 12.33
    -1 6 11 o 428.22 431.14 13.00
    2 6 11 o 130.59 135.73 7.33
    -2 6 11 o 136.25 138.34 7.00
    3 6 11 o 191.89 203.82 8.33
    -3 6 11 o 183.56 199.36 10.33
    0 7 11 o 65.29 62.57 8.66
    1 7 11 o 61.96 49.90 8.33
    -1 7 11 o 57.29 49.31 8.99
    2 7 11 o 77.61 73.40 7.66
    -2 7 11 o 80.94 73.88 8.99
    3 7 11 o 56.63 42.20 7.33
    -3 7 11 o 51.96 43.18 10.33
    0 8 11 o 257.20 259.96 18.99
    1 8 11 o 444.86 467.73 23.66
    -1 8 11 o 463.19 466.76 29.66
    0 0 12 o 182.90 97.44 9.00
    1 0 12 o 8232.17 8980.24 164.69
    2 0 12 o 112.94 118.64 6.33
    3 0 12 o 2691.14 2733.55 44.47
    4 0 12 o 24.98 26.79 3.00
    5 0 12 o 282.21 342.87 17.33
    0 1 12 o 3337.46 3684.73 59.78
    1 1 12 o 214.60 222.90 6.33
    -1 1 12 o 220.60 221.91 7.33
    2 1 12 o 2056.28 2034.08 38.10
    -2 1 12 o 2043.02 2009.64 38.11
    3 1 12 o 214.57 217.61 7.33
    -3 1 12 o 211.90 219.38 7.00
    4 1 12 o 413.88 406.44 9.00
    -4 1 12 o 405.88 405.65 10.33
    5 1 12 o 87.61 84.66 6.66
    -5 1 12 o 96.93 85.07 6.00
    0 2 12 o 52.96 41.37 4.00
    1 2 12 o 937.25 903.49 21.69
    -1 2 12 o 953.57 917.86 20.02
    2 2 12 o 214.58 224.62 10.66
    -2 2 12 o 206.25 236.41 7.66
    3 2 12 o 291.89 299.39 13.33
    -3 2 12 o 287.89 297.40 8.33
    4 2 12 o 161.57 166.58 7.33
    -4 2 12 o 171.23 172.88 9.33
    5 2 12 o 61.62 45.17 13.66
    -5 2 12 o 49.63 44.33 7.33
    0 3 12 o 7509.10 7451.51 106.29
    1 3 12 o 823.84 826.13 17.34
    -1 3 12 o 824.17 831.14 17.34
    2 3 12 o 4011.78 4007.06 71.36
    -2 3 12 o 3968.46 4020.99 82.75
    3 3 12 o 293.90 331.87 14.00
    -3 3 12 o 309.89 341.44 12.00
    4 3 12 o 768.71 765.49 26.33
    -4 3 12 o 725.71 763.78 18.00
    5 3 12 < 33.64 35.00 11.99
    -5 3 12 o 29.31 37.00 5.00
    0 4 12 o 195.24 195.07 7.00
    1 4 12 o 3020.82 3029.81 55.53
    -1 4 12 o 2969.97 3030.83 48.84
    2 4 12 o 198.23 202.65 7.33
    -2 4 12 o 202.23 194.42 11.33
    3 4 12 o 942.04 1001.88 19.34
    -3 4 12 o 905.68 1006.61 24.68
    4 4 12 o 65.29 64.57 6.66
    -4 4 12 o 72.62 61.17 6.66
    0 5 12 < 1.33 0.21 4.00
    1 5 12 o 32.64 26.83 4.00
    -1 5 12 o 29.64 26.43 4.33
    2 5 12 o 39.30 25.24 4.66
    -2 5 12 o 30.98 25.01 4.66
    3 5 12 o 96.94 100.15 5.66
    -3 5 12 o 95.27 99.32 7.33
    4 5 12 o 28.65 19.62 6.99
    -4 5 12 o 23.98 19.68 6.66
    0 6 12 o 26.98 27.59 4.66
    1 6 12 o 997.06 1042.41 25.68
    -1 6 12 o 1013.40 1042.85 26.68
    2 6 12 o 56.29 48.23 6.00
    -2 6 12 o 46.63 45.18 5.66
    3 6 12 o 373.52 388.42 12.00
    -3 6 12 o 360.53 388.45 16.99
    0 7 12 o 974.28 1024.35 43.68
    1 7 12 o 68.28 54.36 8.66
    -1 7 12 o 47.63 53.82 7.99
    2 7 12 o 587.91 632.86 18.66
    -2 7 12 o 609.91 629.63 19.33
    0 8 12 < 8.99 2.36 7.99
    1 0 13 < 4.00 0.15 4.00
    2 0 13 o 257.26 285.05 12.00
    3 0 13 o 13.32 0.02 3.33
    4 0 13 o 247.88 259.71 7.00
    5 0 13 < 9.33 0.03 3.33
    0 1 13 o 5685.11 7170.43 141.31
    1 1 13 o 115.27 114.81 5.00
    -1 1 13 o 103.61 111.83 5.33
    2 1 13 o 3184.51 3373.65 57.27
    -2 1 13 o 3332.66 3358.59 60.29
    3 1 13 o 142.25 141.89 5.66
    -3 1 13 o 146.25 140.50 6.00
    4 1 13 o 658.63 635.73 12.33
    -4 1 13 o 616.31 630.84 17.67
    5 1 13 o 62.29 52.45 5.33
    -5 1 13 o 58.96 51.35 6.66
    0 2 13 < 6.99 7.96 2.66
    1 2 13 o 6734.63 6514.83 134.78
    -1 2 13 o 6566.57 6509.85 114.23
    2 2 13 < 11.99 10.53 4.66
    -2 2 13 < 6.99 6.33 3.66
    3 2 13 o 1821.01 1854.44 50.75
    -3 2 13 o 1813.31 1860.00 41.40
    4 2 13 o 20.32 17.92 4.00
    -4 2 13 o 29.64 15.63 5.66
    5 2 13 o 244.54 236.18 12.33
    -5 2 13 o 251.87 237.85 12.99
    0 3 13 o 715.95 700.50 13.01
    1 3 13 o 13.99 12.27 3.00
    -1 3 13 o 16.65 10.34 3.66
    2 3 13 o 334.23 326.64 9.66
    -2 3 13 o 336.23 333.91 9.66
    3 3 13 o 143.25 150.23 10.99
    -3 3 13 o 129.59 144.69 8.66
    4 3 13 o 80.61 63.25 8.66
    -4 3 13 o 94.93 67.58 7.00
    5 3 13 o 94.27 81.88 6.33
    -5 3 13 o 110.26 80.75 9.99
    0 4 13 < 2.00 2.53 2.66
    1 4 13 o 1297.34 1300.64 26.03
    -1 4 13 o 1325.04 1300.57 26.69
    2 4 13 o 52.63 50.13 4.66
    -2 4 13 o 60.29 54.46 6.66
    3 4 13 o 434.22 447.47 12.00
    -3 4 13 o 393.23 442.48 14.66
    4 4 13 o 78.28 81.10 9.33
    -4 4 13 o 80.94 82.48 7.99
    0 5 13 o 2983.25 3007.66 63.86
    1 5 13 o 59.62 47.68 5.66
    -1 5 13 o 54.96 47.44 5.00
    2 5 13 o 1613.60 1718.19 32.37
    -2 5 13 o 1715.38 1719.67 34.37
    3 5 13 o 33.31 19.37 6.00
    -3 5 13 o 29.64 19.44 5.33
    4 5 13 o 369.85 376.66 14.99
    -4 5 13 o 391.84 378.22 17.33
    0 6 13 o 26.65 24.32 5.33
    1 6 13 o 501.90 525.17 19.00
    -1 6 13 o 503.90 523.93 13.66
    2 6 13 o 42.64 40.90 5.66
    -2 6 13 o 47.63 43.78 6.00
    3 6 13 o 188.23 195.34 10.66
    -3 6 13 o 199.88 196.67 10.66
    0 7 13 o 129.25 115.21 10.99
    1 7 13 o 16.65 7.91 5.33
    -1 7 13 o 17.65 8.44 4.66
    2 7 13 o 73.28 60.97 9.99
    -2 7 13 o 83.61 60.05 10.66
    0 0 14 o 2025.35 2041.27 53.18
    1 0 14 o 6463.76 6351.29 158.75
    2 0 14 o 1085.47 1127.72 22.69
    3 0 14 o 1931.86 1944.88 37.07
    4 0 14 o 248.54 227.66 8.00
    5 0 14 o 225.21 234.61 8.33
    0 1 14 o 1775.05 2162.70 48.50
    1 1 14 o 515.77 512.90 11.34
    -1 1 14 o 490.08 525.92 13.67
    2 1 14 o 1272.82 1214.84 29.37
    -2 1 14 o 1263.77 1232.16 28.70
    3 1 14 o 306.55 307.74 8.00
    -3 1 14 o 312.89 309.57 10.33
    4 1 14 o 276.87 259.32 7.66
    -4 1 14 o 271.87 263.15 8.33
    5 1 14 o 94.94 95.83 7.00
    -5 1 14 o 92.94 96.32 7.66
    0 2 14 < 3.33 1.39 3.33
    1 2 14 o 443.97 437.01 11.33
    -1 2 14 o 421.99 420.72 11.33
    2 2 14 o 146.92 146.46 7.66
    -2 2 14 o 140.59 151.24 7.00
    3 2 14 o 212.55 190.22 11.99
    -3 2 14 o 177.91 178.99 7.00
    4 2 14 o 161.24 176.24 10.33
    -4 2 14 o 172.90 177.28 7.00
    5 2 14 o 88.27 43.15 12.99
    -5 2 14 o 61.62 40.97 11.33
    0 3 14 o 3106.64 3082.38 56.23
    1 3 14 o 146.59 152.42 7.33
    -1 3 14 o 139.26 152.36 6.66
    2 3 14 o 1642.28 1611.94 37.39
    -2 3 14 o 1547.53 1593.46 30.71
    3 3 14 o 147.58 148.51 10.33
    -3 3 14 o 157.57 151.58 11.99
    4 3 14 o 354.52 350.74 16.33
    -4 3 14 o 336.20 346.46 16.33
    5 3 14 o 58.29 36.03 8.33
    -5 3 14 o 48.30 36.77 8.99
    0 4 14 o 187.24 202.70 6.00
    1 4 14 o 1471.18 1507.03 29.04
    -1 4 14 o 1475.50 1514.03 25.70
    2 4 14 o 218.22 219.39 7.66
    -2 4 14 o 214.89 215.25 9.99
    3 4 14 o 505.56 501.21 16.00
    -3 4 14 o 433.57 508.85 15.66
    4 4 14 o 103.60 90.58 9.66
    -4 4 14 o 88.61 89.38 8.33
    0 5 14 < 3.33 1.86 5.33
    1 5 14 o 29.31 22.41 4.00
    -1 5 14 o 25.98 22.39 4.66
    2 5 14 o 22.65 14.42 3.66
    -2 5 14 o 25.31 14.69 5.66
    3 5 14 o 97.27 91.28 12.99
    -3 5 14 o 106.26 91.49 9.66
    4 5 14 o 24.65 14.22 5.00
    0 6 14 o 168.90 170.26 11.33
    1 6 14 o 747.74 804.09 27.34
    -1 6 14 o 783.08 805.38 22.00
    2 6 14 o 114.93 130.79 10.33
    -2 6 14 o 141.58 129.96 9.66
    3 6 14 o 249.54 276.68 18.32
    -3 6 14 o 299.52 277.17 15.66
    0 7 14 o 599.58 624.63 23.33
    1 7 14 o 119.25 101.99 9.66
    -1 7 14 o 110.59 102.75 8.66
    2 7 14 o 315.87 356.46 14.99
    -2 7 14 o 366.18 360.76 17.99
    1 0 15 o 60.62 45.92 6.66
    2 0 15 o 124.93 118.82 7.33
    3 0 15 o 121.26 116.50 6.66
    4 0 15 o 111.60 126.54 6.33
    5 0 15 o 68.95 58.24 6.66
    0 1 15 o 1705.30 1722.57 37.42
    1 1 15 o 1476.25 1479.14 23.71
    -1 1 15 o 1513.32 1475.73 34.39
    2 1 15 o 1041.81 1035.07 19.68
    -2 1 15 o 1067.16 1034.59 31.02
    3 1 15 o 661.38 661.36 13.00
    -3 1 15 o 668.05 661.92 16.33
    4 1 15 o 235.55 241.94 7.33
    -4 1 15 o 243.88 240.54 8.00
    5 1 15 o 121.92 111.48 10.33
    -5 1 15 o 125.58 112.21 8.66
    0 2 15 o 1434.95 1418.00 28.38
    1 2 15 o 1131.50 1105.67 23.02
    -1 2 15 o 1102.42 1129.14 22.69
    2 2 15 o 1190.99 1151.76 28.69
    -2 2 15 o 1163.00 1135.74 28.69
    3 2 15 o 481.56 440.73 17.33
    -3 2 15 o 437.57 449.44 11.00
    4 2 15 o 285.87 291.23 13.99
    -4 2 15 o 294.20 288.79 10.66
    5 2 15 o 73.28 61.33 7.99
    -5 2 15 o 74.28 62.61 13.66
    0 3 15 o 88.27 71.15 6.00
    1 3 15 o 166.24 166.99 6.33
    -1 3 15 o 154.25 156.88 7.33
    2 3 15 o 169.58 171.28 8.33
    -2 3 15 o 179.24 183.11 8.00
    3 3 15 o 204.55 198.61 12.33
    -3 3 15 o 155.92 193.40 9.66
    4 3 15 o 89.61 91.49 9.66
    -4 3 15 o 94.94 94.57 9.99
    0 4 15 o 347.24 369.06 8.33
    1 4 15 o 389.22 385.05 11.66
    -1 4 15 o 363.23 375.30 10.33
    2 4 15 o 285.22 292.27 9.66
    -2 4 15 o 292.88 299.33 11.99
    3 4 15 o 174.90 178.25 8.99
    -3 4 15 o 165.24 173.36 9.99
    4 4 15 o 115.92 104.08 10.33
    -4 4 15 o 111.59 105.71 8.66
    0 5 15 o 990.10 1023.33 17.67
    1 5 15 o 778.48 822.96 17.67
    -1 5 15 o 819.82 824.36 19.00
    2 5 15 o 585.26 585.95 17.33
    -2 5 15 o 590.92 588.20 18.33
    3 5 15 o 317.53 323.86 20.32
    -3 5 15 o 329.86 323.00 13.99
    4 5 15 o 119.92 123.93 8.33
    -4 5 15 o 231.18 124.76 16.32
    0 6 15 o 225.55 244.22 12.99
    1 6 15 o 192.23 192.34 11.33
    -1 6 15 o 195.22 194.38 9.99
    2 6 15 o 171.56 169.85 11.33
    -2 6 15 o 176.56 169.23 12.33
    3 6 15 o 105.26 81.60 12.99
    -3 6 15 o 104.93 82.35 11.66
    0 7 15 o 31.98 26.65 6.99
    1 7 15 o 30.64 21.98 6.00
    -1 7 15 o 34.31 22.77 8.66
    2 7 15 o 43.30 37.35 7.66
    -2 7 15 o 43.30 35.54 10.33
    0 0 16 o 3640.39 3557.10 92.83
    1 0 16 o 983.11 947.92 24.69
    2 0 16 o 2106.54 2239.51 40.43
    3 0 16 o 229.90 263.98 9.33
    4 0 16 o 441.89 486.29 11.00
    5 0 16 o 25.65 26.56 4.33
    0 1 16 o 288.58 273.74 9.33
    1 1 16 o 1079.31 1066.12 18.68
    -1 1 16 o 1053.66 1045.23 26.02
    2 1 16 o 226.90 222.50 7.66
    -2 1 16 o 203.24 221.63 8.33
    3 1 16 o 463.90 453.30 12.33
    -3 1 16 o 457.90 445.87 13.00
    4 1 16 o 102.27 104.65 5.33
    -4 1 16 o 122.59 104.67 6.66
    5 1 16 o 108.59 75.84 8.66
    -5 1 16 o 81.94 74.44 7.99
    0 2 16 o 365.60 368.96 11.00
    1 2 16 o 61.62 59.68 5.33
    -1 2 16 o 48.63 51.71 5.00
    2 2 16 o 292.89 287.27 11.33
    -2 2 16 o 300.89 298.93 10.66
    3 2 16 o 142.91 151.49 8.33
    -3 2 16 o 136.25 148.75 7.33
    4 2 16 o 86.94 91.02 6.66
    -4 2 16 o 83.94 93.96 6.66
    5 2 16 o 94.27 67.99 8.33
    -5 2 16 o 71.62 67.32 8.66
    0 3 16 o 42.97 29.46 4.66
    1 3 16 o 2028.60 2072.59 39.08
    -1 3 16 o 2091.35 2087.95 40.08
    2 3 16 o 79.95 73.98 5.00
    -2 3 16 o 72.95 68.54 6.00
    3 3 16 o 694.71 735.10 19.33
    -3 3 16 o 708.71 741.50 25.67
    4 3 16 o 30.98 29.85 6.99
    -4 3 16 o 59.29 27.74 13.32
    0 4 16 o 1225.00 1240.90 25.35
    1 4 16 o 78.95 76.43 5.00
    -1 4 16 o 91.94 80.87 6.66
    2 4 16 o 755.08 753.72 21.00
    -2 4 16 o 727.74 748.39 20.67
    3 4 16 o 75.28 65.58 9.99
    -3 4 16 o 81.28 68.05 8.33
    4 4 16 o 178.23 179.53 12.66
    -4 4 16 o 207.54 176.32 13.99
    0 5 16 < 1.00 1.39 2.33
    1 5 16 o 17.65 8.71 3.66
    -1 5 16 o 17.99 9.00 4.66
    2 5 16 o 63.95 51.38 6.66
    -2 5 16 o 55.96 51.22 6.66
    3 5 16 o 33.31 22.52 8.66
    -3 5 16 o 39.97 22.42 7.33
    0 6 16 o 455.54 459.46 15.00
    1 6 16 o 117.59 103.79 10.33
    -1 6 16 o 116.26 103.64 12.66
    2 6 16 o 306.86 305.91 14.33
    -2 6 16 o 295.53 305.71 13.33
    3 6 16 o 51.30 55.44 10.66
    -3 6 16 o 107.59 56.34 12.66
    0 7 16 o 57.29 40.63 10.66
    1 7 16 o 352.86 373.50 16.33
    -1 7 16 o 388.18 370.27 25.99
    1 0 17 o 58.63 51.14 6.66
    2 0 17 o 19.98 11.57 4.33
    3 0 17 o 150.25 163.04 11.33
    4 0 17 o 11.66 5.50 3.66
    5 0 17 o 93.93 72.55 6.00
    0 1 17 < -1.67 0.44 3.33
    1 1 17 o 2108.16 2117.89 35.75
    -1 1 17 o 2023.24 2131.24 39.09
    2 1 17 o 57.29 55.29 5.00
    -2 1 17 o 57.96 56.11 7.00
    3 1 17 o 695.35 665.32 15.33
    -3 1 17 o 672.01 671.53 17.00
    4 1 17 o 44.63 42.54 4.00
    -4 1 17 o 55.96 42.84 5.66
    5 1 17 o 122.58 93.31 8.99
    -5 1 17 o 91.94 94.91 8.99
    0 2 17 o 3082.90 3502.53 57.59
    1 2 17 o 37.97 42.43 4.66
    -1 2 17 o 41.30 45.14 5.00
    2 2 17 o 1792.20 1831.25 41.40
    -2 2 17 o 1852.98 1827.93 43.07
    3 2 17 o 21.65 15.38 5.00
    -3 2 17 o 22.98 17.49 4.33
    4 2 17 o 373.19 374.85 13.33
    -4 2 17 o 358.53 372.94 12.66
    0 3 17 o 19.32 13.90 4.33
    1 3 17 o 287.88 284.83 10.00
    -1 3 17 o 285.55 279.59 9.66
    2 3 17 o 61.96 54.59 7.00
    -2 3 17 o 62.29 57.99 6.00
    3 3 17 o 108.26 90.81 11.66
    -3 3 17 o 106.93 86.97 9.66
    4 3 17 o 87.27 79.67 9.66
    -4 3 17 o 84.61 81.24 10.33
    0 4 17 o 622.65 605.99 15.33
    1 4 17 o 15.32 11.88 4.00
    -1 4 17 < 7.33 9.80 4.00
    2 4 17 o 361.54 375.54 14.00
    -2 4 17 o 388.86 379.07 14.00
    3 4 17 o 59.96 54.25 9.99
    -3 4 17 o 65.29 52.52 9.66
    4 4 17 o 93.94 88.62 9.99
    -4 4 17 o 104.60 90.41 16.32
    0 5 17 < 1.67 0.07 3.00
    1 5 17 o 925.60 965.04 21.34
    -1 5 17 o 932.94 960.96 25.34
    2 5 17 < 5.33 0.44 3.66
    -2 5 17 < 3.00 0.46 4.33
    3 5 17 o 329.86 363.40 21.32
    -3 5 17 o 366.18 361.01 15.66
    0 6 17 o 252.87 230.51 12.99
    1 6 17 < 5.00 4.61 4.33
    -1 6 17 < 2.00 4.38 4.00
    2 6 17 o 149.24 151.13 8.66
    -2 6 17 o 161.23 148.09 9.99
    0 7 17 < 9.66 0.26 11.66
    1 7 17 o 78.28 46.73 11.33
    -1 7 17 o 51.63 47.87 12.66
    0 0 18 o 2220.07 2321.51 59.50
    1 0 18 o 282.24 291.58 11.33
    2 0 18 o 1226.72 1237.72 28.69
    3 0 18 o 103.93 100.26 6.00
    4 0 18 o 261.87 267.60 8.66
    0 1 18 o 171.58 181.65 7.66
    1 1 18 o 752.88 732.33 17.34
    -1 1 18 o 716.53 735.38 17.67
    2 1 18 o 116.26 119.21 7.33
    -2 1 18 o 121.26 122.88 8.66
    3 1 18 o 241.55 239.83 8.00
    -3 1 18 o 234.55 240.17 9.66
    4 1 18 o 83.61 74.73 7.99
    -4 1 18 o 90.94 75.07 6.00
    0 2 18 o 267.24 297.66 12.33
    1 2 18 o 26.31 23.77 4.66
    -1 2 18 o 18.99 22.31 5.33
    2 2 18 o 168.57 154.00 9.66
    -2 2 18 o 175.57 154.82 8.66
    3 2 18 o 96.27 88.57 9.33
    -3 2 18 o 98.93 85.68 6.33
    4 2 18 o 52.96 31.27 5.66
    -4 2 18 o 46.30 32.91 7.66
    0 3 18 o 260.89 271.92 9.66
    1 3 18 o 1867.27 1859.90 38.06
    -1 3 18 o 1910.35 1856.52 38.06
    2 3 18 o 210.22 204.55 9.33
    -2 3 18 o 199.56 200.87 8.66
    3 3 18 o 653.25 595.55 32.00
    -3 3 18 o 571.59 596.22 19.00
    4 3 18 o 61.96 56.76 8.66
    -4 3 18 o 67.29 55.57 9.33
    0 4 18 o 976.69 951.95 21.67
    1 4 18 o 121.26 134.93 7.33
    -1 4 18 o 125.59 137.17 7.33
    2 4 18 o 522.90 531.41 14.33
    -2 4 18 o 532.90 526.04 17.66
    3 4 18 o 90.94 77.89 10.99
    -3 4 18 o 104.26 80.51 9.33
    4 4 18 o 138.91 118.44 11.99
    -4 4 18 o 117.92 116.69 24.65
    0 5 18 < 3.00 0.63 3.00
    1 5 18 < 8.33 0.31 3.33
    -1 5 18 < 4.00 0.38 5.00
    2 5 18 o 38.64 28.66 5.66
    -2 5 18 o 45.30 29.02 7.33
    3 5 18 < 7.33 1.23 4.00
    -3 5 18 < 13.66 1.17 6.99
    0 6 18 o 349.52 350.15 16.66
    1 6 18 o 37.31 31.14 6.99
    -1 6 18 o 36.97 31.08 7.66
    2 6 18 o 203.88 193.19 9.99
    -2 6 18 o 227.87 194.00 16.66
    0 7 18 o 47.30 46.08 10.66
    1 0 19 < 9.66 7.92 4.33
    2 0 19 o 47.97 36.76 7.99
    3 0 19 o 72.28 61.05 6.66
    4 0 19 o 33.64 27.65 4.00
    0 1 19 o 517.63 501.22 13.67
    1 1 19 o 630.41 665.01 16.34
    -1 1 19 o 648.42 662.73 20.34
    2 1 19 o 384.22 383.51 11.33
    -2 1 19 o 380.56 375.30 14.66
    3 1 19 o 249.88 242.60 9.33
    -3 1 19 o 225.22 242.01 9.33
    4 1 19 o 97.27 106.33 7.33
    -4 1 19 o 118.92 104.53 7.99
    1 2 19 o 570.01 611.49 18.00
    -1 2 19 o 556.68 606.67 17.00
    2 2 19 o 717.06 709.20 27.34
    -2 2 19 o 720.06 710.76 18.33
    3 2 19 o 273.54 273.50 18.32
    -3 2 19 o 280.20 273.64 9.33
    4 2 19 o 167.23 148.38 10.33
    -4 2 19 o 160.57 147.50 15.66
    0 3 19 o 64.62 60.13 6.66
    1 3 19 o 96.60 86.98 7.99
    -1 3 19 o 95.94 87.90 7.00
    2 3 19 o 85.94 78.34 7.00
    -2 3 19 o 92.94 79.66 7.66
    3 3 19 o 60.29 47.79 10.66
    -3 3 19 o 56.63 46.28 6.00
    4 3 19 o 34.31 36.13 5.33
    -4 3 19 o 41.97 37.44 8.33
    0 4 19 o 345.53 317.67 11.33
    1 4 19 o 142.25 144.67 8.00
    -1 4 19 o 142.25 144.66 8.00
    2 4 19 o 189.22 175.53 10.33
    -2 4 19 o 188.89 175.88 10.66
    3 4 19 o 85.61 77.31 11.33
    -3 4 19 o 102.93 76.35 11.33
    0 5 19 o 299.54 317.83 11.99
    1 5 19 o 369.85 354.62 13.99
    -1 5 19 o 333.87 355.66 13.99
    2 5 19 o 208.55 211.15 9.00
    -2 5 19 o 217.88 212.93 11.33
    3 5 19 o 119.25 119.80 8.33
    -3 5 19 o 147.24 120.35 16.32
    0 6 19 o 94.93 80.44 10.33
    1 6 19 o 72.28 73.81 7.00
    -1 6 19 o 100.60 74.79 11.66
    2 6 19 o 54.29 48.34 6.00
    0 0 20 o 268.21 243.28 11.33
    1 0 20 o 1175.86 1149.66 25.02
    2 0 20 o 156.57 147.52 8.00
    3 0 20 o 489.22 483.15 13.33
    4 0 20 o 36.31 29.50 4.33
    0 1 20 o 371.56 357.91 11.66
    1 1 20 o 113.60 109.20 6.33
    -1 1 20 o 123.92 111.12 7.66
    2 1 20 o 310.20 294.06 11.33
    -2 1 20 o 273.89 292.02 11.66
    3 1 20 o 68.95 66.99 5.33
    -3 1 20 o 65.29 67.77 7.00
    4 1 20 o 77.95 76.29 6.66
    -4 1 20 o 94.93 77.56 6.66
    0 2 20 o 39.64 38.28 5.66
    1 2 20 o 97.94 97.81 8.33
    -1 2 20 o 93.27 98.97 7.33
    2 2 20 o 86.94 69.13 11.99
    -2 2 20 o 80.61 70.17 7.33
    3 2 20 o 41.30 43.26 9.66
    -3 2 20 o 60.62 42.76 6.99
    4 2 20 o 47.63 43.30 6.33
    -4 2 20 o 43.97 43.91 7.99
    0 3 20 o 634.04 690.54 20.00
    1 3 20 o 336.20 318.75 11.33
    -1 3 20 o 317.21 320.23 12.66
    2 3 20 o 447.54 427.51 16.00
    -2 3 20 o 463.53 429.76 16.33
    3 3 20 o 147.24 118.87 14.32
    -3 3 20 o 146.24 120.77 16.99
    4 3 20 o 100.27 100.24 7.33
    -4 3 20 o 94.27 99.54 16.99
    0 4 20 o 150.24 135.39 8.00
    1 4 20 o 400.19 376.75 14.99
    -1 4 20 o 370.87 378.60 12.33
    2 4 20 o 117.59 98.90 9.99
    -2 4 20 o 114.92 99.53 9.66
    3 4 20 o 157.90 142.45 14.99
    -3 4 20 o 141.58 144.08 14.32
    0 5 20 < 2.66 0.63 4.00
    1 5 20 o 17.32 10.10 5.33
    -1 5 20 < 7.66 9.71 6.66
    2 5 20 < 13.66 8.09 4.66
    -2 5 20 o 26.31 7.97 7.33
    3 5 20 o 30.98 24.69 8.99
    0 6 20 o 42.64 38.61 8.33
    1 6 20 o 156.57 163.76 9.33
    -1 6 20 o 156.57 163.50 16.99
    1 0 21 o 26.98 9.84 5.33
    2 0 21 o 53.30 62.97 6.33
    3 0 21 o 16.32 8.32 3.66
    4 0 21 o 59.29 59.60 5.66
    0 1 21 o 877.26 842.83 20.34
    1 1 21 o 21.65 16.18 6.33
    -1 1 21 o 17.99 15.16 5.33
    2 1 21 o 488.23 480.18 13.66
    -2 1 21 o 492.56 485.61 15.00
    3 1 21 o 26.65 28.64 4.00
    -3 1 21 o 31.31 28.53 6.00
    4 1 21 o 113.92 107.00 6.66
    -4 1 21 o 120.92 106.75 7.33
    0 2 21 o 24.65 17.55 5.66
    1 2 21 o 691.07 734.50 20.00
    -1 2 21 o 656.40 737.27 17.67
    2 2 21 o 25.31 17.06 6.33
    -2 2 21 o 23.98 16.06 5.33
    3 2 21 o 134.60 250.86 13.99
    -3 2 21 o 256.87 252.52 11.33
    4 2 21 < 8.66 5.79 4.33
    -4 2 21 < 4.66 5.61 5.66
    0 3 21 o 78.95 82.57 7.66
    1 3 21 o 14.99 10.87 4.66
    -1 3 21 < 9.99 10.10 4.33
    2 3 21 o 44.97 41.20 10.99
    -2 3 21 o 53.63 42.19 6.33
    3 3 21 o 44.30 44.92 9.99
    -3 3 21 o 51.96 44.14 8.33
    0 4 21 < 14.32 3.87 5.00
    1 4 21 o 209.87 159.60 13.99
    -1 4 21 o 180.56 159.44 8.66
    2 4 21 o 25.65 20.70 6.00
    -2 4 21 o 24.32 21.10 7.99
    3 4 21 o 113.25 67.87 13.66
    -3 4 21 o 89.94 66.95 15.66
    0 5 21 o 472.85 444.89 15.99
    1 5 21 < 10.33 0.91 5.33
    -1 5 21 < -4.00 0.93 5.00
    2 5 21 o 285.53 285.21 14.99
    -2 5 21 o 315.51 284.02 26.65
    0 6 21 < 7.66 0.39 7.33
    1 6 21 o 76.28 92.66 14.99
    1 0 22 o 990.07 989.48 24.68
    2 0 22 o 54.29 51.73 6.33
    3 0 22 o 310.86 310.01 10.00
    4 0 22 o 23.98 14.86 4.33
    0 1 22 o 367.88 363.33 12.00
    1 1 22 o 47.97 40.26 7.66
    -1 1 22 o 35.31 41.62 6.00
    2 1 22 o 186.56 184.81 8.00
    -2 1 22 o 203.22 184.83 10.66
    3 1 22 o 48.96 45.77 5.33
    -3 1 22 o 41.97 45.33 8.66
    4 1 22 o 49.63 39.65 6.33
    -4 1 22 o 50.30 39.27 5.66
    0 2 22 < 0.00 0.87 4.00
    1 2 22 o 42.97 42.00 6.00
    -1 2 22 o 51.96 41.25 6.33
    2 2 22 < 19.65 35.80 7.66
    -2 2 22 o 37.64 35.81 6.33
    3 2 22 < 10.66 18.84 4.66
    -3 2 22 o 33.64 18.24 6.66
    4 2 22 o 51.30 44.39 6.33
    0 3 22 o 368.54 387.77 14.99
    1 3 22 o 32.31 30.37 6.66
    -1 3 22 o 23.65 30.43 5.00
    2 3 22 o 158.92 231.34 16.32
    -2 3 22 o 215.89 228.24 10.99
    3 3 22 o 35.31 22.05 9.33
    -3 3 22 < 28.31 22.27 9.99
    0 4 22 < 20.65 25.14 7.33
    1 4 22 o 255.19 214.77 12.66
    -1 4 22 o 220.88 212.50 11.33
    2 4 22 o 19.65 25.18 5.33
    -2 4 22 < 18.99 25.16 6.99
    3 4 22 o 132.24 80.92 14.66
    -3 4 22 o 77.95 80.37 14.99
    0 5 22 < 11.32 0.64 6.66
    1 5 22 < 10.66 4.45 5.66
    -1 5 22 < 12.32 4.56 6.33
    2 5 22 < 8.33 0.21 4.66
    1 0 23 < 9.33 2.54 4.00
    2 0 23 o 18.65 15.22 3.66
    3 0 23 < 8.33 4.33 3.66
    4 0 23 o 32.31 26.92 5.00
    0 1 23 o 325.53 306.09 11.66
    1 1 23 o 138.25 147.77 10.66
    -1 1 23 o 138.92 144.87 8.33
    2 1 23 o 179.90 175.90 9.99
    -2 1 23 o 189.56 175.43 9.99
    3 1 23 o 82.61 75.43 7.66
    -3 1 23 o 106.59 74.87 8.33
    0 2 23 o 197.90 221.18 9.33
    1 2 23 o 230.21 232.70 11.99
    -1 2 23 o 266.20 232.57 12.33
    2 2 23 o 167.57 161.94 15.99
    -2 2 23 o 136.25 160.35 10.33
    3 2 23 o 85.94 89.89 7.66
    -3 2 23 o 76.28 89.40 9.99
    0 3 23 < 20.65 13.02 8.33
    1 3 23 o 34.31 29.66 6.99
    -1 3 23 o 27.31 29.27 6.33
    2 3 23 < 15.32 12.47 8.33
    -2 3 23 o 24.65 12.72 5.66
    3 3 23 o 46.97 38.45 11.66
    -3 3 23 o 43.97 38.24 11.99
    0 4 23 o 35.31 41.57 9.66
    1 4 23 o 80.94 77.99 11.99
    -1 4 23 o 101.26 78.17 8.66
    2 4 23 o 43.97 38.27 9.66
    -2 4 23 o 34.64 38.54 7.99
    0 5 23 o 275.84 205.51 16.32
    1 5 23 o 101.93 79.77 8.99
    0 0 24 o 237.89 283.39 23.99
    1 0 24 o 176.23 165.94 7.00
    2 0 24 o 208.89 225.46 8.33
    3 0 24 o 73.28 59.56 6.33
    0 1 24 o 70.95 53.46 7.66
    1 1 24 o 113.92 99.05 11.99
    -1 1 24 o 112.26 98.06 8.66
    2 1 24 o 33.31 36.54 5.33
    -2 1 24 o 50.30 35.90 6.66
    3 1 24 o 69.28 57.82 7.33
    -3 1 24 o 73.95 58.00 7.66
    0 2 24 o 63.29 51.07 7.99
    1 2 24 < 16.32 13.81 5.66
    -1 2 24 o 22.65 13.82 6.00
    2 2 24 o 51.30 38.11 10.66
    -2 2 24 o 72.28 38.22 13.66
    3 2 24 o 29.31 10.41 8.99
    -3 2 24 < 13.99 10.88 7.66
    0 3 24 o 64.62 73.57 8.66
    1 3 24 o 272.87 289.36 14.66
    -1 3 24 o 384.82 290.25 27.65
    2 3 24 o 36.97 46.00 10.33
    -2 3 24 o 42.30 46.61 8.66
    -3 3 24 o 106.26 109.28 18.65
    0 4 24 o 126.59 161.93 12.66
    1 4 24 o 36.97 39.48 7.33
    -1 4 24 o 36.64 40.14 8.33
    2 4 24 o 99.93 103.09 9.66
    0 5 24 o 32.97 0.09 9.33
    1 5 24 < 3.00 1.44 9.33
    1 0 25 < 4.66 5.29 3.33
    2 0 25 o 15.65 4.25 4.00
    3 0 25 < 10.66 13.52 4.00
    0 1 25 o 19.32 14.12 4.33
    1 1 25 o 237.54 218.28 16.99
    -1 1 25 o 225.54 220.89 11.99
    2 1 25 < 13.99 13.79 5.00
    -2 1 25 o 20.98 14.34 6.33
    3 1 25 o 109.26 79.66 8.33
    -3 1 25 o 97.93 79.67 9.66
    0 2 25 o 379.52 368.75 16.66
    1 2 25 o 33.97 12.77 6.66
    -1 2 25 o 29.98 12.52 6.33
    2 2 25 o 256.86 217.98 19.99
    -2 2 25 o 269.52 219.71 12.66
    3 2 25 < 5.00 5.37 5.66
    -3 2 25 < 21.32 5.10 7.99
    0 3 25 < 13.99 0.83 6.00
    1 3 25 o 38.64 32.74 7.33
    -1 3 25 o 41.97 32.97 8.99
    2 3 25 < 11.99 5.76 7.99
    -2 3 25 < 19.32 5.54 9.66
    0 4 25 o 65.29 69.19 9.66
    1 4 25 < 7.33 4.50 6.00
    2 4 25 o 49.63 47.98 14.99
    0 0 26 o 292.52 269.27 18.66
    1 0 26 < 2.00 6.20 3.66
    2 0 26 o 141.24 140.77 8.99
    3 0 26 < 9.99 2.21 3.66
    0 1 26 < 5.00 3.87 3.66
    1 1 26 o 90.60 85.40 11.99
    -1 1 26 o 77.95 85.86 14.66
    2 1 26 < 6.33 7.09 5.33
    -2 1 26 < 10.33 6.85 5.00
    3 1 26 o 38.30 25.05 6.00
    -3 1 26 o 36.31 26.02 7.99
    0 2 26 o 32.98 21.59 6.66
    1 2 26 < 3.66 1.85 4.00
    -1 2 26 < 4.66 2.13 5.33
    2 2 26 o 31.64 15.92 9.33
    -2 2 26 o 19.32 15.40 6.33
    0 3 26 < 4.00 0.86 5.33
    1 3 26 o 204.55 183.00 12.99
    -1 3 26 o 201.55 182.20 13.99
    2 3 26 < 4.33 1.34 7.66
    1 0 27 < 1.00 1.31 3.66
    2 0 27 < 8.33 3.27 4.00
    0 1 27 < 13.32 25.55 4.66
    1 1 27 o 66.29 71.13 7.66
    -1 1 27 o 76.28 69.80 8.33
    2 1 27 < 13.99 20.08 4.66
    -2 1 27 o 21.98 19.82 6.33
    0 2 27 o 140.91 112.48 10.66
    1 2 27 o 43.63 24.33 10.66
    -1 2 27 o 22.65 23.86 6.66
    2 2 27 o 59.96 65.83 11.33
    0 0 28 o 44.63 33.52 8.99
    1 0 28 o 73.62 80.24 7.33
    2 0 28 o 27.98 21.28 7.99
    0 1 28 o 22.65 23.42 6.99
    1 1 28 < 9.99 9.97 4.33
    -1 1 28 < 10.99 10.34 4.33
    -1 1 29 < 4.33 3.14 8.99
    0 2 29 < 6.33 3.39 6.66
_refine_special_details     ?
_reflns_number_total     1687
_reflns_number_gt     1583
_reflns_threshold_expression     'I>3\s(I)'
_refine_ls_structure_factor_coef     Fsqd
_refine_ls_R_factor_all     0.0296
_refine_ls_R_factor_gt     0.0271
_refine_ls_wR_factor_gt     0.0675
_refine_ls_wR_factor_ref     0.0685
_refine_ls_goodness_of_fit_ref     1.63
_refine_ls_goodness_of_fit_gt     1.65
_refine_ls_restrained_S_all     ?
_refine_ls_restrained_S_gt     ?
_refine_ls_number_reflns     1687
_refine_ls_number_parameters     56
_refine_ls_number_restraints     0
_refine_ls_number_constraints     35
_refine_ls_hydrogen_treatment     constr
_refine_ls_weighting_scheme     sigma
_refine_ls_weighting_details     'w=1/(\s^2^(I)+0.0004I^2^)'
_atom_sites_solution_primary     'charge flipping'
_refine_ls_shift/su_max     0.0344
_refine_ls_shift/su_mean     0.0020
_refine_diff_density_max     0.64
_refine_diff_density_min     -0.65
_refine_ls_extinction_method     'none'
_refine_ls_extinction_coef     ?
_refine_ls_abs_structure_details
;  652 of Friedel pairs used in the refinement
;
_refine_ls_abs_structure_Flack     0.10(9)
_refine_ls_abs_structure_Rogers     ?
loop_
    _atom_type_symbol
    _atom_type_scat_dispersion_real
    _atom_type_scat_dispersion_imag
    _atom_type_scat_source
    C 0.0033 0.0016 'International Tables Vol C tables 4.2.6.8 and 6.1.1.1'
    H 0.0000 0.0000 'International Tables Vol C tables 4.2.6.8 and 6.1.1.1'
    Cs -0.3680 2.1192 'International Tables Vol C tables 4.2.6.8 and 6.1.1.1'
    O 0.0106 0.0060 'International Tables Vol C tables 4.2.6.8 and 6.1.1.1'
_computing_data_collection
;
APEX3 (Bruker, 2017)
;
_computing_cell_refinement
;
SAINT (Bruker, 2017)
;
_computing_data_reduction
;
SAINT (Bruker, 2017)
;
_computing_structure_solution
;
<i>SUPERFLIP</i> (Palatinus & Chapuis, 2007)
;
_computing_structure_refinement
;
<i>JANA</i>2006 (Pet\<r\'i\<cek <i>et al.</i>, 2014)
;
_computing_molecular_graphics
;
DIAMOND (Brandenburg, 2005)
;
_computing_publication_material
;
<i>JANA</i>2006 (Pet\<r\'i\<cek <i>et al.</i>, 2014)
;
loop_
    _restr_distance_atom_site_label_1
    _restr_distance_site_symmetry_1
    _restr_distance_atom_site_label_2
    _restr_distance_site_symmetry_2
    _restr_distance_target
    _restr_distance_target_weight_param
    ? ? ? ? ? ?
loop_
    _restr_angle_atom_site_label_1
    _restr_angle_site_symmetry_1
    _restr_angle_atom_site_label_2
    _restr_angle_site_symmetry_2
    _restr_angle_atom_site_label_3
    _restr_angle_site_symmetry_3
    _restr_angle_target
    _restr_angle_target_weight_param
    ? ? ? ? ? ? ? ?
loop_
    _restr_torsion_atom_site_label_1
    _restr_torsion_site_symmetry_1
    _restr_torsion_atom_site_label_2
    _restr_torsion_site_symmetry_2
    _restr_torsion_atom_site_label_3
    _restr_torsion_site_symmetry_3
    _restr_torsion_atom_site_label_4
    _restr_torsion_site_symmetry_4
    _restr_torsion_angle_target
    _restr_torsion_weight_param
    ? ? ? ? ? ? ? ? ? ?
loop_
    _restr_equal_distance_atom_site_label_1
    _restr_equal_distance_site_symmetry_1
    _restr_equal_distance_atom_site_label_2
    _restr_equal_distance_site_symmetry_2
    _restr_equal_distance_class_class_id
    _restr_equal_distance_class_target_weight_param
    ? ? ? ? ? ?
loop_
    _restr_equal_angle_atom_site_label_1
    _restr_equal_angle_site_symmetry_1
    _restr_equal_angle_atom_site_label_2
    _restr_equal_angle_site_symmetry_2
    _restr_equal_angle_atom_site_label_3
    _restr_equal_angle_site_symmetry_3
    _restr_equal_angle_class_class_id
    _restr_equal_angle_class_target_weight_param
    ? ? ? ? ? ? ? ?
loop_
    _restr_equal_torsion_atom_site_label_1
    _restr_equal_torsion_site_symmetry_1
    _restr_equal_torsion_atom_site_label_2
    _restr_equal_torsion_site_symmetry_2
    _restr_equal_torsion_atom_site_label_3
    _restr_equal_torsion_site_symmetry_3
    _restr_equal_torsion_atom_site_label_4
    _restr_equal_torsion_site_symmetry_4
    _restr_equal_torsion_class_class_id
    _restr_equal_torsion_class_target_weight_param
    ? ? ? ? ? ? ? ? ? ?
loop_
    _atom_site_type_symbol
    _atom_site_label
    _atom_site_fract_x
    _atom_site_fract_y
    _atom_site_fract_z
    _atom_site_U_iso_or_equiv
    _atom_site_adp_type
    _atom_site_calc_flag
    _atom_site_refinement_flags
    _atom_site_occupancy
    _atom_site_site_symmetry_multiplicity
    _atom_site_disorder_assembly
    _atom_site_disorder_group
    Cs Cs1 0.73026(5) 0.64992(4) 0.191271(13) 0.04419(9) Uani d . 1 4 . .
    O O1 0.7580(11) 0.4754(5) 0.32881(17) 0.0553(11) Uani d . 1 4 . .
    O O2 0.7650(9) 0.8283(5) 0.32818(19) 0.0571(11) Uani d . 1 4 . .
    C C1 0.7947(8) 0.6530(7) 0.3549(2) 0.0406(11) Uani d . 1 4 . .
    C C2 0.891(2) 0.6550(12) 0.4209(3) 0.095(3) Uani d . 1 4 . .
    H H1c2 0.793721 0.771881 0.442428 0.1141 Uiso d . 1 4 . .
    H H2c2 1.0977 0.706457 0.423612 0.1141 Uiso d . 1 4 . .
    C C3 0.861(3) 0.4595(15) 0.4580(3) 0.099(3) Uani d . 1 4 . .
    H H1c3 0.943319 0.482452 0.498866 0.1485 Uiso d . 0.5 4 . .
    H H2c3 0.650616 0.422829 0.461552 0.1485 Uiso d . 0.5 4 . .
    H H3c3 0.967549 0.345746 0.437925 0.1485 Uiso d . 0.5 4 . .
    H H1c3d 0.833861 0.340146 0.430661 0.1485 Uiso d . 0.5 4 . .
    H H2c3d 1.039365 0.439114 0.482675 0.1485 Uiso d . 0.5 4 . .
    H H3c3d 0.688258 0.471768 0.485008 0.1485 Uiso d . 0.5 4 . .
loop_
    _atom_site_aniso_label
    _atom_site_aniso_U_11
    _atom_site_aniso_U_22
    _atom_site_aniso_U_33
    _atom_site_aniso_U_12
    _atom_site_aniso_U_13
    _atom_site_aniso_U_23
    _atom_site_aniso_type_symbol
    Cs1 0.04135(14) 0.02910(13) 0.06212(18) 0.00031(11) -0.00274(13) 0.00140(11)
 Cs
    O1 0.065(2) 0.0295(15) 0.0712(19) -0.0046(16) -0.007(2) -0.0016(13) O
    O2 0.061(2) 0.0317(15) 0.079(2) 0.0006(18) -0.0072(18) 0.0051(14) O
    C1 0.0336(18) 0.0278(16) 0.060(2) 0.0039(19) -0.0030(16) 0.0009(18) C
    C2 0.147(7) 0.059(4) 0.079(5) -0.009(5) -0.030(5) 0.001(4) C
    C3 0.147(8) 0.089(5) 0.061(4) 0.013(6) -0.008(5) 0.019(4) C
loop_
    _geom_bond_atom_site_label_1
    _geom_bond_atom_site_label_2
    _geom_bond_site_symmetry_1
    _geom_bond_site_symmetry_2
    _geom_bond_distance
    _geom_bond_publ_flag
    Cs1 O1 . . 3.149(4) ?
    Cs1 O1 . 3_655 3.006(4) ?
    Cs1 O1 . 3_755 3.082(4) ?
    Cs1 O2 . . 3.146(4) ?
    Cs1 O2 . 3_645 3.010(4) ?
    Cs1 O2 . 3_745 3.041(4) ?
    O1 C1 . . 1.260(5) ?
    O2 C1 . . 1.249(5) ?
    C1 C2 . . 1.477(9) ?
    C2 H1c2 . . 0.97 ?
    C2 H2c2 . . 0.97 ?
    C2 C3 . . 1.471(11) ?
    H1c2 H2c2 . . 1.4631 ?
    C3 H1c3 . . 0.96 ?
    C3 H2c3 . . 0.96 ?
    C3 H3c3 . . 0.96 ?
    C3 H1c3d . . 0.96 ?
    C3 H2c3d . . 0.96 ?
    C3 H3c3d . . 0.96 ?
loop_
    _geom_angle_atom_site_label_1
    _geom_angle_atom_site_label_2
    _geom_angle_atom_site_label_3
    _geom_angle_site_symmetry_1
    _geom_angle_site_symmetry_2
    _geom_angle_site_symmetry_3
    _geom_angle
    _geom_angle_publ_flag
    O1 Cs1 O1 . . 3_655 113.53(11) ?
    O1 Cs1 O1 . . 3_755 109.49(11) ?
    O1 Cs1 O2 . . . 41.28(8) ?
    O1 Cs1 O2 . . 3_645 85.64(11) ?
    O1 Cs1 O2 . . 3_745 82.42(11) ?
    O1 Cs1 O1 3_655 . 3_755 93.22(11) ?
    O1 Cs1 O2 3_655 . . 85.76(9) ?
    O1 Cs1 O2 3_655 . 3_645 85.08(10) ?
    O1 Cs1 O2 3_655 . 3_745 163.83(10) ?
    O1 Cs1 O2 3_755 . . 81.83(9) ?
    O1 Cs1 O2 3_755 . 3_645 164.00(10) ?
    O1 Cs1 O2 3_755 . 3_745 83.26(10) ?
    O2 Cs1 O2 . . 3_645 113.84(10) ?
    O2 Cs1 O2 . . 3_745 109.21(10) ?
    O2 Cs1 O2 3_645 . 3_745 93.95(9) ?
    Cs1 O1 Cs1 . . 3_645 94.31(11) ?
    Cs1 O1 Cs1 . . 3_745 97.42(11) ?
    Cs1 O1 Cs1 3_645 . 3_745 93.22(9) ?
    Cs1 O2 Cs1 . . 3_655 94.28(11) ?
    Cs1 O2 Cs1 . . 3_755 98.33(11) ?
    Cs1 O2 Cs1 3_655 . 3_755 93.95(9) ?
    O1 C1 O2 . . . 124.3(4) ?
    O1 C1 C2 . . . 118.0(5) ?
    O2 C1 C2 . . . 117.6(5) ?
    C1 C2 H1c2 . . . 109.47 ?
    C1 C2 H2c2 . . . 109.47 ?
    C1 C2 C3 . . . 119.0(6) ?
    H1c2 C2 H2c2 . . . 97.9 ?
    H1c2 C2 C3 . . . 109.47 ?
    H2c2 C2 C3 . . . 109.47 ?
    C2 C3 H1c3 . . . 109.47 ?
    C2 C3 H2c3 . . . 109.47 ?
    C2 C3 H3c3 . . . 109.47 ?
    C2 C3 H1c3d . . . 109.47 ?
    C2 C3 H2c3d . . . 109.47 ?
    C2 C3 H3c3d . . . 109.47 ?
    H1c3 C3 H2c3 . . . 109.47 ?
    H1c3 C3 H3c3 . . . 109.47 ?
    H2c3 C3 H3c3 . . . 109.47 ?
    H1c3d C3 H2c3d . . . 109.47 ?
    H1c3d C3 H3c3d . . . 109.47 ?
    H2c3d C3 H3c3d . . . 109.47 ?
loop_
    _geom_torsion_atom_site_label_1
    _geom_torsion_atom_site_label_2
    _geom_torsion_atom_site_label_3
    _geom_torsion_atom_site_label_4
    _geom_torsion_site_symmetry_1
    _geom_torsion_site_symmetry_2
    _geom_torsion_site_symmetry_3
    _geom_torsion_site_symmetry_4
    _geom_torsion
    _geom_torsion_publ_flag
    O1 C1 C2 C3 . . . . -16.7(10) ?
    O2 C1 C2 C3 . . . . 165.7(7) ?
loop_
    _iucr_refine_instructions_details
;
#m40
   15    0    0    1
 0.544053 0.000000 0.000000 0.000000 0.000000 0.104013      100001
 0.000000 0.000000                                          00
 0.000000 0.000000 0.000000 0.000000 0.000000 0.000000      000000
 0.000000 0.000000 0.000000 0.000000 0.000000 0.000000      000000
Cs1       1  2     1.000000 0.730262 0.649921 0.191271
 0.041348 0.029097 0.062120 0.000307-0.002739 0.001402      0111111111
O1        3  2     1.000000 0.757973 0.475360 0.328808
 0.065095 0.029520 0.071188-0.004603-0.007361-0.001572      0111111111
O2        3  2     1.000000 0.764976 0.828314 0.328178
 0.060606 0.031702 0.078875 0.000611-0.007206 0.005081      0111111111
C1        2  2     1.000000 0.794733 0.653016 0.354928
 0.033605 0.027803 0.060396 0.003885-0.003026 0.000869      0111111111
C2        2  2     1.000000 0.891449 0.654965 0.420867
 0.146636 0.059321 0.079227-0.009353-0.029708 0.001272      0111111111
H1c2      4  1     1.000000 0.793721 0.771881 0.442428
 0.114074 0.000000 0.000000 0.000000 0.000000 0.000000      0000000000
H2c2      4  1     1.000000 1.097700 0.706457 0.423612
 0.114074 0.000000 0.000000 0.000000 0.000000 0.000000      0000000000
C3        2  2     1.000000 0.860551 0.459531 0.458029
 0.147482 0.088911 0.060611 0.012747-0.008024 0.019195      0111111111
C3d       2  2     0.000000 0.860551 0.459531 0.458029
 0.147482 0.088911 0.060611 0.012747-0.008024 0.019195      0000000000
H1c3      4  1     0.500000 0.943319 0.482452 0.498866
 0.148502 0.000000 0.000000 0.000000 0.000000 0.000000      0000000000
H2c3      4  1     0.500000 0.650616 0.422829 0.461552
 0.148502 0.000000 0.000000 0.000000 0.000000 0.000000      0000000000
H3c3      4  1     0.500000 0.967549 0.345746 0.437925
 0.148502 0.000000 0.000000 0.000000 0.000000 0.000000      0000000000
H1c3d     4  1     0.500000 0.833861 0.340146 0.430661
 0.148502 0.000000 0.000000 0.000000 0.000000 0.000000      0000000000
H2c3d     4  1     0.500000 1.039365 0.439114 0.482675
 0.148502 0.000000 0.000000 0.000000 0.000000 0.000000      0000000000
H3c3d     4  1     0.500000 0.688258 0.471768 0.485008
 0.148502 0.000000 0.000000 0.000000 0.000000 0.000000      0000000000
----------------------------   s.u. block   ----------------------------
 0.001058 0.000000 0.000000 0.000000 0.000000 0.092952
 0.000000 0.000000
 0.000000 0.000000 0.000000 0.000000 0.000000 0.000000
 0.000000 0.000000 0.000000 0.000000 0.000000 0.000000
Cs1                0.000000 0.000054 0.000043 0.000013
 0.000140 0.000131 0.000177 0.000110 0.000130 0.000108
O1                 0.000000 0.001110 0.000494 0.000168
 0.002152 0.001463 0.001884 0.001634 0.001951 0.001345
O2                 0.000000 0.000872 0.000486 0.000192
 0.002159 0.001519 0.002141 0.001815 0.001793 0.001358
C1                 0.000000 0.000840 0.000658 0.000207
 0.001763 0.001640 0.002361 0.001855 0.001558 0.001750
C2                 0.000000 0.002136 0.001201 0.000339
 0.006861 0.003782 0.004512 0.004681 0.004829 0.003870
H1c2               0.000000-0.100000-0.100000-0.100000
 0.000000 0.000000 0.000000 0.000000 0.000000 0.000000
H2c2               0.000000-0.100000-0.100000-0.100000
 0.000000 0.000000 0.000000 0.000000 0.000000 0.000000
C3                 0.000000 0.002515 0.001465 0.000311
 0.008191 0.004891 0.003819 0.006029 0.004719 0.004170
C3d                0.000000 0.002515 0.001465 0.000311
 0.008191 0.004891 0.003819 0.006029 0.004719 0.004170
H1c3               0.000000-0.100000-0.100000-0.100000
 0.000000 0.000000 0.000000 0.000000 0.000000 0.000000
H2c3               0.000000-0.100000-0.100000-0.100000
 0.000000 0.000000 0.000000 0.000000 0.000000 0.000000
H3c3               0.000000-0.100000-0.100000-0.100000
 0.000000 0.000000 0.000000 0.000000 0.000000 0.000000
H1c3d              0.000000-0.100000-0.100000-0.100000
 0.000000 0.000000 0.000000 0.000000 0.000000 0.000000
H2c3d              0.000000-0.100000-0.100000-0.100000
 0.000000 0.000000 0.000000 0.000000 0.000000 0.000000
H3c3d              0.000000-0.100000-0.100000-0.100000
 0.000000 0.000000 0.000000 0.000000 0.000000 0.000000
--------------------------   Saved points   ----------------------------
    0
--------------------------   Fourier maxima   --------------------------
    1    1    1
max1      1  1     1.000000 0.241904 0.226593 0.264950      000  0  0  0
     0.50     0.33
max2      1  1     1.000000 0.214130 0.791366 0.893045      000  0  0  0
     0.42     0.29
max3      1  1     1.000000 0.217567 0.694503 0.615601      000  0  0  0
     0.38     0.29
max4      1  1     1.000000 0.257450 0.158172 0.349951      000  0  0  0
     0.61     0.24
max5      1  1     1.000000 0.228129 0.235815 0.808881      000  0  0  0
     0.64     0.24
max6      1  1     1.000000 0.257309 0.168045 0.105437      000  0  0  0
     0.41     0.24
max7      1  1     1.000000 0.250157 0.291142 0.370336      000  0  0  0
     0.37     0.21
max8      1  1     1.000000 0.241482 0.779938 0.176668      000  0  0  0
     0.41     0.21
max9      1  1     1.000000 0.145325 0.182989 0.388335      000  0  0  0
     0.34     0.21
max10     1  1     1.000000 0.246347 0.385102 0.124431      000  0  0  0
     0.40     0.20
max11     1  1     1.000000 0.241949 0.395676 0.258114      000  0  0  0
     0.41     0.19
max12     1  1     1.000000 0.159601 0.117106 0.277066      000  0  0  0
     0.37     0.19
max13     1  1     1.000000 0.090192 0.791909 0.765071      000  0  0  0
     0.37     0.19
max14     1  1     1.000000 0.224449 0.053086 0.381884      000  0  0  0
     0.35     0.19
max15     1  1     1.000000 0.238334 0.177378 0.967737      000  0  0  0
     0.27     0.18
max16     1  1     1.000000 0.219134 0.729723 0.739424      000  0  0  0
     0.30     0.18
max17     1  1     1.000000 0.197821 0.624359 0.299863      000  0  0  0
     0.40     0.18
max18     1  1     1.000000 0.185418 0.116352 0.698216      000  0  0  0
     0.30     0.17
max19     1  1     1.000000 0.238928 0.742655 0.462484      000  0  0  0
     0.26     0.17
max20     1  1     1.000000 0.211386 0.363140 0.828466      000  0  0  0
     0.34     0.17
max21     1  1     1.000000 0.225704 0.263332 0.517548      000  0  0  0
     0.37     0.17
max22     1  1     1.000000 0.099331 0.711728 0.316395      000  0  0  0
     0.40     0.17
max23     1  1     1.000000 0.221617 0.840909 0.040712      000  0  0  0
     0.40     0.16
max24     1  1     1.000000 0.210429 0.347725 0.403013      000  0  0  0
     0.33     0.16
max25     1  1     1.000000 0.103676 0.279210 0.114372      000  0  0  0
     0.32     0.16
max26     1  1     1.000000 0.140134 0.713897 0.065370      000  0  0  0
     0.29     0.15
max27     1  1     1.000000 0.081467 0.207119 0.255037      000  0  0  0
     0.31     0.15
max28     1  1     1.000000 0.077282 0.327118 0.954878      000  0  0  0
     0.30     0.15
max29     1  1     1.000000 0.194382 0.661086 0.037263      000  0  0  0
     0.24     0.15
max30     1  1     1.000000 0.208801 0.619960 0.458828      000  0  0  0
     0.28     0.14
max31     1  1     1.000000 0.252542 0.601178 0.039966      000  0  0  0
     0.26     0.14
max32     1  1     1.000000 0.107805 0.271526 0.556432      000  0  0  0
     0.29     0.14
max33     1  1     1.000000 0.147533 0.886167 0.195096      000  0  0  0
     0.32     0.13
max34     1  1     1.000000 0.184715 0.639588 0.164988      000  0  0  0
     0.31     0.13
max35     1  1     1.000000 0.107153 0.431987 0.803541      000  0  0  0
     0.38     0.13
max36     1  1     1.000000 0.083525 0.078807 0.252881      000  0  0  0
     0.30     0.13
max37     1  1     1.000000 0.084869 0.157397 0.686581      000  0  0  0
     0.26     0.13
max38     1  1     1.000000 0.061057 0.852066 0.792682      000  0  0  0
     0.39     0.13
max39     1  1     1.000000 0.073749 0.149910 0.562531      000  0  0  0
     0.29     0.12
max40     1  1     1.000000 0.217755 0.983234 0.628748      000  0  0  0
     0.32     0.12
max41     1  1     1.000000 0.070517 0.814085 0.467229      000  0  0  0
     0.21     0.12
max42     1  1     1.000000 0.111475 0.304332 0.662315      000  0  0  0
     0.31     0.12
max43     1  1     1.000000 0.178677 0.399033 0.962743      000  0  0  0
     0.26     0.12
max44     1  1     1.000000 0.144059 0.930745 0.602169      000  0  0  0
     0.25     0.12
max45     1  1     1.000000 0.039223 0.030723 0.695325      000  0  0  0
     0.26     0.11
max46     1  1     1.000000 0.135964 0.877963 0.158564      000  0  0  0
     0.26     0.11
max47     1  1     1.000000 0.204581-0.003826 0.758033      000  0  0  0
     0.28     0.11
max48     1  1     1.000000 0.098385 0.705595 0.910407      000  0  0  0
     0.27     0.11
max49     1  1     1.000000 0.214459 0.380455 0.216139      000  0  0  0
     0.29     0.11
max50     1  1     1.000000 0.110567 0.668486 0.033744      000  0  0  0
     0.23     0.11
--------------------------   Fourier minima   --------------------------
    1    1    1
min1      1  1     1.000000 0.245729 0.287920 0.304879      000  0  0  0
     0.53     0.32
min2      1  1     1.000000 0.188938 0.300535 0.305962      000  0  0  0
     0.53     0.31
min3      1  1     1.000000 0.153222 0.254785 0.463077      000  0  0  0
     0.41     0.29
min4      1  1     1.000000 0.194331 0.639384 0.108447      000  0  0  0
     0.42     0.27
min5      1  1     1.000000 0.220532 0.691623 0.958082      000  0  0  0
     0.36     0.27
------------------------------------------------------------------------
#m50
Version Jana2006
title
cell 4.4242 6.2866 21.4422 90 90 90
esdcell 0.0001 0.0002 0.0008 0 0 0
spgroup P212121 19 3
lattice P
symmetry x y z
symmetry -x+1/2 -y z+1/2
symmetry -x y+1/2 -z+1/2
symmetry x+1/2 -y+1/2 -z
unitsnumb 4
chemform Cs C3 O2 H5
formtab -62
atom Cs atradius 2.72 color 14254185
atom C atradius 0.77 color 128073041
atom O atradius 0.74 color 254003000
atom H atradius 0.46 color 255204204
twin 2
    -1.0000     0.0000     0.0000
     0.0000    -1.0000     0.0000
     0.0000     0.0000    -1.0000
roundmethod 1
end
*******************************************************************************
contour
end contour
dist
  angles 1 lsttype 1 dmax 1.7 hamax 3.5
  selfirst O1 O2 C1 C2 H1c2 H2c2 C3 C3d H1c3 H2c3 H3c3 H1c3d H2c3d H3c3d
  selsecnd O1 O2 C1 C2 H1c2 H2c2 C3 H1c3 H2c3 H3c3 H1c3d H2c3d H3c3d
  torsion O1 C1 C2 C3
  torsion O2 C1 C2 C3
  bondval Cs O 2.42 0.37
  bondval O Cs 2.42 0.37
end dist
fourier
  maptype 6 positive 50 negative 5
end fourier
refine
  cycles 1000 fsquare 1 skipbad 1 badref 15 damp 0.25
  restric C3 11 C3d
  equation : ai[H1c3d] = 1.0 - ai[H1c3]
  equation : ai[H2c3d] = 1.0 - ai[H2c3]
  equation : ai[H3c3d] = 1.0 - ai[H3c3]
  keep hydro tetrahed C2 2 2 C1 C3 0.97 H1c2 H2c2
  keep ADP riding C2 1.2 H1c2 H2c2
  keep hydro tetrahed C3 1 3 C2 0.96 H1c3 H2c3 H3c3
  keep ADP riding C3 1.5 H1c3 H2c3 H3c3
  keep hydro tetrahed C3d 1 3 C2 0.96 H1c3d H2c3d H3c3d
  keep ADP riding C3d 1.5 H1c3d H2c3d H3c3d
end refine
*******************************************************************************
;
loop_
    _twin_refln_datum_id
    _twin_refln_individual_id
    _twin_refln_index_h
    _twin_refln_index_k
    _twin_refln_index_l
    _twin_refln_F_squared_calc
    _twin_refln_F_squared_meas
    _twin_refln_F_squared_sigma
    _twin_refln_include_status
    ? ? ? ? ? ? ? ? ?
