# Supplementary material for: Layered alkali propano­ates M +(C2H5COO)−; M + = Na+, K+, Rb+, Cs+
Source: Acta Crystallogr E Crystallogr Commun. 2020 Aug 28;76(Pt 9):1508–13. doi: 10.1107/S2056989020011469 (PMC7472758; doi:10.1107/S2056989020011469)
Supplement: Supplementary file 2 [file e-76-01508-Isup2.hkl]

#
# h,k,l, Fc-squared, Fo-squared, sigma(Fo-squared) and status flag
#
data_I
_shelx_title                             'cu_jf_naprop2_fabry_0ma_a.res in p2(1)/c'
_shelx_refln_list_code                   4
_shelx_F_calc_maximum                    86.66
_exptl_crystal_F_000                     200
_reflns_d_resolution_high                0.8077

loop_
 _symmetry_equiv_pos_as_xyz
 'x, y, z'
 '-x+1/2, y+1/2, -z'
 '-x, -y, -z'
 'x+1/2, -y+1/2, z'

_cell_length_a                           7.1048
_cell_length_b                           5.3003
_cell_length_c                           11.9035
_cell_angle_alpha                        90
_cell_angle_beta                         111.2251
_cell_angle_gamma                        90

_shelx_F_squared_multiplier              1.000

loop_
 _refln_index_h
 _refln_index_k
 _refln_index_l
 _refln_F_squared_calc
 _refln_F_squared_meas
 _refln_F_squared_sigma
 _refln_observed_status
   2   0   0 4874.46 5335.08  141.05 o
   6   0   0   82.38   68.43    1.52 o
   8   0   0   88.24   81.88    1.90 o
   1   1   0    1.76    5.96    0.43 o
   2   1   0 2702.57 2884.89   64.86 o
   3   1   0    3.52    7.50    0.46 o
   5   1   0    2.90    4.99    0.34 o
   6   1   0   83.56   86.32    1.39 o
   7   1   0    1.31    1.49    0.28 o
   8   1   0  144.91  125.67    2.85 o
   0   2   0   40.09   26.66    0.99 o
   1   2   0   10.78   12.46    0.44 o
   2   2   0  823.87  806.76   12.06 o
   3   2   0    1.58    2.90    0.26 o
   4   2   0  186.50  179.72    2.04 o
   5   2   0    0.09    0.56    0.35 <
   6   2   0  192.37  212.92    2.68 o
   7   2   0    0.04    0.53    0.35 <
   1   3   0    1.23    3.07    0.22 o
   2   3   0  289.57  273.19    3.34 o
   3   3   0    1.53    2.01    0.29 o
   4   3   0  220.40  252.25    3.30 o
   5   3   0    0.95    1.55    0.39 o
   6   3   0    0.16    0.05    0.32 <
   7   3   0    1.16    1.38    0.44 o
   0   4   0 2419.01 2591.39   47.04 o
   1   4   0    0.34    0.38    0.26 <
   2   4   0  226.92  204.73    2.75 o
   3   4   0    0.00   -0.15    0.27 <
   4   4   0    2.66    9.70    0.48 o
   5   4   0    0.01   -0.36    0.38 <
   6   4   0   58.24   65.31    2.13 o
   1   5   0    0.01    0.76    0.32 <
   2   5   0  629.65  622.18   10.34 o
   3   5   0    0.23    0.47    0.28 <
   4   5   0   72.30   68.18    1.64 o
   5   5   0    0.68    0.38    0.38 <
   0   6   0  214.85  255.63    6.88 o
   1   6   0    0.01    0.82    0.21 o
   2   6   0    1.07    0.11    0.23 <
   3   6   0    0.00   -0.15    0.30 <
  -8   0   1  167.25  132.61    3.12 o
  -6   0   1  281.68  264.37    4.59 o
  -4   0   1 3441.56 3325.17   84.95 o
  -2   0   1  813.46  828.97   25.47 o
   2   0   1  536.22  704.97   18.58 o
   4   0   1  542.10  675.78   11.20 o
   6   0   1  421.18  397.96    6.74 o
  -8   1   1    9.78   11.28    0.46 o
  -7   1   1    0.00    0.53    0.26 <
  -6   1   1   52.57   52.63    0.96 o
  -5   1   1    1.39    1.27    0.22 o
  -3   1   1   11.69   15.95    0.63 o
  -2   1   1 5196.99 5584.59  104.13 o
  -1   1   1   68.40   71.47    1.66 o
   0   1   1  870.26 1066.65   21.18 o
   1   1   1   86.29   71.99    1.52 o
   2   1   1    2.71    3.39    0.56 o
   3   1   1   21.75   28.57    0.87 o
   4   1   1  475.80  480.93    5.72 o
   5   1   1    5.58    8.48    0.40 o
   6   1   1   42.40   41.58    1.09 o
   7   1   1    1.61    2.16    0.32 o
  -7   2   1    0.00    0.50    0.32 <
  -6   2   1  184.85  179.21    2.32 o
  -5   2   1    0.84    0.84    0.27 o
  -4   2   1  164.49  173.42    2.15 o
  -3   2   1    1.12    1.46    0.23 o
  -2   2   1    0.53    1.09    0.23 o
  -1   2   1    5.08    8.94    0.59 o
   0   2   1  202.08  195.04    5.34 o
   1   2   1    1.13    1.24    0.23 o
   2   2   1 1280.66 1313.50   19.58 o
   3   2   1    0.06    0.05    0.17 <
   4   2   1   28.89   27.60    0.55 o
   5   2   1    0.01   -0.17    0.28 <
   6   2   1  220.14  206.68    2.60 o
  -7   3   1    0.00    0.58    0.41 <
  -6   3   1   53.93   58.47    1.22 o
  -5   3   1    0.26    0.55    0.35 <
  -3   3   1    3.66    5.31    0.31 o
  -2   3   1  374.35  337.77    4.54 o
  -1   3   1   19.46   19.57    0.56 o
   0   3   1   86.97   88.79    1.83 o
   1   3   1   21.63   23.40    0.67 o
   2   3   1    7.86    6.09    0.35 o
   3   3   1    8.56    9.76    0.35 o
   4   3   1  652.68  674.59   11.30 o
   5   3   1    3.83    4.77    0.48 o
   6   3   1    8.43    8.18    0.48 o
   7   3   1    1.13    1.00    0.35 <
  -6   4   1   58.41   58.17    1.35 o
  -5   4   1    0.12   -0.13    0.32 <
  -4   4   1  836.66  830.87   11.65 o
  -3   4   1    0.25    0.46    0.27 <
  -2   4   1   64.08   56.55    1.03 o
  -1   4   1    0.00    0.31    0.32 <
   0   4   1  524.31  543.77    6.73 o
   1   4   1    0.00    0.11    0.29 <
   2   4   1    1.86    2.35    0.33 o
   3   4   1    0.01   -0.28    0.29 <
   4   4   1   79.89   96.12    1.58 o
   5   4   1    0.02    0.06    0.30 <
   6   4   1  172.47  166.56    4.53 o
  -5   5   1    0.30   -0.08    0.38 <
  -4   5   1   68.77   70.59    1.39 o
  -3   5   1    0.58    1.73    0.39 o
  -2   5   1 1199.52 1208.06   18.10 o
  -1   5   1    1.34    1.92    0.33 o
   0   5   1  134.32  146.66    2.14 o
   1   5   1    3.33    5.14    0.35 o
   2   5   1    0.45    1.34    0.31 o
   3   5   1    2.74    3.05    0.32 o
   4   5   1   36.94   44.95    1.52 o
   5   5   1    1.26    1.13    0.38 <
  -3   6   1    0.10    0.79    0.23 o
  -2   6   1    0.03    0.78    0.26 o
  -1   6   1    0.00    0.66    0.24 <
   0   6   1  139.29  142.28    2.79 o
   1   6   1    0.01   -0.17    0.29 <
   2   6   1    8.71    9.69    0.38 o
  -8   0   2   58.22   60.56    2.87 o
  -6   0   2   34.93   43.00    1.03 o
  -4   0   2 3695.11 3841.75  138.85 o
  -2   0   2 1228.62 1394.07   40.72 o
   0   0   2  121.00  126.61    2.14 o
   2   0   2  353.91  341.64   13.12 o
   4   0   2  550.36  536.85    8.22 o
   6   0   2  221.63  214.24    3.45 o
  -8   1   2    5.56    8.98    0.37 o
  -7   1   2    2.54    3.17    0.49 o
  -6   1   2  603.62  597.93    6.72 o
  -5   1   2   10.82   12.51    0.34 o
  -4   1   2   66.53   71.19    1.70 o
  -3   1   2   46.07   53.19    1.26 o
  -2   1   2  814.51  929.99   23.96 o
  -1   1   2  148.99  126.84    3.41 o
   0   1   2  242.98  307.96    5.75 o
   1   1   2   98.76   80.76    1.61 o
   2   1   2  128.23  130.42    3.24 o
   3   1   2   20.99   23.42    0.79 o
   4   1   2  615.55  611.64    6.59 o
   5   1   2    4.46    4.19    0.31 o
   6   1   2   26.30   28.38    0.70 o
   7   1   2    0.87    1.00    0.28 o
  -8   2   2   49.50   58.00    3.24 o
  -7   2   2    0.04   -0.13    0.26 <
  -6   2   2  108.06  116.51    1.70 o
  -5   2   2    0.22    0.40    0.26 <
  -4   2   2  138.12  140.84    2.00 o
  -3   2   2    0.13    0.20    0.20 <
  -2   2   2  318.19  341.46    5.69 o
  -1   2   2    1.74    2.15    0.31 o
   0   2   2    0.15    1.62    0.48 o
   1   2   2    4.74    5.24    0.29 o
   2   2   2 2465.00 2480.08   34.01 o
   3   2   2    0.18    0.32    0.20 <
   4   2   2   86.70   85.58    1.24 o
   5   2   2    0.06    0.11    0.26 <
   6   2   2    8.42   13.55    0.52 o
   7   2   2    0.04    0.08    0.31 <
  -7   3   2    1.73    1.79    0.50 o
  -6   3   2  199.92  192.25    3.18 o
  -5   3   2    5.26    5.86    0.51 o
  -4   3   2   68.02   79.48    1.42 o
  -3   3   2   14.53   16.54    0.45 o
  -2   3   2    1.78    0.45    0.23 <
  -1   3   2   43.08   47.59    1.09 o
   0   3   2 1684.67 1875.26   39.23 o
   1   3   2   29.85   30.41    0.70 o
   2   3   2   87.31   74.51    1.21 o
   3   3   2    6.82    6.02    0.52 o
   4   3   2  301.43  320.64    5.15 o
   5   3   2    2.04    1.79    0.35 o
   6   3   2    0.07    0.20    0.33 <
  -6   4   2    0.05    1.48    0.38 o
  -5   4   2    0.01    0.42    0.42 <
  -4   4   2  617.82  632.94    8.95 o
  -3   4   2    0.00    0.58    0.30 <
  -2   4   2   26.77   28.73    0.72 o
  -1   4   2    0.11    0.24    0.28 <
   0   4   2    5.26    5.91    0.35 o
   1   4   2    0.01    0.32    0.23 <
   2   4   2  287.12  270.89    3.73 o
   3   4   2    0.00   -0.06    0.29 <
   4   4   2   35.37   35.84    0.74 o
   5   4   2    0.04    0.32    0.30 <
  -5   5   2    1.18    0.45    0.39 <
  -4   5   2    7.48   10.09    0.57 o
  -3   5   2    4.50    7.35    0.53 o
  -2   5   2  403.98  389.33    5.60 o
  -1   5   2    4.82    5.97    0.41 o
   0   5   2   21.22   20.44    0.56 o
   2   5   2  121.34  116.68    2.04 o
   3   5   2    3.27    4.09    0.34 o
   4   5   2  167.53  168.16    3.77 o
  -3   6   2    0.00   -0.15    0.30 <
  -2   6   2    0.20    0.47    0.27 <
  -1   6   2    0.00    0.59    0.25 <
   0   6   2    1.87    1.79    0.25 o
   1   6   2    0.25    0.42    0.20 <
   2   6   2  116.81  119.12    3.20 o
  -8   0   3  284.17  270.17    5.88 o
  -6   0   3    7.16    8.81    0.60 o
  -4   0   3 1354.96 1786.97   45.75 o
  -2   0   3    1.64    9.20    0.91 o
   0   0   3  138.58  181.37    3.08 o
   2   0   3  613.08  663.68   25.12 o
   4   0   3  598.11  587.38    9.75 o
   6   0   3  190.62  186.62    3.32 o
  -8   1   3    6.13    7.99    0.31 o
  -7   1   3    3.71    5.60    0.35 o
  -6   1   3  415.47  403.09    4.80 o
  -5   1   3   12.51   16.53    0.38 o
  -4   1   3    5.80   10.08    0.44 o
  -3   1   3   38.85   38.78    2.07 o
  -2   1   3   58.26   49.32    1.27 o
  -1   1   3   77.61  105.70    3.14 o
   0   1   3 1238.78 1424.62   36.60 o
   1   1   3   25.69   22.39    0.49 o
   2   1   3  199.83  210.43    4.18 o
   3   1   3    2.12    2.75    0.29 o
   4   1   3  235.46  227.70    2.48 o
   5   1   3    0.03    0.19    0.26 <
   6   1   3   60.02   61.29    1.10 o
   7   1   3    0.06    0.32    0.27 <
  -8   2   3   80.33   74.45    1.37 o
  -7   2   3    0.02    0.05    0.29 <
  -6   2   3   38.29   39.29    0.75 o
  -5   2   3    0.05    0.76    0.29 <
  -3   2   3    0.04   -0.12    0.19 <
  -2   2   3 2730.82 2927.30   76.99 o
  -1   2   3   19.01   21.27    0.94 o
   0   2   3  290.94  347.98    9.21 o
   1   2   3    3.99    3.59    0.27 o
   2   2   3  841.85  854.50    9.93 o
   3   2   3    0.95    0.81    0.24 o
   4   2   3    4.52    8.78    0.41 o
   5   2   3    0.07   -0.39    0.38 <
   6   2   3   38.62   36.34    0.83 o
  -7   3   3    2.50    4.55    0.59 o
  -6   3   3   28.90   30.91    0.94 o
  -5   3   3    5.76    8.69    0.49 o
  -4   3   3  153.14  149.90    2.21 o
  -3   3   3   15.91   16.22    0.43 o
  -2   3   3   19.15   13.86    0.82 o
  -1   3   3   14.24   18.48    0.65 o
   0   3   3 1812.66 2065.96   28.34 o
   1   3   3    3.07    4.55    0.37 o
   2   3   3   97.84  110.94    1.70 o
   3   3   3    0.91    1.66    0.33 o
   5   3   3    0.00   -0.11    0.32 <
   6   3   3   51.19   53.76    1.21 o
  -6   4   3   10.85   12.25    0.58 o
  -5   4   3    0.08    0.20    0.35 <
  -4   4   3  147.99  205.16    4.19 o
  -3   4   3    0.01   -0.35    0.33 <
  -2   4   3   78.73   79.17    1.21 o
  -1   4   3    0.04    0.04    0.24 <
   0   4   3   18.43   20.43    0.52 o
   1   4   3    0.05    0.41    0.22 <
   2   4   3  178.08  169.14    2.29 o
   3   4   3    0.00   -0.16    0.37 <
   4   4   3  145.13  131.17    2.91 o
   5   4   3    0.05   -0.21    0.28 <
  -5   5   3    2.52    3.90    0.56 o
  -4   5   3   14.63   17.56    0.64 o
  -3   5   3    2.92    3.79    0.48 o
  -2   5   3   15.96   13.34    0.48 o
  -1   5   3    3.48    4.39    0.32 o
   0   5   3   41.57   48.12    0.83 o
   1   5   3    2.11    5.18    0.29 o
   2   5   3  201.66  185.32    2.95 o
   3   5   3    0.22    1.06    0.80 <
   4   5   3  147.67  143.24    3.19 o
  -3   6   3    0.42    0.53    0.45 <
  -2   6   3   50.14   53.58    1.04 o
  -1   6   3    0.43    0.75    0.22 o
   0   6   3    3.33    2.99    0.25 o
   1   6   3    0.02   -0.21    0.23 <
   2   6   3  119.01  103.03    4.00 o
  -8   0   4  198.50  196.54    3.90 o
  -6   0   4    5.10    3.39    0.51 o
  -4   0   4  370.57  697.17   31.43 o
  -2   0   4  279.04  337.65   12.60 o
   0   0   4 5829.20 7509.93  199.85 o
   2   0   4 2280.57 2239.73   40.63 o
   4   0   4   58.12   57.17    1.36 o
   6   0   4    1.46    3.08    0.54 o
  -8   1   4    0.81    2.10    0.28 o
  -7   1   4    2.09    2.37    0.34 o
  -6   1   4  176.66  173.58    2.30 o
  -5   1   4    3.53    4.65    0.28 o
  -4   1   4  227.31  224.60    3.88 o
  -3   1   4    4.79    3.33    1.55 <
  -2   1   4   17.63   16.59    0.83 o
  -1   1   4    0.10    2.94    0.30 o
   0   1   4  755.71  714.11   15.14 o
   1   1   4    3.64    2.95    0.25 o
   2   1   4  552.68  515.89    5.78 o
   3   1   4    2.98    2.68    0.27 o
   4   1   4   99.62  104.21    1.38 o
   5   1   4    1.90    1.73    0.35 o
   6   1   4   12.73   13.76    0.45 o
  -8   2   4    9.77    8.12    0.54 o
  -7   2   4    0.08    0.23    0.26 <
  -6   2   4   90.72   98.07    1.45 o
  -5   2   4    0.38    0.81    0.32 <
  -3   2   4    0.28    0.17    0.20 <
  -2   2   4 3348.88 3624.04   79.91 o
  -1   2   4    3.76    4.64    0.39 o
   0   2   4  667.75  884.73   16.28 o
   1   2   4    0.26    0.08    0.18 <
   2   2   4   19.74   20.02    0.37 o
   3   2   4    0.03   -0.04    0.19 <
   4   2   4  249.17  279.16    3.29 o
   5   2   4    0.00   -0.49    0.26 <
   6   2   4   10.40   11.62    0.44 o
  -7   3   4    1.21    2.41    0.47 o
  -6   3   4    0.70    1.66    0.40 o
  -5   3   4    1.02    2.31    0.50 o
  -4   3   4  836.22  842.93   11.84 o
  -3   3   4    0.16    1.58    0.30 o
  -2   3   4  161.27  148.60    2.00 o
  -1   3   4    0.92    1.07    0.30 o
   0   3   4  397.17  430.14    5.11 o
   1   3   4    2.34    1.78    0.26 o
   2   3   4   34.43   27.24    0.57 o
   3   3   4    1.51    0.73    0.29 <
   5   3   4    0.87    0.91    0.29 o
   6   3   4   50.05   45.78    1.41 o
  -6   4   4   15.74   12.02    0.58 o
  -5   4   4    0.02    0.48    0.35 <
  -3   4   4    0.00    0.05    0.29 <
  -2   4   4   41.06   52.19    1.05 o
  -1   4   4    0.01   -0.24    0.26 <
   0   4   4  431.18  426.88    4.49 o
   1   4   4    0.00   -0.14    0.23 <
   2   4   4  409.32  362.54    4.84 o
   3   4   4    0.06    0.19    0.35 <
   4   4   4   18.28   21.69    0.70 o
   5   4   4    0.14    0.28    0.23 <
  -5   5   4    0.77    0.96    0.51 <
  -4   5   4    1.97    9.43    0.56 o
  -3   5   4    0.51    1.38    0.36 o
  -2   5   4   77.87   65.45    1.07 o
  -1   5   4    0.00    0.75    0.26 <
   0   5   4  171.99  172.74    3.09 o
   1   5   4    0.14    0.25    0.22 <
   2   5   4  206.83  185.84    2.52 o
   3   5   4    0.30    0.23    0.27 <
  -3   6   4    0.00    1.11    0.50 <
  -2   6   4  151.77  143.24    2.78 o
  -1   6   4    0.15    0.36    0.21 <
   1   6   4    0.02    0.00    0.26 <
  -8   0   5  313.78  275.55    6.01 o
  -6   0   5   49.60   40.10    0.98 o
  -4   0   5  617.73  599.68   12.88 o
  -2   0   5 1261.96 1262.96   46.08 o
   0   0   5 2174.96 2602.40   76.72 o
   2   0   5 1008.11  995.12   13.82 o
   4   0   5    4.38    6.21    0.51 o
   6   0   5  117.50  110.49    3.47 o
  -8   1   5   11.48   12.81    0.38 o
  -7   1   5    0.11    0.86    0.32 <
  -6   1   5   58.60   60.45    1.09 o
  -5   1   5    2.16    3.04    0.26 o
  -4   1   5  234.13  216.27    2.53 o
  -3   1   5    7.03   11.63    0.40 o
  -2   1   5  850.47  890.15   16.25 o
  -1   1   5   20.46   15.66    0.41 o
   0   1   5 1118.49 1084.56   16.09 o
   1   1   5   16.71   12.86    0.35 o
   2   1   5  199.04  188.26    2.38 o
   3   1   5    5.47    5.09    0.29 o
   4   1   5    7.41    9.94    0.42 o
   5   1   5    1.63    1.80    0.41 o
   6   1   5    9.87   10.79    0.35 o
  -8   2   5    1.64    1.90    0.28 o
  -7   2   5    0.06    0.79    0.29 <
  -6   2   5  646.66  618.55    7.69 o
  -5   2   5    0.94    0.72    0.29 <
  -4   2   5  212.57  190.59    2.21 o
  -3   2   5    0.14    0.29    0.24 <
  -2   2   5  421.15  372.30    5.66 o
  -1   2   5    0.49    0.23    0.21 <
   0   2   5   58.01   78.80    1.34 o
   1   2   5    0.34    0.73    0.21 o
   2   2   5   35.49   34.10    0.52 o
   3   2   5    0.39    0.28    0.25 <
   4   2   5  178.42  188.75    2.87 o
   5   2   5    0.01    0.08    0.31 <
   6   2   5   46.71   45.06    1.06 o
  -7   3   5    0.36    0.98    0.38 <
  -6   3   5   15.51   22.01    0.81 o
  -5   3   5    0.82    0.90    0.37 <
  -4   3   5  601.53  631.19    8.36 o
  -3   3   5    4.25    4.82    0.32 o
  -2   3   5    1.00    3.70    0.27 o
  -1   3   5   12.20    9.19    0.32 o
   0   3   5  104.44   96.15    1.29 o
   1   3   5    5.36    5.48    0.29 o
   2   3   5  101.93   93.10    1.49 o
   3   3   5    1.90    1.99    0.32 o
   4   3   5   68.06   67.96    1.16 o
   5   3   5    1.04    0.87    0.26 o
  -6   4   5    0.83    0.51    0.35 <
  -5   4   5    0.01    0.29    0.34 <
  -4   4   5  103.20   91.03    1.48 o
  -3   4   5    0.00   -0.44    0.29 <
  -2   4   5  388.10  349.83    4.24 o
  -1   4   5    0.10    0.05    0.23 <
   0   4   5  233.54  241.11    2.72 o
   1   4   5    0.18    0.20    0.26 <
   2   4   5  130.78  116.32    1.83 o
   3   4   5    0.00    0.17    0.38 <
   4   4   5    0.04    0.78    0.31 <
  -5   5   5    0.47    1.00    0.48 <
  -4   5   5    2.14    9.22    0.48 o
  -3   5   5    1.53    1.56    0.29 o
  -2   5   5  354.95  331.00    4.42 o
  -1   5   5    1.46    2.14    0.33 o
   0   5   5  347.22  368.40    5.21 o
   1   5   5    2.86    3.30    0.27 o
   2   5   5   28.63   28.22    0.67 o
   3   5   5    2.58    1.76    0.31 o
  -2   6   5   51.38   48.38    1.73 o
  -1   6   5    0.06    0.68    0.38 <
  -8   0   6   11.78   26.15    0.97 o
  -6   0   6    9.51   13.33    0.71 o
  -4   0   6 1567.58 1522.25   56.41 o
  -2   0   6 3158.01 3213.85   67.10 o
   0   0   6   18.31   14.07    0.61 o
   2   0   6    1.32    2.56    0.29 o
   4   0   6    2.90    4.36    0.45 o
   6   0   6   97.32   89.20    2.10 o
  -8   1   6    5.61    7.46    0.34 o
  -7   1   6    3.75    5.46    0.44 o
  -6   1   6   54.34   60.04    0.95 o
  -5   1   6    7.59    8.26    0.32 o
  -4   1   6  613.09  588.29    7.31 o
  -3   1   6   15.58   17.27    0.48 o
  -2   1   6  550.81  576.86    7.47 o
  -1   1   6   25.09   20.59    0.48 o
   0   1   6  271.99  301.77    4.60 o
   1   1   6   10.98    9.01    0.26 o
   2   1   6   40.44   40.85    0.57 o
   3   1   6    3.25    3.52    0.36 o
   4   1   6  203.56  201.65    2.72 o
   5   1   6    1.01    1.36    0.29 o
   6   1   6   46.93   43.72    1.01 o
  -8   2   6    4.34    3.66    0.38 o
  -7   2   6    0.01    0.30    0.32 <
  -6   2   6  387.47  380.61    5.17 o
  -5   2   6    0.02    0.35    0.29 <
  -4   2   6    3.38    6.03    0.31 o
  -3   2   6    0.29    0.48    0.27 <
  -2   2   6  100.49   84.69    1.16 o
  -1   2   6    4.94    3.97    0.29 o
   0   2   6  139.98  157.48    2.12 o
   1   2   6    0.41    0.27    0.18 <
   2   2   6  294.27  279.55    3.57 o
   3   2   6    0.07    0.21    0.23 <
   4   2   6  239.57  243.69    3.42 o
   5   2   6    0.00   -0.36    0.32 <
  -7   3   6    1.52    2.73    0.41 o
  -6   3   6    1.40    2.93    0.47 o
  -5   3   6    3.84    4.55    0.45 o
  -4   3   6  474.15  511.62    7.27 o
  -3   3   6    7.83    8.28    0.36 o
  -2   3   6    1.03    0.89    0.23 o
  -1   3   6    7.30    7.56    0.30 o
   0   3   6   50.59   67.69    0.91 o
   1   3   6    4.90    3.20    0.29 o
   2   3   6  187.21  167.72    2.15 o
   3   3   6    2.39    2.29    0.42 o
   4   3   6  124.66  126.20    2.65 o
  -6   4   6   31.27   32.92    0.86 o
  -5   4   6    0.01    0.34    0.38 <
  -4   4   6  257.83  258.48    4.53 o
  -3   4   6    0.00   -0.14    0.29 <
  -2   4   6  467.58  413.75    4.94 o
  -1   4   6    0.25    0.37    0.24 <
   0   4   6   22.28   31.77    0.58 o
   1   4   6    0.68    0.22    0.29 <
   2   4   6   37.84   31.93    0.68 o
   3   4   6    0.20    0.63    0.29 <
   4   4   6   24.69   22.08    0.63 o
  -5   5   6    2.06    2.09    0.45 o
  -4   5   6  116.89  110.34    2.02 o
  -3   5   6    4.12    5.34    0.41 o
  -2   5   6  252.29  256.79    3.71 o
  -1   5   6    5.25    7.57    0.34 o
   0   5   6  198.77  206.82    3.26 o
   1   5   6    2.76    2.89    0.24 o
   2   5   6    3.62    3.04    0.39 o
  -8   0   7  126.49  149.58    3.45 o
  -6   0   7  374.54  347.74    5.92 o
  -4   0   7  561.12  537.13    8.89 o
  -2   0   7  412.57  381.45    8.23 o
   0   0   7   36.01   32.90    0.74 o
   2   0   7  263.17  241.36    4.67 o
   4   0   7   12.12   12.82    0.55 o
  -8   1   7   61.73   60.97    0.95 o
  -7   1   7    3.27    5.05    0.38 o
  -6   1   7  174.06  168.07    2.24 o
  -5   1   7    6.77    7.44    0.34 o
  -4   1   7  588.22  567.52    6.12 o
  -3   1   7   10.83    8.21    0.35 o
  -2   1   7   61.12   54.73    0.75 o
  -1   1   7    6.50    5.42    0.29 o
   0   1   7  228.29  240.22    2.47 o
   1   1   7    0.84    1.49    0.19 o
   2   1   7  191.57  179.26    1.92 o
   3   1   7    0.00    0.32    0.24 <
   4   1   7   75.19   81.20    1.13 o
   5   1   7    0.09    0.16    0.26 <
  -8   2   7    5.12   11.24    0.59 o
  -7   2   7    0.03    0.39    0.33 <
  -6   2   7  382.73  356.65    6.89 o
  -5   2   7    0.12    0.21    0.31 <
  -4   2   7    5.67    9.59    0.37 o
  -3   2   7    0.13    0.46    0.24 <
  -2   2   7  182.36  169.90    2.37 o
  -1   2   7    2.34    1.42    0.26 o
   0   2   7  446.43  471.78    4.74 o
   1   2   7    0.03    0.25    0.25 <
   2   2   7  349.18  338.21    3.92 o
   3   2   7    0.09   -0.05    0.34 <
   4   2   7  255.96  265.99    3.43 o
   5   2   7    0.02    0.02    0.24 <
  -7   3   7    1.87    3.00    0.35 o
  -6   3   7    0.15    0.96    0.34 <
  -5   3   7    3.37    4.03    0.42 o
  -4   3   7  103.24  115.91    1.64 o
  -3   3   7    4.93    4.00    0.42 o
  -2   3   7   18.55   17.78    0.46 o
  -1   3   7    1.99    2.15    0.29 o
   0   3   7  511.10  643.10    7.66 o
   1   3   7    0.40    0.63    0.25 <
   2   3   7  486.03  490.03    5.82 o
   3   3   7    0.11    0.37    0.32 <
   4   3   7    2.64    2.18    0.27 o
  -6   4   7  217.99  209.42    3.66 o
  -5   4   7    0.37   -0.12    0.32 <
  -4   4   7   45.69   50.70    0.96 o
  -3   4   7    0.65    0.43    0.32 <
  -2   4   7   28.95   25.99    0.57 o
  -1   4   7    0.19    0.19    0.27 <
   0   4   7   41.87   45.81    0.80 o
   1   4   7    0.05   -0.22    0.26 <
   2   4   7  101.91   95.42    1.80 o
   3   4   7    0.01    0.43    0.28 <
  -5   5   7    2.93    3.37    0.37 o
  -4   5   7  244.90  227.69    3.54 o
  -3   5   7    2.09    3.19    0.29 o
  -2   5   7   18.04   18.55    0.46 o
  -1   5   7    0.97    1.63    0.25 o
   0   5   7    3.87    4.53    0.33 o
   1   5   7    0.36   -0.30    0.17 <
   2   5   7    4.01    2.98    0.41 o
  -8   0   8   83.26   95.69    2.32 o
  -6   0   8  259.38  251.88    4.86 o
  -4   0   8  231.57  247.36    4.25 o
  -2   0   8    4.55    4.77    0.35 o
   0   0   8    1.77    1.92    0.30 o
   2   0   8  366.20  378.50    5.94 o
   4   0   8    1.22    1.18    0.33 o
  -8   1   8  196.27  187.92    3.23 o
  -7   1   8    1.01    4.40    0.41 o
  -6   1   8   24.13   24.71    0.63 o
  -5   1   8    0.45    0.69    0.25 <
  -3   1   8    0.00    0.89    0.20 o
  -2   1   8  309.04  285.47    3.45 o
  -1   1   8    2.94    2.61    0.23 o
   0   1   8  278.57  311.91    2.88 o
   1   1   8    4.79    4.07    0.34 o
   2   1   8   90.35   87.35    1.10 o
   3   1   8    2.27    1.49    0.26 o
   4   1   8    8.68   10.41    0.33 o
   5   1   8    0.85    0.89    0.28 o
  -8   2   8    1.34    3.88    0.41 o
  -7   2   8    0.00   -0.06    0.33 <
  -6   2   8   65.87   63.28    1.18 o
  -5   2   8    0.10    0.05    0.31 <
  -4   2   8    0.36    0.75    0.37 <
  -3   2   8    0.01   -0.11    0.30 <
  -2   2   8 1207.32 1154.93   12.23 o
  -1   2   8    0.22    0.83    0.28 <
   0   2   8 1548.66 1710.58   16.11 o
   1   2   8    0.02    0.21    0.23 <
   2   2   8   17.49   17.23    1.09 o
   3   2   8    0.07    0.20    0.29 <
   4   2   8   12.51   13.61    0.56 o
  -7   3   8    0.71    0.78    0.29 <
  -6   3   8   31.63   28.81    0.77 o
  -5   3   8    0.61    0.41    0.34 <
  -4   3   8  191.46  183.89    2.65 o
  -3   3   8    0.27    0.53    0.35 <
  -2   3   8  511.03  495.26    5.88 o
  -1   3   8    1.82    1.34    0.27 o
   0   3   8  161.33  202.52    2.53 o
   1   3   8    1.06    1.37    0.23 o
   2   3   8  180.95  174.71    2.93 o
   3   3   8    0.96    0.70    0.28 <
   4   3   8    9.17    8.22    0.41 o
  -6   4   8   63.39   71.81    1.56 o
  -5   4   8    0.01    0.88    0.48 <
  -4   4   8   55.59   59.98    1.06 o
  -3   4   8    0.01   -0.09    0.35 <
  -2   4   8   22.34   22.28    0.46 o
  -1   4   8    0.01    0.21    0.21 <
   0   4   8   40.90   49.46    0.84 o
   1   4   8    0.02    0.23    0.23 <
   2   4   8   78.24   70.82    1.82 o
  -4   5   8   37.96   52.06    1.50 o
  -3   5   8    0.01    0.32    0.20 <
  -2   5   8    7.06    8.58    0.31 o
  -1   5   8    0.31   -0.10    0.23 <
   0   5   8   78.06   77.79    1.37 o
   1   5   8    0.95    0.38    0.30 <
  -8   0   9   73.23   73.01    1.83 o
  -6   0   9   66.73   63.80    1.52 o
  -4   0   9   59.57   52.68    1.34 o
  -2   0   9  143.71  132.27    1.80 o
   0   0   9    2.58    4.62    0.43 o
   2   0   9  202.50  220.32    5.11 o
   4   0   9    8.90    8.39    0.46 o
  -8   1   9   25.62   24.83    0.70 o
  -7   1   9    0.90    1.87    0.38 o
  -6   1   9   64.89   63.58    1.01 o
  -5   1   9    3.46    3.95    0.34 o
  -4   1   9  125.31  128.07    1.90 o
  -3   1   9    7.68    7.41    0.34 o
  -2   1   9  330.27  304.70    2.94 o
  -1   1   9    9.13    8.43    0.38 o
   0   1   9   66.29   66.50    1.38 o
   1   1   9    4.22    3.61    0.29 o
   2   1   9   23.32   20.59    0.46 o
   3   1   9    1.37    1.78    0.33 o
   4   1   9   37.00   39.21    0.75 o
  -7   2   9    0.03   -0.17    0.31 <
  -6   2   9  349.55  345.72    4.99 o
  -5   2   9    0.05   -0.29    0.35 <
  -4   2   9  874.82  820.25    9.13 o
  -3   2   9    0.14    0.35    0.26 <
  -2   2   9   74.01   69.17    1.08 o
  -1   2   9    0.35    0.41    0.23 <
   0   2   9  206.72  234.76    2.56 o
   1   2   9    0.00    0.00    0.58 <
   2   2   9   10.83   11.19    0.41 o
   3   2   9    0.05    0.26    0.26 <
   4   2   9  122.17  120.32    2.77 o
  -7   3   9    0.48    1.03    0.26 o
  -6   3   9   21.20   18.74    0.62 o
  -5   3   9    1.80    1.61    0.38 o
  -4   3   9  325.23  313.55    3.61 o
  -3   3   9    3.37    3.26    0.38 o
  -2   3   9  658.73  658.22    7.37 o
  -1   3   9    3.62    3.39    0.37 o
   0   3   9    0.15    0.43    0.25 <
   1   3   9    2.25    2.19    0.31 o
   2   3   9   14.12   14.60    0.56 o
   3   3   9    0.81    0.69    0.28 <
  -6   4   9    1.61    4.65    0.44 o
  -5   4   9    0.00    0.32    0.29 <
  -4   4   9   51.51   53.02    1.15 o
  -3   4   9    0.00    0.31    0.23 <
  -2   4   9   94.34   93.35    1.23 o
  -1   4   9    0.04    0.10    0.20 <
   0   4   9   15.04   18.56    0.44 o
   1   4   9    0.01    0.05    0.38 <
   2   4   9   36.74   33.68    1.09 o
  -3   5   9    2.20    1.18    0.25 o
  -2   5   9   15.45   16.26    0.40 o
  -1   5   9    1.81    1.38    0.31 o
  -8   0  10   69.67   76.40    4.15 o
  -6   0  10    0.00    2.15    0.83 <
  -4   0  10    2.74    1.21    0.33 o
  -2   0  10  408.35  404.38    5.42 o
   0   0  10   16.77   15.40    0.54 o
   2   0  10  146.52  140.29    2.54 o
  -8   1  10   16.10   23.47    0.73 o
  -7   1  10    3.22    3.71    0.50 o
  -6   1  10  224.54  213.72    2.79 o
  -5   1  10    4.44    4.14    0.37 o
  -4   1  10   34.92   37.32    0.94 o
  -3   1  10    5.49    5.54    0.32 o
  -2   1  10    0.46    0.87    0.26 o
  -1   1  10    4.48    4.04    0.30 o
   0   1  10  151.87  175.54    2.02 o
   1   1  10    1.79    1.61    0.29 o
   2   1  10   44.10   42.77    0.81 o
   3   1  10    0.57    0.51    0.29 <
  -7   2  10    0.00    0.17    0.29 <
  -6   2  10  192.32  192.26    2.93 o
  -5   2  10    0.11    0.29    0.31 <
  -4   2  10  648.32  609.37    9.38 o
  -3   2  10    0.10    0.16    0.29 <
  -2   2  10    6.52    7.26    0.35 o
  -1   2  10    0.45    0.23    0.24 <
   0   2  10   62.57   69.50    1.06 o
   1   2  10    0.01    0.09    0.26 <
   2   2  10   25.40   26.73    0.58 o
   3   2  10    0.01    0.66    0.30 <
  -6   3  10  252.91  242.57    3.50 o
  -5   3  10    2.33    2.36    0.37 o
  -4   3  10   47.27   48.97    0.76 o
  -3   3  10    3.08    3.60    0.28 o
  -2   3  10   89.92   87.77    1.15 o
  -1   3  10    1.82    2.14    0.33 o
   0   3  10    0.50    0.32    0.24 <
   1   3  10    1.43    1.36    0.35 o
   2   3  10   88.19   81.20    1.38 o
  -5   4  10    0.15    0.45    0.27 <
  -4   4  10   31.03   31.23    0.64 o
  -3   4  10    0.17    0.05    0.23 <
  -2   4  10   70.47   67.82    1.01 o
  -1   4  10    0.33    0.83    0.24 o
   0   4  10    5.75    7.75    0.33 o
   1   4  10    0.52    0.87    0.25 o
  -6   0  11   17.37   21.35    0.76 o
  -4   0  11   27.02   20.71    0.68 o
  -2   0  11  416.76  401.50    6.89 o
   0   0  11    9.49   11.75    0.61 o
   2   0  11   26.45   29.87    1.05 o
  -7   1  11    1.37    2.61    0.38 o
  -6   1  11   41.77   40.46    0.76 o
  -5   1  11    2.29    2.39    0.35 o
  -4   1  11   99.58  105.50    1.40 o
  -3   1  11    2.60    1.90    0.37 o
  -2   1  11   27.90   26.32    0.54 o
  -1   1  11    0.80    0.63    0.28 <
   0   1  11  115.21  136.09    1.73 o
   1   1  11    0.08    0.40    0.27 <
   2   1  11   19.03   18.28    0.44 o
  -7   2  11    0.00    0.85    0.51 <
  -6   2  11   12.78   14.04    0.46 o
  -5   2  11    0.00    0.75    0.26 <
  -4   2  11   36.38   45.88    0.91 o
  -3   2  11    0.02    0.18    0.28 <
  -2   2  11   16.03   19.57    0.51 o
  -1   2  11    0.01    0.26    0.26 <
   0   2  11   87.14   88.78    1.18 o
   1   2  11    0.01    0.11    0.23 <
   2   2  11    4.09    3.73    0.26 o
  -6   3  11  151.43  140.13    1.95 o
  -5   3  11    1.89    1.42    0.32 o
  -4   3  11    9.95   17.00    0.45 o
  -3   3  11    1.34    1.16    0.23 o
  -2   3  11    6.35    5.82    0.29 o
  -1   3  11    0.93    1.17    0.46 <
   0   3  11    5.27    5.95    0.41 o
   1   3  11    0.29    0.57    0.23 <
  -4   4  11    0.02    0.25    0.29 <
  -3   4  11    0.51    0.14    0.20 <
  -2   4  11   83.05   72.10    1.46 o
  -1   4  11    0.15    0.11    0.35 <
  -6   0  12  103.17  100.04    2.17 o
  -4   0  12   46.87   45.67    1.11 o
  -2   0  12  273.29  265.27    4.23 o
   0   0  12    0.67    0.92    0.50 <
   2   0  12   19.81   21.19    0.94 o
  -7   1  12    0.23    0.94    0.57 <
  -6   1  12    0.57    1.04    0.29 o
  -5   1  12    0.01    0.28    0.31 <
  -4   1  12  148.32  144.43    1.98 o
  -3   1  12    0.30    0.35    0.26 <
  -2   1  12   23.33   19.80    0.48 o
  -1   1  12    1.20    1.32    0.28 o
   0   1  12    6.18    6.80    0.43 o
   1   1  12    1.17    1.48    0.28 o
   2   1  12   36.25   24.89    1.51 o
  -6   2  12   33.71   32.63    0.66 o
  -5   2  12    0.00    0.01    0.27 <
  -3   2  12    0.03    0.51    0.27 <
  -2   2  12    6.43   10.73    0.43 o
  -1   2  12    0.08    0.02    0.26 <
   0   2  12  261.92  322.08    3.83 o
   1   2  12    0.00    0.35    0.39 <
  -5   3  12    0.17    0.45    0.26 <
  -4   3  12    1.64    1.85    0.26 o
  -3   3  12    0.08    0.38    0.21 <
  -2   3  12   83.48   80.12    1.05 o
  -1   3  12    0.63    0.84    0.30 <
   0   3  12    4.34    4.92    0.45 o
  -6   0  13  228.11  222.41    6.00 o
  -4   0  13    0.12    0.84    0.48 <
  -2   0  13    6.70    6.71    0.64 o
   0   0  13   20.72   26.43    0.75 o
  -6   1  13    1.29    2.78    0.33 o
  -5   1  13    2.23    2.40    0.36 o
  -4   1  13   25.69   21.01    0.72 o
  -3   1  13    3.06    3.12    0.35 o
  -2   1  13   88.20   99.58    1.71 o
  -1   1  13    2.01    2.53    0.28 o
   0   1  13    2.59    4.63    0.33 o
  -5   2  13    0.00    0.59    0.29 <
  -4   2  13  154.81  151.09    2.24 o
  -3   2  13    0.05   -0.11    0.29 <
  -2   2  13   10.89   11.03    0.47 o
  -1   2  13    0.01    0.56    0.26 <
   0   2  13  118.76  148.91    2.90 o
  -3   3  13    1.99    0.91    0.30 <
  -4   0  14   14.90   15.60    0.54 o
  -2   0  14    1.24    1.83    0.45 o
  -5   1  14    1.41    1.00    0.26 o
  -4   1  14   21.24   23.19    0.80 o
  -3   1  14    0.99    0.83    0.26 o
  -2   1  14   35.01   36.62    0.63 o
  -1   1  14    0.42    0.25    0.23 <
  -3   2  14    0.03   -0.08    0.30 <
