# Supplementary material for: Layered alkali propano­ates M +(C2H5COO)−; M + = Na+, K+, Rb+, Cs+
Source: Acta Crystallogr E Crystallogr Commun. 2020 Aug 28;76(Pt 9):1508–13. doi: 10.1107/S2056989020011469 (PMC7472758; doi:10.1107/S2056989020011469)
Supplement: Supplementary file 4 [file e-76-01508-IIsup3.hkl]

#
# h,k,l, Fc-squared, Fo-squared, sigma(Fo-squared) and status flag
#
data_II
_shelx_title                             '   '
_shelx_refln_list_code                   4
_shelx_F_calc_maximum                    55.73
_exptl_crystal_F_000                     116
_reflns_d_resolution_high                ?

loop_
 _symmetry_equiv_pos_as_xyz
 'x, y, z'
 '-x, y+1/2, -z'
 '-x, -y, -z'
 'x, -y+1/2, z'

_cell_length_a                           3.9070(17)
_cell_length_b                           5.7872(17)
_cell_length_c                           11.317(5)
_cell_angle_alpha                        90
_cell_angle_beta                         94.03(2)
_cell_angle_gamma                        90

_shelx_F_squared_multiplier              1.000

loop_
 _refln_index_h
 _refln_index_k
 _refln_index_l
 _refln_F_squared_calc
 _refln_F_squared_meas
 _refln_F_squared_sigma
 _refln_observed_status
   1   0   0  172.48  175.96    2.17 o
   2   0   0 1799.88 1795.50   19.23 o
   3   0   0    0.72    1.03    0.74 <
   4   0   0  189.16  199.15    3.77 o
   1   1   0 2801.94 3106.39   32.60 o
   2   1   0   12.52   15.33    0.67 o
   3   1   0  334.28  334.77    3.43 o
   4   1   0    0.12    1.00    0.81 <
   5   1   0   54.31   60.70    2.47 o
   0   2   0  314.90  298.19    3.25 o
   1   2   0    0.16    0.22    0.55 <
   2   2   0  208.88  219.67    2.16 o
   3   2   0    7.10   10.24    0.80 o
   4   2   0   50.53   52.28    1.63 o
   5   2   0    0.65    7.88    2.10 o
   1   3   0  190.38  195.45    2.39 o
   2   3   0   11.31   13.21    0.85 o
   3   3   0   66.03   79.66    1.78 o
   5   3   0   19.68   25.96    2.58 o
   0   4   0  695.57  727.09    8.63 o
   1   4   0    8.85   10.92    0.89 o
   2   4   0  270.62  278.87    3.55 o
   3   4   0    2.18    2.95    1.14 <
   1   5   0  579.76  601.06    7.12 o
   2   5   0    1.28    2.84    0.97 <
   3   5   0  169.74  171.65    3.94 o
   4   5   0    0.12    3.60    1.74 <
   0   6   0  285.11  292.98    7.91 o
   1   6   0    0.01    2.57    2.58 <
   2   6   0  177.24  176.11    3.72 o
   3   6   0    0.03    3.09    4.27 <
   1   7   0   61.41   60.25    2.94 o
   0   8   0   27.56   30.57    6.44 o
   1   8   0    0.39    5.19    5.69 <
  -4   0   1  124.35  122.92    2.79 o
  -3   0   1    8.79    8.96    1.02 o
  -2   0   1  589.73  623.17    8.33 o
  -1   0   1  138.53  162.63    2.25 o
   1   0   1  909.15  981.44    9.62 o
   2   0   1 1121.78 1185.01   11.88 o
   3   0   1    4.76    3.89    0.91 o
   4   0   1  149.57  153.67    3.84 o
  -5   1   1   29.64   37.00    1.94 o
  -4   1   1   15.96   19.13    1.14 o
  -3   1   1  145.82  146.02    1.90 o
  -2   1   1   25.71   23.88    0.86 o
  -1   1   1  541.94  607.26    4.41 o
   0   1   1  104.09  107.85    1.04 o
   1   1   1 1219.34 1275.99   10.35 o
   2   1   1    0.04    0.01    0.54 <
   3   1   1  286.05  288.51    2.97 o
   4   1   1    5.68    8.23    1.02 o
   5   1   1   47.27   46.41    2.83 o
  -5   2   1   12.19   15.36    1.89 o
  -4   2   1   15.01   36.42    4.16 o
  -3   2   1   72.65   72.55    1.42 o
  -2   2   1   40.84   35.31    0.91 o
  -1   2   1  211.26  235.32    2.39 o
   0   2   1  317.46  322.64    2.47 o
   1   2   1  353.43  388.19    3.59 o
   2   2   1  193.17  191.62    1.98 o
   3   2   1   68.36   64.12    1.39 o
   4   2   1   76.36   77.52    2.10 o
   5   2   1   12.69   13.99    2.34 o
  -5   3   1    6.85    8.93    2.38 o
  -4   3   1   32.26   35.52    1.60 o
  -3   3   1   12.60   16.01    1.12 o
  -2   3   1  128.18  129.81    2.07 o
  -1   3   1   39.82   35.18    1.18 o
   0   3   1  235.06  239.06    2.17 o
   1   3   1  151.97  151.91    2.08 o
   2   3   1  126.38  130.27    1.97 o
   3   3   1  107.36  106.68    1.78 o
   4   3   1   31.65   35.08    1.80 o
   5   3   1   29.16   33.57    3.77 o
  -3   4   1   25.38   25.83    1.49 o
  -2   4   1   80.49   82.24    2.12 o
  -1   4   1   18.59   18.71    1.17 o
   0   4   1  189.51  190.13    2.22 o
   1   4   1    0.67    0.09    0.80 <
   2   4   1  235.24  239.21    3.24 o
   3   4   1    9.49   10.36    1.20 o
  -4   5   1    3.10    5.42    7.61 <
  -3   5   1   87.30   90.13    3.12 o
  -2   5   1    1.70    1.67    0.94 <
  -1   5   1  193.98  199.60    3.44 o
   0   5   1    9.66   12.30    1.22 o
   1   5   1  267.75  288.75    4.45 o
   2   5   1    3.87    4.49    1.21 o
   3   5   1  124.51  125.90    3.10 o
   4   5   1    0.12    0.46    2.22 <
  -3   6   1    4.85    7.82    1.74 o
  -2   6   1   74.18   73.51    2.50 o
  -1   6   1    1.22    1.67    1.65 <
   0   6   1  138.96  152.47    3.99 o
   1   6   1    0.21   -0.09    1.57 <
   2   6   1  106.06  108.12    3.17 o
   3   6   1    0.58   -2.58    9.40 <
  -2   7   1   17.13   13.63    2.80 o
  -1   7   1   26.63   28.41    2.82 o
   0   7   1   21.16   22.34    2.37 o
   1   7   1   41.69   39.22    2.63 o
   2   7   1   14.34   14.86   13.64 <
  -1   8   1   20.86   21.69    5.32 o
   0   8   1   13.39    8.74    3.69 <
   1   8   1   18.92   11.46    2.80 o
  -5   0   2    8.74   13.82    2.68 o
  -4   0   2    4.94    8.75    1.32 o
  -3   0   2   12.39   12.94    1.05 o
  -2   0   2   61.17   52.29    1.59 o
  -1   0   2  151.45  138.68    2.11 o
   0   0   2   43.67   44.67    0.80 o
   1   0   2   13.87   11.54    0.54 o
   2   0   2   11.73   17.12    0.94 o
   3   0   2    0.20    0.78    0.81 <
   4   0   2    5.35    8.73    1.65 o
  -5   1   2    0.40    7.82    7.86 <
  -4   1   2   39.06   41.28    1.42 o
  -3   1   2   14.72   15.54    1.00 o
  -2   1   2  199.56  203.49    2.61 o
  -1   1   2   24.74   21.69    0.59 o
   0   1   2  499.69  508.09    4.45 o
   1   1   2    5.25    7.08    0.42 o
   2   1   2   48.74   44.49    0.90 o
   3   1   2    8.57    8.92    0.78 o
   4   1   2    9.87   12.06    1.21 o
   5   1   2    6.94   17.37   10.08 <
  -5   2   2   41.11   43.73    2.34 o
  -3   2   2  310.63  309.14    3.55 o
  -2   2   2    8.03    7.80    0.58 o
  -1   2   2 1255.36 1325.88    9.54 o
   0   2   2   12.95   14.25    0.60 o
   1   2   2  748.15  746.31    5.86 o
   2   2   2   55.31   53.97    1.02 o
   3   2   2  128.60  128.17    2.14 o
   4   2   2   20.63   24.34    1.82 o
   5   2   2   15.54   19.49    3.00 o
  -5   3   2    0.01    3.05    2.47 <
  -4   3   2   98.02  101.21    2.30 o
  -3   3   2    7.57    6.72    0.96 o
  -2   3   2  580.96  592.98    5.51 o
  -1   3   2   12.75   12.47    0.81 o
   0   3   2 1011.85 1099.76    8.50 o
   1   3   2   27.79   30.11    0.99 o
   2   3   2  287.59  287.45    2.92 o
   3   3   2   27.54   30.91    1.26 o
   4   3   2   40.49  117.58   11.41 o
   5   3   2   11.02   12.50    3.08 o
  -3   4   2   61.89   63.65    2.05 o
  -2   4   2   18.75   18.42    1.20 o
  -1   4   2  214.98  221.13    2.82 o
   0   4   2    4.54    4.80    0.79 o
   1   4   2  131.21  136.92    2.42 o
   2   4   2    1.77    4.16    1.05 o
   3   4   2   19.58   21.22    1.29 o
  -4   5   2    8.22    9.86    2.57 o
  -3   5   2    5.79    6.97    1.46 o
  -2   5   2   18.71   20.02    1.46 o
  -1   5   2    6.39    7.54    1.21 o
   0   5   2   20.72   22.26    1.41 o
   1   5   2    0.05    0.89    1.19 <
   2   5   2    3.17    2.62    1.27 <
   3   5   2    1.39    7.31    1.80 o
  -3   6   2   21.00   20.54    2.21 o
  -2   6   2    4.05    5.40    1.38 o
  -1   6   2   33.68   37.23    1.60 o
   0   6   2    2.26    2.95    2.12 <
   1   6   2   19.66   20.04    2.08 o
   2   6   2    2.16    2.67    3.59 <
  -2   7   2   71.49   59.22    2.69 o
  -1   7   2    3.61    2.03    1.65 <
   0   7   2   83.85   78.63    2.94 o
   1   7   2    5.84    6.31    2.10 o
   2   7   2   40.77   35.38    3.05 o
   0   8   2    3.87    0.58    3.51 <
  -5   0   3   33.09   31.54    2.29 o
  -4   0   3   57.81   53.92    2.16 o
  -3   0   3   74.04   75.86    2.81 o
  -2   0   3  381.16  391.80    5.60 o
  -1   0   3   46.12   35.36    1.17 o
   0   0   3  281.86  316.52    3.60 o
   1   0   3  598.04  539.18    5.80 o
   2   0   3  291.16  299.63    4.66 o
   3   0   3  147.72  148.86    3.01 o
   4   0   3   55.46   58.74    3.05 o
  -5   1   3   13.47   11.97    1.37 o
  -4   1   3   75.68   74.53    2.15 o
  -3   1   3   56.03   55.61    1.34 o
  -2   1   3  231.54  233.92    2.39 o
  -1   1   3  119.27  117.46    1.86 o
   0   1   3  780.82  780.15    6.04 o
   1   1   3  149.95  139.16    1.53 o
   2   1   3  373.27  366.96    3.42 o
   3   1   3   56.31   56.82    1.56 o
   4   1   3   57.29   62.11    2.17 o
  -5   2   3   64.99   63.68    2.26 o
  -4   2   3    5.46    5.55    1.04 o
  -3   2   3  226.27  223.33    2.88 o
  -2   2   3   13.45   14.65    0.66 o
  -1   2   3 1151.30 1190.73    8.92 o
   0   2   3   21.34   28.86    0.92 o
   1   2   3  931.25  963.11    8.31 o
   2   2   3    0.03   -0.03    0.50 <
   3   2   3  161.24  155.67    2.31 o
   4   2   3    1.06    1.44    1.11 <
   5   2   3   20.81   23.02    3.99 o
  -5   3   3    3.06    5.36    1.63 o
  -4   3   3  113.68  112.30    2.68 o
  -3   3   3    0.38    2.02    1.04 <
  -2   3   3  382.95  391.58    3.85 o
  -1   3   3   41.11   43.86    1.12 o
   0   3   3  883.82  941.61    8.27 o
   1   3   3   19.12   17.95    0.76 o
   2   3   3  338.63  324.39    3.32 o
   3   3   3    0.00    3.44    0.94 o
   4   3   3   53.66   59.28    2.25 o
  -4   4   3   14.12   15.66    1.55 o
  -3   4   3   90.95   90.70    2.22 o
  -2   4   3   28.75   29.31    1.29 o
  -1   4   3  177.98  188.69    3.16 o
   0   4   3   10.02   10.19    0.94 o
   1   4   3  278.30  283.13    3.45 o
   2   4   3   19.01   22.55    1.51 o
   3   4   3   94.51   88.15    2.53 o
   4   4   3    9.26  134.65   14.10 o
  -4   5   3   25.02   26.42    2.61 o
  -3   5   3   39.87   45.21    2.64 o
  -2   5   3   45.39   44.94    1.99 o
  -1   5   3   74.81   76.58    1.77 o
   0   5   3   91.32   93.87    2.27 o
   1   5   3   67.19   65.52    2.75 o
   2   5   3   94.81   90.34    3.02 o
   3   5   3   38.03   42.23    2.40 o
   4   5   3   23.63   64.13    4.03 o
  -3   6   3   32.10   39.02    2.52 o
  -2   6   3   18.39   19.74    1.69 o
  -1   6   3   74.92   75.67    2.20 o
   0   6   3   30.19   31.45    2.22 o
   1   6   3   84.19   83.92    2.89 o
   2   6   3   23.56   20.56    2.12 o
   3   6   3   37.43   44.24    3.31 o
  -1   7   3    0.01    0.39    1.32 <
   0   7   3   99.42   98.08    2.87 o
   1   7   3    0.22    0.52    2.09 <
   2   7   3   58.06   48.67    4.75 o
   0   8   3    1.24   -0.71    4.24 <
  -5   0   4   31.77   28.19    2.25 o
  -4   0   4   94.41   89.11    2.77 o
  -3   0   4  185.49  179.31    3.86 o
  -2   0   4  735.78  728.66   10.08 o
  -1   0   4  871.23  856.94    9.86 o
   0   0   4 2384.77 2418.21   30.10 o
   1   0   4  459.69  470.63    5.79 o
   2   0   4  334.22  328.75    4.47 o
   3   0   4  209.65  201.61    3.60 o
   4   0   4   53.23   58.21    3.13 o
   5   0   4   44.68   38.43    4.54 o
  -5   1   4   16.89   17.92    1.57 o
  -4   1   4   78.41   76.21    2.15 o
  -3   1   4  150.98  145.27    2.47 o
  -2   1   4  289.38  284.18    3.00 o
  -1   1   4  710.56  712.56    6.11 o
   0   1   4  425.77  414.68    3.45 o
   1   1   4  330.76  334.26    3.03 o
   2   1   4  271.78  254.76    2.69 o
   3   1   4   64.62   60.82    1.67 o
   4   1   4   80.02   78.06    2.34 o
  -5   2   4   31.44   29.51    1.97 o
  -4   2   4   10.50   10.97    1.23 o
  -3   2   4  109.59  108.21    1.86 o
  -2   2   4   45.15   41.83    1.07 o
  -1   2   4   91.44   86.06    1.89 o
   0   2   4    0.36    2.63    0.66 o
   1   2   4  182.13  178.06    2.42 o
   2   2   4    6.34    5.36    0.78 o
   3   2   4   76.96   76.70    1.99 o
   4   2   4   10.96    9.43    1.51 o
  -5   3   4    1.72    3.97    1.89 <
  -4   3   4   58.66   57.77    1.98 o
  -3   3   4   13.96   14.65    0.99 o
  -2   3   4  106.00  104.02    1.85 o
  -1   3   4   11.45   12.13    0.84 o
   0   3   4   82.54   79.53    1.47 o
   1   3   4    0.11    0.10    0.65 <
   2   3   4   78.15   83.96    1.77 o
   3   3   4    5.58    7.19    1.17 o
   4   3   4   32.80   34.81    2.57 o
  -4   4   4   21.94   26.84    1.83 o
  -3   4   4   87.92   79.90    2.71 o
  -2   4   4  100.83   95.12    2.41 o
  -1   4   4  161.88  161.32    2.53 o
   0   4   4  152.96  144.38    2.04 o
   1   4   4  102.81  107.71    1.90 o
   2   4   4   39.20   40.73    1.75 o
   3   4   4   71.83   73.59    2.38 o
  -4   5   4   33.02   36.44    2.74 o
  -3   5   4   86.48   81.16    2.63 o
  -2   5   4  102.31   98.81    2.66 o
  -1   5   4  221.05  216.68    3.36 o
   0   5   4  137.38  133.60    2.50 o
   1   5   4  153.71  149.02    2.86 o
   2   5   4  100.17  100.79    2.98 o
   3   5   4   43.58   45.32    2.50 o
   4   5   4   42.25   41.63    6.13 o
  -3   6   4   38.12   34.01    3.17 o
  -2   6   4   77.46  200.42   14.03 o
  -1   6   4   60.92   59.62    2.02 o
   0   6   4   80.16   73.38    2.33 o
   1   6   4   75.41   71.66    2.85 o
   2   6   4   41.73   39.88    2.58 o
   3   6   4   44.46   41.48    3.19 o
   0   7   4   27.78   26.85    1.68 o
   1   7   4    7.34    4.74    2.30 <
   2   7   4   24.44   20.69    2.96 o
  -4   0   5   65.53   63.51    3.43 o
  -3   0   5   62.00   57.20    2.11 o
  -2   0   5  270.16  251.70    4.23 o
  -1   0   5  630.08  695.58    8.52 o
   0   0   5  593.87  615.62    6.89 o
   1   0   5  566.25  546.17    6.16 o
   2   0   5  240.33  234.06    3.60 o
   3   0   5   63.50   59.92    2.12 o
   4   0   5   24.88   26.51    2.89 o
  -5   1   5   19.10   17.82    1.65 o
  -4   1   5    3.46    2.58    1.03 <
  -3   1   5   81.45   80.91    2.24 o
  -2   1   5   87.04   85.04    1.81 o
  -1   1   5  339.55  353.34    3.83 o
   0   1   5  256.01  252.00    2.69 o
   1   1   5  375.67  361.68    3.86 o
   2   1   5   49.81   48.80    1.27 o
   3   1   5   64.43   63.35    1.53 o
   4   1   5   13.88   15.00    1.58 o
  -4   2   5    9.45   10.87    1.40 o
  -3   2   5    0.01    2.81    1.26 <
  -2   2   5   63.68   62.74    1.56 o
  -1   2   5    0.21   -0.11    0.94 <
   0   2   5  298.40  304.97    3.74 o
   1   2   5   26.20   28.31    0.97 o
   2   2   5   85.79   80.20    1.78 o
   3   2   5    0.02   -0.24    0.94 <
   4   2   5   19.99   18.17    2.06 o
  -4   3   5    2.37    4.25    1.32 o
  -3   3   5   13.09   14.05    1.40 o
  -2   3   5    0.19    0.24    1.10 <
  -1   3   5   97.34   90.45    1.93 o
   0   3   5    7.91    9.33    0.72 o
   1   3   5  135.67  127.74    2.13 o
   2   3   5    6.19    6.91    0.98 o
   3   3   5   37.12   37.41    1.98 o
   4   3   5    0.35   12.59    5.47 <
  -4   4   5   20.96   24.78    2.08 o
  -2   4   5   59.45   57.62    1.68 o
  -1   4   5   33.31   32.77    1.37 o
   0   4   5  128.51  121.37    2.09 o
   1   4   5   32.51   32.65    1.31 o
   2   4   5   87.41   86.14    2.27 o
   3   4   5    7.04    5.90    1.51 o
  -4   5   5    5.62    5.35    1.94 <
  -3   5   5   51.35   50.89    2.14 o
  -2   5   5   46.19   43.55    2.07 o
  -1   5   5  114.91  115.76    2.73 o
   0   5   5   95.27   91.18    2.18 o
   1   5   5  111.29  102.54    2.71 o
   2   5   5   43.25   50.81    3.40 o
   3   5   5   31.14   31.86    2.26 o
  -3   6   5    8.24    4.30    2.19 <
  -2   6   5   54.03  165.98   15.21 o
  -1   6   5   29.42   28.80    1.62 o
   0   6   5   86.37   86.71    3.16 o
   1   6   5   21.99   19.77    1.87 o
   2   6   5   40.04   35.46    2.83 o
   3   6   5   10.71    7.50    3.07 <
   0   7   5    0.20    1.36    3.24 <
   1   7   5   31.79   27.20    2.88 o
   2   7   5    0.15    0.95    2.85 <
  -4   0   6   41.81   35.24    2.35 o
  -3   0   6    3.73    5.88    1.71 o
  -2   0   6   72.59   71.85    2.11 o
  -1   0   6    2.04    6.01    1.36 o
   0   0   6    7.79    7.83    0.99 o
   1   0   6   12.89   10.64    1.14 o
   2   0   6   21.39   21.43    1.23 o
   3   0   6    0.65    1.77    1.14 <
   4   0   6   12.14   17.91    2.35 o
  -5   1   6   28.56   26.43    2.06 o
  -4   1   6   24.96   24.31    1.36 o
  -3   1   6   67.90   63.68    1.62 o
  -2   1   6   48.73   49.53    1.44 o
  -1   1   6   78.27   72.81    1.85 o
   0   1   6   12.03   12.28    0.89 o
   1   1   6   90.91   86.54    1.57 o
   2   1   6    2.14    2.17    0.69 o
   3   1   6   43.29   44.16    1.38 o
   4   1   6    2.53   11.77    2.32 o
  -5   2   6   27.58   31.71    2.12 o
  -4   2   6   61.07   57.91    1.96 o
  -3   2   6  159.49  151.34    2.17 o
  -2   2   6   98.29   93.98    1.91 o
  -1   2   6  219.85  207.11    2.86 o
   0   2   6  221.10  217.13    2.48 o
   1   2   6   80.72   76.36    1.58 o
   2   2   6  182.73  177.20    2.57 o
   3   2   6   26.62   28.95    1.42 o
   4   2   6   33.94   37.34    3.02 o
  -4   3   6   63.04   59.04    2.68 o
  -3   3   6   78.93   76.43    2.21 o
  -2   3   6  206.13  204.47    3.33 o
  -1   3   6  123.37  120.61    2.31 o
   0   3   6  147.29  150.71    2.14 o
   1   3   6  180.40  178.42    2.67 o
   2   3   6   44.56   45.58    1.49 o
   3   3   6   74.28   71.81    2.22 o
   4   3   6    9.92   21.74    3.53 o
  -4   4   6   29.98   27.62    2.39 o
  -3   4   6   29.02   31.13    1.57 o
  -2   4   6   60.89   58.95    1.79 o
  -1   4   6   41.78   45.10    1.70 o
   0   4   6   53.93   56.08    1.58 o
   1   4   6   10.93   12.43    0.98 o
   2   4   6   41.13   45.68    1.53 o
   3   4   6    3.05    5.11    1.71 <
   4   4   6   14.14   27.30    5.14 o
  -3   5   6   24.75   24.26    1.87 o
  -1   5   6   24.47   28.78    1.52 o
   0   5   6    0.01   -0.39    0.88 <
   1   5   6   15.35   18.57    1.20 o
   2   5   6    0.24   -0.72    1.67 <
   3   5   6   10.60    9.74    2.52 o
  -3   6   6    7.60   12.09    3.29 o
  -2   6   6   20.83  193.71   17.44 o
   0   6   6   23.88   21.95    1.51 o
   1   6   6    0.28   -1.59    1.60 <
   2   6   6   18.87   16.28    3.27 o
   0   7   6   15.49   15.67    1.93 o
   1   7   6   34.25   28.33    3.09 o
  -4   0   7   10.02    9.20    2.17 o
  -3   0   7   67.02   69.64    2.53 o
  -2   0   7    5.32    5.75    1.40 o
  -1   0   7  169.31  172.56    4.21 o
   0   0   7    8.07    8.71    0.95 o
   1   0   7  251.29  235.67    3.75 o
   2   0   7    0.03    0.27    0.91 <
   3   0   7   63.89   62.99    2.31 o
   4   0   7    1.33    6.97    2.89 <
  -4   1   7   34.81   34.60    1.63 o
  -3   1   7   49.67   45.26    1.30 o
  -2   1   7  163.86  161.06    3.23 o
  -1   1   7   79.08   76.92    1.74 o
   0   1   7  333.75  331.26    3.44 o
   1   1   7   19.12   19.88    0.92 o
   2   1   7  113.76  112.95    2.16 o
   3   1   7    8.86   10.60    1.00 o
   4   1   7   24.88   24.93    2.22 o
  -4   2   7   59.23   53.14    2.27 o
  -3   2   7   98.40   96.48    1.98 o
  -2   2   7  284.61  275.89    3.53 o
  -1   2   7  413.88  419.59    4.43 o
   0   2   7  206.89  200.35    2.54 o
   1   2   7  200.85  200.45    2.65 o
   2   2   7   75.80   73.91    2.12 o
   3   2   7   39.95   40.98    1.88 o
   4   2   7   21.56   25.66    2.24 o
  -4   3   7   45.13   44.78    2.49 o
  -3   3   7  120.05  116.35    2.23 o
  -2   3   7  173.98  174.08    2.78 o
  -1   3   7  269.64  273.55    4.04 o
   0   3   7  280.36  278.49    3.04 o
   1   3   7  129.72  129.86    2.60 o
   2   3   7   81.51   79.53    1.98 o
   3   3   7   40.68   38.73    1.66 o
   4   3   7   17.31   17.99    2.30 o
  -4   4   7   17.36   55.72    7.39 o
  -3   4   7   54.19   51.04    2.16 o
  -2   4   7   43.26   45.50    2.17 o
  -1   4   7  117.24  116.83    2.51 o
   0   4   7   50.99   52.20    1.54 o
   1   4   7  120.10  117.36    2.33 o
   2   4   7   15.49   15.29    1.49 o
   3   4   7   34.56   34.03    2.27 o
  -3   5   7    6.52    8.58    1.52 o
  -2   5   7   49.70   51.03    2.29 o
  -1   5   7    3.47    5.40    1.65 o
   0   5   7   75.65   74.53    1.80 o
   1   5   7    1.25    2.27    1.17 <
   2   5   7   47.98   47.71    2.14 o
   3   5   7    0.90    0.91    1.70 <
  -3   6   7   20.53   21.38    4.23 o
  -1   6   7   58.05   54.95    2.18 o
   0   6   7    5.36    6.28    1.40 o
   1   6   7   44.57   45.86    2.21 o
   2   6   7    2.86    1.95    1.47 <
  -1   7   7   35.99   41.70    3.37 o
   0   7   7   45.44   47.07    2.70 o
   1   7   7   20.50   24.96    2.89 o
  -4   0   8    5.17    3.63    1.94 <
  -3   0   8   88.00   84.39    2.66 o
  -2   0   8    8.01    7.77    2.04 o
  -1   0   8  305.28  295.42    5.72 o
   0   0   8    9.42    6.95    1.04 o
   1   0   8  283.16  285.34    4.60 o
   2   0   8    0.45    0.50    1.04 <
   3   0   8  115.12  110.98    3.64 o
   4   0   8    0.44   -1.66    2.40 <
  -4   1   8   36.06   32.87    1.68 o
  -3   1   8    0.37    0.13    0.85 <
  -2   1   8   94.62   96.50    2.29 o
  -1   1   8    4.44    4.68    1.05 o
   0   1   8  208.54  210.61    2.90 o
   1   1   8   11.68   12.23    0.95 o
   2   1   8  150.98  147.02    2.48 o
   3   1   8    2.69    3.32    0.95 o
   4   1   8   37.96   38.23    2.55 o
  -4   2   8    2.67    3.10    1.44 <
  -3   2   8   23.76   26.29    1.47 o
  -2   2   8   30.70   31.35    1.51 o
  -1   2   8   22.14   23.54    1.44 o
   0   2   8  147.55  143.33    2.20 o
   1   2   8   99.57   98.08    2.25 o
   2   2   8   27.75   28.42    1.33 o
   3   2   8   39.77   37.13    1.73 o
   4   2   8    3.74    5.72    2.67 <
  -4   3   8   19.86   23.01    2.30 o
  -3   3   8   11.01   11.01    1.34 o
  -2   3   8   21.37   22.34    1.53 o
  -1   3   8   72.47   68.43    1.91 o
   0   3   8   40.10   39.52    1.33 o
   1   3   8   69.80   68.01    2.21 o
   2   3   8   50.09   49.28    1.77 o
   3   3   8   10.37    8.62    1.83 o
   4   3   8   14.64   13.83    2.33 o
  -4   4   8    0.05    3.09    1.90 <
  -3   4   8   38.07   37.58    2.07 o
  -2   4   8    2.45   13.71    8.42 <
  -1   4   8   82.78   83.79    2.53 o
   0   4   8    7.06    6.56    0.99 o
   1   4   8   79.26   77.45    2.13 o
   2   4   8    7.71    6.34    1.12 o
   3   4   8   42.43   38.90    2.68 o
  -3   5   8    2.27    1.34    1.52 <
  -2   5   8   62.56   59.51    2.46 o
  -1   5   8    0.50    4.08    1.63 <
   0   5   8  109.21  106.22    2.35 o
   1   5   8    0.04    0.14    1.13 <
   2   5   8   75.50   68.71    2.20 o
   3   5   8    0.28   -3.33    2.08 <
  -1   6   8   42.77   39.33    1.99 o
   0   6   8    1.39    2.78    1.37 <
   1   6   8   60.07   60.73    3.20 o
   2   6   8    0.61   -0.19    1.96 <
   0   7   8   17.02   17.87    1.99 o
  -4   0   9   23.47   19.44    2.79 o
  -3   0   9   89.20   85.59    3.70 o
  -2   0   9   52.80   48.06    3.09 o
  -1   0   9  190.24  199.72    5.32 o
   0   0   9   26.39   25.30    1.92 o
   1   0   9  150.11  151.31    4.07 o
   2   0   9    3.36    4.16    1.21 o
   3   0   9   39.76   41.33    2.64 o
  -4   1   9   30.13   30.26    2.16 o
  -3   1   9   33.49   30.64    1.62 o
  -2   1   9   77.76   74.28    2.70 o
  -1   1   9   58.54   54.70    1.84 o
   0   1   9   65.91   67.97    1.96 o
   1   1   9   11.56   12.22    1.10 o
   2   1   9   36.13   35.90    1.43 o
   3   1   9    0.39    1.10    1.14 <
  -4   2   9    6.66   11.09   10.84 <
  -3   2   9   15.88   17.45    1.40 o
  -2   2   9   44.16   45.40    2.34 o
  -1   2   9    4.32    3.68    1.36 <
   0   2   9   49.32   47.05    1.50 o
   1   2   9    0.22    1.37    0.98 <
   2   2   9    2.17    3.31    1.08 o
   3   2   9    5.24    4.02    1.59 <
   4   2   9    0.49    1.27    1.69 <
  -3   3   9   12.07   11.21    1.76 o
  -2   3   9    7.44    8.09    1.51 o
  -1   3   9   38.53   36.46    1.66 o
   0   3   9    0.06   -0.41    1.05 <
   1   3   9   12.88   13.45    1.31 o
   2   3   9    0.93    1.19    1.22 <
   3   3   9    1.10    2.62    1.55 <
  -3   4   9   21.65   39.93    2.87 o
  -2   4   9   19.24   19.89    1.30 o
  -1   4   9   30.30   30.77    2.05 o
   0   4   9   12.94   13.12    1.50 o
   1   4   9   23.98   25.44    1.54 o
   2   4   9    2.89    3.19    1.38 <
   3   4   9   10.59   12.21    1.93 o
  -3   5   9   16.54   19.70    2.81 o
  -1   5   9   17.43   18.07    1.61 o
   0   5   9   55.31   51.76    2.21 o
   1   5   9    4.48    3.46    1.47 <
   2   5   9   30.45   23.97    2.15 o
  -1   6   9   28.09   68.83    5.50 o
   0   6   9   10.83   12.82    1.59 o
   1   6   9   18.91   19.43    1.93 o
  -4   0  10   18.10   14.14    2.88 o
  -3   0  10   34.65   22.93    3.26 o
  -2   0  10   43.64   42.27    3.53 o
  -1   0  10   57.69   53.61    3.11 o
   0   0  10   45.18   44.51    2.23 o
   1   0  10   24.70   26.88    2.14 o
   2   0  10   21.28   21.18    1.68 o
   3   0  10    3.78   25.62    3.70 o
   4   0  10    5.34    2.21    4.37 <
  -4   1  10    3.70    4.36    5.19 <
  -3   1  10   35.67   34.97    1.97 o
  -2   1  10   26.91   24.23    1.93 o
  -1   1  10   75.70   71.30    2.26 o
   0   1  10   31.81   32.26    1.53 o
   1   1  10   78.69   80.76    2.00 o
   2   1  10    4.45    4.83    1.14 o
   3   1  10   22.06   19.67    1.95 o
  -4   2  10   41.54   45.96    3.35 o
  -3   2  10    0.09   -1.01    1.18 <
  -2   2  10   74.77   72.28    2.45 o
  -1   2  10    9.10    8.73    1.58 o
   0   2  10  171.23  168.67    3.56 o
   1   2  10    2.94    3.88    1.18 o
   2   2  10   96.83   91.64    2.42 o
   3   2  10    0.02   -0.99    1.62 <
  -4   3  10    0.17    4.84    1.52 o
  -3   3  10   56.24   56.52    2.34 o
  -2   3  10    0.09    1.89    1.43 <
  -1   3  10  109.58  108.69    3.01 o
   0   3  10    3.01    4.09    1.38 <
   1   3  10  125.49  122.28    3.36 o
   2   3  10    0.07    0.82    1.42 <
   3   3  10   36.75   43.07    2.86 o
  -3   4  10    4.91   12.03    2.97 o
  -2   4  10   44.84   47.06    1.67 o
  -1   4  10    8.45   10.80    1.50 o
   0   4  10   54.93   53.58    1.86 o
   1   4  10    4.63    7.82    4.45 <
   2   4  10   29.51   24.49    2.08 o
   3   4  10    0.73    4.23    2.04 <
  -2   5  10   20.53   64.55    8.40 o
  -1   5  10   23.13   24.09    1.78 o
   0   5  10   16.72   18.21    1.80 o
   1   5  10   17.32   18.89    1.91 o
   2   5  10    4.56    0.60    2.02 <
   0   6  10   23.04   21.69    2.13 o
   1   6  10    6.40    5.19    1.90 <
  -3   0  11    2.05    1.87    1.78 <
  -2   0  11   11.04   15.37    3.21 o
  -1   0  11    0.00   -1.19    2.06 <
   1   0  11    0.04    8.93    6.39 <
   2   0  11   24.52   19.39    3.90 o
  -3   1  11   41.02   45.47    2.74 o
  -2   1  11    2.51    1.47    1.91 <
  -1   1  11   40.56   41.95    2.04 o
   0   1  11    0.00   -0.82    1.53 <
   1   1  11   42.36   45.37    1.97 o
   2   1  11    0.28   -1.13    1.42 <
   3   1  11   26.81   23.55    2.28 o
  -4   2  11   51.72   52.07    3.02 o
  -3   2  11    0.81    0.82    2.96 <
  -2   2  11  123.38  128.00    3.20 o
  -1   2  11    4.20    5.03    1.92 <
   0   2  11   85.32   87.43    2.83 o
   1   2  11    2.40    6.75    8.13 <
   2   2  11   64.58   62.72    2.56 o
  -3   3  11   76.52   85.06    2.98 o
  -2   3  11    1.54    1.63    0.95 <
  -1   3  11  109.44  120.84    3.09 o
   0   3  11    0.02    3.41    1.80 <
   1   3  11   77.16   77.81    2.47 o
   2   3  11    1.58    5.22    1.94 <
   3   3  11   37.81   14.64    3.90 o
  -3   4  11    1.05    2.26    1.59 <
  -2   4  11   30.77   35.80    2.12 o
  -1   4  11    0.05    1.35    1.27 <
   0   4  11   41.91   40.10    2.18 o
   0   5  11    0.03    2.16    1.57 <
   1   5  11   12.05   12.11    2.18 o
  -3   0  12   14.57   17.97    2.51 o
  -2   0  12   15.73   19.89    4.15 o
  -1   0  12   58.61   62.78    5.38 o
   0   0  12    6.56   13.65    2.34 o
   1   0  12   27.23   26.44    3.53 o
   2   0  12    7.41   27.77    4.16 o
  -3   1  12   12.48   14.30    2.00 o
  -2   1  12   13.08   12.15    2.01 o
  -1   1  12   27.76   35.77    2.16 o
   0   1  12   26.63   27.48    1.84 o
   1   1  12   13.04   14.35    2.22 o
   2   1  12    7.27    5.82    1.85 o
   3   1  12    6.48    2.53    2.10 <
  -3   2  12    0.15    0.43    1.48 <
  -2   2  12   37.78   43.87    1.95 o
  -1   2  12    0.43    4.73    1.65 <
   0   2  12   52.30   58.81    2.02 o
   1   2  12    4.08   31.57   13.74 <
   2   2  12   12.39   12.30    2.07 o
   3   2  12    0.05   -0.19    1.62 <
  -3   3  12   20.61   23.40    2.08 o
  -1   3  12   43.39   45.71    1.92 o
   1   3  12   25.10   30.56    2.34 o
   2   3  12    0.37   16.11    2.51 o
  -2   4  12   17.07   82.13    7.36 o
  -1   4  12   12.87   13.58    1.47 o
   0   5  12   19.62   17.40    2.36 o
   1   5  12    4.38   -0.07    4.51 <
  -3   0  13   32.35   40.17    3.24 o
  -1   0  13   42.05   43.11    2.98 o
   0   0  13    7.90   15.16    2.53 o
   1   0  13   45.84   44.36    3.70 o
  -3   1  13    0.88    2.90    1.96 <
  -2   1  13   23.20   22.05    1.83 o
  -1   1  13    0.46    5.68    2.02 <
   0   1  13   24.08   28.23    2.26 o
   1   1  13    2.95    4.91    1.97 <
   2   1  13   16.60   41.48    4.49 o
  -2   2  13    1.49    8.49    4.82 <
  -1   2  13    4.61    8.93    2.30 o
   0   2  13    0.02    0.39    6.25 <
   2   2  13    0.39   17.53    6.59 <
  -2   3  13    4.85   41.94    3.73 o
  -1   3  13    0.15   -0.58    1.14 <
   1   3  13    0.13   75.56    8.47 o
  -1   0  14   36.47   39.50    3.44 o
   0   0  14    0.97   10.12    3.71 <
   1   0  14   15.64   15.63    3.77 o
   2   0  14    0.01   -5.11    3.72 <
  -2   1  14   39.76   48.06    2.24 o
   0   1  14   24.03   36.27    1.73 o
   1   1  14    2.45    8.11   12.45 <
   2   1  14    9.83    9.34    2.50 o
  -1   2  14   27.45   31.32    2.21 o
   0   2  14   16.41   27.20    2.69 o
   1   2  14   12.90   23.05    3.16 o
  -1   3  14   13.01   33.04    3.13 o
   0   0  15    2.13    5.51    2.39 <
   0   1  15   13.95   40.53    2.92 o
   1   1  15    4.67   46.97   15.51 o
   0   2  15    7.57  170.86   20.19 o
