# Supplementary material for: Layered alkali propano­ates M +(C2H5COO)−; M + = Na+, K+, Rb+, Cs+
Source: Acta Crystallogr E Crystallogr Commun. 2020 Aug 28;76(Pt 9):1508–13. doi: 10.1107/S2056989020011469 (PMC7472758; doi:10.1107/S2056989020011469)
Supplement: Supplementary file 6 [file e-76-01508-IIIsup4.hkl]

#
# h,k,l, Fc-squared, Fo-squared, sigma(Fo-squared) and status flag
#
data_III
_shelx_title                             '   '
_shelx_refln_list_code                   4
_shelx_F_calc_maximum                    96.08
_exptl_crystal_F_000                     152
_reflns_d_resolution_high                ?

loop_
 _symmetry_equiv_pos_as_xyz
 'x, y, z'
 '-x, -y, -z'

_cell_length_a                           4.1538(13)
_cell_length_b                           6.0008(16)
_cell_length_c                           11.182(3)
_cell_angle_alpha                        80.038(10)
_cell_angle_beta                         81.465(10)
_cell_angle_gamma                        88.987(10)

_shelx_F_squared_multiplier              1.000

loop_
 _refln_index_h
 _refln_index_k
 _refln_index_l
 _refln_F_squared_calc
 _refln_F_squared_meas
 _refln_F_squared_sigma
 _refln_observed_status
   1   0   0   35.35   35.69    2.12 o
   2   0   0 4654.98 4623.28   93.96 o
   3   0   0   31.21   39.44    7.07 o
   4   0   0  502.94  479.42   16.66 o
   5   0   0   19.03   27.20   15.47 <
  -5   1   0  173.95  182.17   33.20 o
  -4   1   0   18.10   16.80   11.65 <
  -3   1   0 1433.10 1424.48   39.71 o
  -2   1   0   21.92   26.24    4.67 o
  -1   1   0 8056.80 9230.90  423.88 o
   0   1   0   11.93   13.99    4.87 <
   1   1   0 6911.08 6668.91  150.73 o
   2   1   0  202.45  170.77    7.67 o
   3   1   0  928.68  899.59   21.40 o
   4   1   0  104.19  126.12   10.99 o
   5   1   0   88.73  115.76   20.33 o
  -5   2   0    7.03    4.85   29.96 <
  -4   2   0  349.81  357.83   23.15 o
  -3   2   0    2.05  -18.83   13.57 <
  -2   2   0 1344.22 1235.37   58.80 o
  -1   2   0  181.51  228.84   19.11 o
   0   2   0 2165.41 2477.11  121.76 o
   1   2   0 1025.24 1016.18   24.19 o
   2   2   0 1013.86  962.09   24.12 o
   3   2   0  487.37  489.52   15.20 o
   4   2   0  168.82  208.22   16.46 o
   5   2   0   85.94   98.98   24.81 o
  -5   3   0  101.02  119.17   55.01 <
  -4   3   0    2.03  -14.83   17.20 <
  -2   3   0  203.50  309.88   28.34 o
  -1   3   0  749.25  785.73   42.47 o
   0   3   0 1415.22 1519.64   58.08 o
   1   3   0  630.66  615.95   16.05 o
   2   3   0  975.61  929.20   24.07 o
   3   3   0  206.87  215.68   13.16 o
   4   3   0  223.89  223.58   21.77 o
   5   3   0   17.07   21.69   23.22 <
  -4   4   0  194.36  262.34   30.28 o
  -3   4   0   95.93   97.99   21.90 o
  -2   4   0  531.35  474.93   40.16 o
  -1   4   0  567.61  510.83   31.20 o
   0   4   0  490.79  481.12   18.22 o
   1   4   0  733.88  708.27   18.58 o
   2   4   0  117.96  138.15    9.27 o
   3   4   0  296.40  274.82   16.74 o
   4   4   0    5.82    6.25   18.61 <
   5   4   0   57.67   61.72   23.61 <
  -4   5   0   29.36   50.77   40.99 <
  -3   5   0  270.58  285.01   27.42 o
  -2   5   0  185.15  198.10   20.34 o
   0   5   0  361.66  372.01   16.95 o
   1   5   0   40.60   49.76   10.72 o
   2   5   0  294.02  295.67   15.07 o
   3   5   0    3.48  -11.05   13.05 <
   4   5   0  105.08   99.51   23.47 o
  -4   6   0   70.83   44.50   38.59 <
  -3   6   0   85.80  111.70   23.82 o
  -2   6   0  114.41  129.74   16.28 o
   0   6   0   19.36   40.16   10.53 o
   1   6   0  359.59  379.11   22.31 o
   2   6   0    9.39  -15.42   26.40 <
   3   6   0  181.63  178.50   17.81 o
   4   6   0   16.85   17.36   29.17 <
  -3   7   0   23.35   -2.49   17.31 <
  -2   7   0  224.36  157.85   23.17 o
  -1   7   0   11.52   28.16   27.60 <
   0   7   0  403.70  527.23   26.98 o
   1   7   0    0.41  -12.00   19.39 <
   2   7   0  253.82  277.85   35.27 o
   3   7   0    8.98  -46.52   38.31 <
  -1   8   0  269.94  231.97   35.82 o
   0   8   0    0.14   31.85   20.03 <
   1   8   0  227.18  223.76   29.26 o
  -1  -8   1   62.07   66.83   26.22 <
   0  -8   1   45.32   66.37   21.69 o
   1  -8   1  135.83  104.50   33.97 o
  -2  -7   1  119.19  138.19   28.71 o
  -1  -7   1   91.86  107.73   24.10 o
   0  -7   1  274.49  278.13   31.02 o
   1  -7   1   51.15   49.84   29.54 <
   2  -7   1  228.49  198.93   32.50 o
   3  -7   1    8.59   -1.71   17.85 <
  -3  -6   1  170.09  135.33   19.42 o
  -1  -6   1  433.87  407.27   32.87 o
   0  -6   1  148.12  178.06   15.69 o
   1  -6   1  395.26  423.60   41.36 o
   2  -6   1   25.09   11.45   15.57 <
   3  -6   1  159.60  142.71   20.35 o
   4  -6   1    0.10   11.17   38.50 <
  -4  -5   1  135.73  128.31   24.70 o
  -3  -5   1  147.69  181.48   15.80 o
  -2  -5   1  526.41  520.37   19.52 o
  -1  -5   1  163.70  200.36   14.75 o
   0  -5   1  688.85  754.07   39.70 o
   1  -5   1   19.97   72.18   21.23 o
   2  -5   1  373.71  306.55   25.71 o
   3  -5   1    7.60    3.79   19.02 <
   4  -5   1   97.21  101.36   45.24 <
  -4  -4   1   50.00   38.87   19.00 <
  -3  -4   1  447.30  423.08   22.34 o
  -2  -4   1   36.89   44.36    8.36 o
  -1  -4   1 1293.35 1240.33   30.20 o
   0  -4   1    7.34    5.95    6.63 <
   1  -4   1 1231.84 1205.23   42.75 o
   2  -4   1   66.18   34.53   30.00 <
   3  -4   1  404.42  469.48   37.20 o
   4  -4   1   46.80   50.95   27.17 <
   5  -4   1   47.86  159.60   32.87 o
  -5  -3   1    9.08   22.06   27.70 <
  -4  -3   1  259.74  257.73   22.77 o
  -3  -3   1    0.04  -17.96    8.30 <
  -2  -3   1 1441.85 1392.71   34.12 o
  -1  -3   1  107.93  116.29    6.42 o
   0  -3   1 3200.74 3466.25  111.29 o
   1  -3   1  215.35  274.90   23.17 o
   2  -3   1 1444.01 1676.33   84.18 o
   3  -3   1  133.31  126.10   19.85 o
   4  -3   1  188.13  218.68   16.07 o
   5  -3   1   46.04   61.29   58.15 <
  -5  -2   1  103.51  111.23   23.87 o
  -4  -2   1    0.63  -11.03   15.01 <
  -3  -2   1  743.43  714.14   18.90 o
  -2  -2   1   98.03  108.93    7.03 o
  -1  -2   1 2527.24 2576.04   59.07 o
   0  -2   1  346.95  305.18   11.33 o
   1  -2   1 2268.06 2654.34  122.77 o
   2  -2   1  336.37  339.92   17.66 o
   3  -2   1  420.17  419.22   20.76 o
   4  -2   1  197.87  228.12   14.28 o
   5  -2   1   22.87   30.83   30.67 <
  -5  -1   1    0.10   13.52   19.22 <
  -4  -1   1  225.51  243.49   16.50 o
  -3  -1   1   60.55   68.77    7.35 o
  -2  -1   1  550.08  494.78   14.56 o
  -1  -1   1  534.45  493.88   11.44 o
   0  -1   1  235.52  221.43    5.79 o
   1  -1   1 1197.43 1616.10   52.87 o
   2  -1   1  285.51  260.96    9.24 o
   3  -1   1  858.78  902.17   26.99 o
   4  -1   1   41.68   39.51   11.65 o
   5  -1   1  192.22  125.31   23.02 o
  -5   0   1   63.08   56.47   17.80 o
  -4   0   1   51.26   64.86   10.59 o
  -3   0   1  157.38  155.32    9.14 o
  -2   0   1  849.02  833.38   18.50 o
  -1   0   1   63.11   88.09    5.73 o
   1   0   1   13.21   22.31    2.02 o
   2   0   1 2860.93 2755.99   51.62 o
   3   0   1   37.22   47.11    6.20 o
   4   0   1  633.05  675.74   19.65 o
   5   0   1    1.21    0.78   17.30 <
  -5   1   1   36.76   27.83   29.10 <
  -4   1   1  113.61   97.52   24.49 o
  -3   1   1  549.75  579.81   16.79 o
  -2   1   1  140.46  132.49    6.60 o
  -1   1   1 3268.20 3470.57   91.06 o
   0   1   1    6.89   14.22    1.68 o
   1   1   1 3787.03 3746.95   76.05 o
   2   1   1   23.25   21.62    4.35 o
   3   1   1 1198.05 1218.98   27.33 o
   4   1   1    0.72   -2.88    9.38 <
   5   1   1  193.22  221.76   21.33 o
  -5   2   1   60.01   61.20   48.00 <
  -4   2   1  233.14  251.96   20.21 o
  -3   2   1  263.37  290.04   21.63 o
  -2   2   1 1205.30 1186.26   64.89 o
  -1   2   1  414.36  503.46   29.63 o
   0   2   1 2242.88 2490.40   80.25 o
   1   2   1   34.97   43.64    4.03 o
   2   2   1 1227.96 1286.88   31.16 o
   3   2   1   39.60   47.12    7.18 o
   4   2   1  351.21  342.44   22.51 o
   5   2   1   26.38   23.22   22.26 <
  -5   3   1   80.24   91.02   28.36 o
  -4   3   1   98.83  132.22   18.61 o
  -3   3   1  490.27  465.82   21.91 o
  -2   3   1  195.72  232.89   25.57 o
  -1   3   1 1156.52 1245.34   61.20 o
   0   3   1   55.10   78.28   15.36 o
   1   3   1 1401.74 1401.57   32.98 o
   2   3   1   98.38  113.62    7.85 o
   3   3   1  602.68  572.39   17.13 o
   4   3   1   83.81   92.86   18.64 o
   5   3   1  103.00  128.43   24.85 o
  -5   4   1   13.42   43.20   54.09 <
  -4   4   1  223.01  254.63   28.55 o
  -3   4   1   25.17    4.71   26.86 <
  -2   4   1  917.28  836.92   36.86 o
  -1   4   1    3.52   27.14   11.54 <
   0   4   1 1694.87 1757.10   57.38 o
   1   4   1   28.90   38.65    6.24 o
   2   4   1 1041.73 1029.26   26.85 o
   3   4   1   78.61   85.06   11.60 o
   4   4   1  198.77  194.54   22.54 o
   5   4   1   26.78   54.65   32.13 <
  -4   5   1    0.41  -13.85   37.85 <
  -3   5   1  493.16  454.25   47.17 o
  -2   5   1    1.97   -3.83   13.15 <
  -1   5   1 1280.67 1408.91   69.60 o
   0   5   1   12.35    4.02    7.21 <
   1   5   1 1089.09 1053.71   37.92 o
   2   5   1   36.40   33.14    9.93 o
   3   5   1  262.90  281.05   18.32 o
   4   5   1   33.72   26.22   21.63 <
  -4   6   1  153.87   53.81   38.31 <
  -2   6   1  497.92  451.90   26.58 o
   0   6   1  588.37  664.72   27.00 o
   1   6   1   78.05  106.99   13.19 o
   2   6   1  208.99  208.99   23.73 o
   3   6   1   71.60   50.21   13.86 o
   4   6   1   20.38   33.10   22.54 <
  -3   7   1  117.47   11.54   25.11 <
  -2   7   1   64.19   50.63   15.83 o
   0   7   1  192.68  210.74   25.11 o
   1   7   1  115.85  125.82   20.77 o
   2   7   1  186.37  171.32   25.11 o
   3   7   1   21.95    6.19   20.27 <
  -1   8   1  178.98  146.21   31.94 o
   0   8   1   51.99   89.35   20.40 o
   1   8   1  241.32  262.99   34.90 o
   0  -8   2  119.41  105.05   27.70 o
  -2  -7   2    1.84    4.43   26.40 <
   0  -7   2   38.89   32.77   19.76 <
   1  -7   2  202.87  195.97   34.34 o
   2  -7   2   82.77   79.48   32.03 <
  -3  -6   2   27.78   22.11   21.66 <
  -2  -6   2  273.94  278.87   34.62 o
  -1  -6   2  151.92  175.80   16.88 o
   0  -6   2  514.61  534.14   25.06 o
   1  -6   2  255.19  269.82   39.51 o
   2  -6   2  293.51  263.83   23.72 o
   3  -6   2  152.88   96.74   21.09 o
  -4  -5   2   37.80   31.85   35.08 <
  -3  -5   2  217.88  229.30   30.19 o
  -2  -5   2  224.72  252.51   13.70 o
  -1  -5   2  649.96  610.94   27.16 o
   0  -5   2  496.53  433.76   28.80 o
   1  -5   2  590.13  532.53   40.34 o
   2  -5   2  402.10  351.60   30.09 o
   3  -5   2  135.94  148.02   24.67 o
   4  -5   2  139.82  126.97   27.74 o
  -4  -4   2  109.96  103.48   19.89 o
  -3  -4   2  173.88  175.94   19.72 o
  -2  -4   2  339.96  327.05   14.72 o
  -1  -4   2  657.08  646.58   18.20 o
   0  -4   2  399.23  375.42   16.65 o
   1  -4   2 1010.90 1051.13   55.38 o
   2  -4   2  118.17   69.51   32.40 <
   3  -4   2  510.13  668.78   48.64 o
   4  -4   2    9.33   23.03   13.23 <
  -5  -3   2   44.28   23.08   24.74 <
  -4  -3   2  104.88   91.32   19.21 o
  -3  -3   2  127.28  154.85   11.04 o
  -2  -3   2  741.66  668.73   19.34 o
  -1  -3   2   76.24   71.72    7.49 o
   0  -3   2 2213.89 2407.79   77.97 o
   1  -3   2    7.79   28.16   25.02 <
   2  -3   2 1713.49 1909.87   96.56 o
   3  -3   2    0.13   12.65   18.19 <
   4  -3   2  393.84  394.53   19.50 o
   5  -3   2    0.82   12.92   27.88 <
  -5  -2   2   60.57   58.86   23.34 <
  -4  -2   2   78.04   71.47   18.52 o
  -3  -2   2  572.94  518.49   15.64 o
  -2  -2   2  105.61  108.67    6.81 o
  -1  -2   2 3097.81 2816.60   64.49 o
   0  -2   2    4.30    8.31    4.63 <
   1  -2   2 3831.52 4721.51  216.01 o
   2  -2   2   30.66   33.51   11.16 o
   3  -2   2  983.20  979.40   35.93 o
   4  -2   2   22.01   27.25   10.60 <
   5  -2   2  115.51  108.33   21.87 o
  -5  -1   2   50.60   42.12   22.89 <
  -4  -1   2  294.76  293.51   18.09 o
  -3  -1   2  196.85  213.77   10.67 o
  -2  -1   2 1663.66 1609.71   38.63 o
  -1  -1   2  361.70  342.98    8.95 o
   0  -1   2 4625.02 4791.48   88.39 o
   1  -1   2   29.07   39.47    6.15 o
   2  -1   2 1352.22 1356.04   32.26 o
   3  -1   2  162.75  178.89   12.66 o
   4  -1   2  214.27  227.89   14.53 o
   5  -1   2   61.86   91.48   31.94 <
  -5   0   2  105.13  124.62   19.09 o
  -4   0   2   97.14  103.25   11.08 o
  -3   0   2  616.33  628.60   16.41 o
  -2   0   2  255.62  248.16    8.56 o
  -1   0   2 1987.53 1819.54   34.28 o
   0   0   2    5.09   11.72    2.05 o
   1   0   2 1706.73 1520.38   31.28 o
   2   0   2  602.08  564.31   12.39 o
   3   0   2  319.70  321.06   10.56 o
   4   0   2  281.30  327.59   14.83 o
   5   0   2   40.22   35.79   13.76 <
  -5   1   2   12.55   -3.23   27.21 <
  -4   1   2  245.32  228.92   16.35 o
  -3   1   2    7.71    7.74    7.64 <
  -2   1   2 1046.67 1009.71   23.90 o
  -1   1   2   74.05   84.09    4.28 o
   0   1   2 2299.69 2408.10   38.72 o
   1   1   2 1028.06  998.85   19.21 o
   2   1   2  771.76  718.71   15.20 o
   3   1   2  582.35  612.13   16.20 o
   4   1   2  108.42  132.40   10.78 o
   5   1   2  138.40  153.32   36.56 o
  -5   2   2   90.35   93.28   28.30 o
  -4   2   2   13.99   -5.03   20.49 <
  -3   2   2  632.80  601.42   23.68 o
  -2   2   2  238.32  224.16   12.48 o
  -1   2   2 2226.25 2631.91  122.13 o
   0   2   2 1044.41 1154.88   26.96 o
   1   2   2 1508.12 1500.22   28.54 o
   2   2   2  636.36  628.84   15.41 o
   3   2   2  222.55  201.62   10.55 o
   4   2   2  231.10  299.66   17.45 o
   5   2   2    6.68   15.32   22.24 <
  -5   3   2   12.73   14.08   29.81 <
  -4   3   2  226.35  236.12   19.81 o
  -3   3   2  187.78  200.52   14.81 o
  -2   3   2  972.35  996.93   55.94 o
  -1   3   2  842.99  824.59   43.48 o
   0   3   2 1025.90 1166.49   27.86 o
   1   3   2  910.60  869.28   21.40 o
   2   3   2  187.51  165.92    7.85 o
   3   3   2  416.48  399.57   14.41 o
   4   3   2    3.82    7.48   17.11 <
   5   3   2  111.60  121.57   23.74 o
  -5   4   2   46.27   17.82   49.66 <
  -4   4   2   83.59  141.66   17.59 o
  -3   4   2  208.88  228.01   41.27 o
  -2   4   2  612.80  597.15   40.16 o
  -1   4   2  270.21  372.28   27.51 o
   0   4   2 1565.75 1734.25   56.85 o
   1   4   2   45.89   44.36    6.03 o
   2   4   2 1065.60 1062.54   24.71 o
   3   4   2    0.35   11.24    9.14 <
   4   4   2  303.83  288.65   25.36 o
  -4   5   2   33.20   42.74   39.51 <
  -3   5   2  313.24  336.55   44.13 o
  -2   5   2   48.20   59.35   18.28 o
   0   5   2   11.50    9.60    7.04 <
   1   5   2 1673.20 1678.69   56.89 o
   2   5   2    0.04  -10.09    9.13 <
   3   5   2  620.10  611.58   25.28 o
   4   5   2    1.60    2.72   20.30 <
  -4   6   2  105.35   61.57   37.85 <
  -3   6   2   15.18   11.54   23.91 <
  -2   6   2  569.38  459.10   27.16 o
  -1   6   2    6.53   19.02   19.57 <
   0   6   2 1081.50 1215.43   42.43 o
   1   6   2    0.45   19.57   10.82 <
   2   6   2  648.20  623.08   40.44 o
   3   6   2    7.03  -12.77   13.04 <
   4   6   2  144.10  150.33   27.20 o
  -3   7   2  150.60   50.95   23.63 <
  -2   7   2    2.85    0.14   15.24 <
   0   7   2    7.10   41.22   10.57 o
   1   7   2  340.07  360.65   30.28 o
   2   7   2   36.10   36.00   20.31 <
   3   7   2  131.55  126.70   21.19 o
   0   8   2  140.84  287.59   21.28 o
   1   8   2   64.83   87.97   21.42 o
  -2  -7   3   45.02   56.49   29.08 <
  -1  -7   3  164.98  166.25   27.51 o
   0  -7   3   24.99   20.68   23.35 <
   1  -7   3  198.89  151.85   35.27 o
   2  -7   3    1.02   15.51   35.27 <
  -3  -6   3   13.20    6.60   21.99 <
  -2  -6   3  162.09  189.14   30.10 o
  -1  -6   3    0.85   31.07   15.72 <
   0  -6   3  379.10  382.11   22.49 o
   1  -6   3   32.90   57.87   31.76 <
   2  -6   3  311.27  252.09   27.74 o
   3  -6   3   35.96   27.51   20.92 <
  -4  -5   3    3.87   16.80   25.07 <
  -3  -5   3  138.56  151.75   21.42 o
  -2  -5   3    8.76    4.89   12.56 <
  -1  -5   3  539.31  523.62   25.96 o
   0  -5   3  126.49  150.00   12.60 o
   1  -5   3  679.97  653.55   45.42 o
   2  -5   3  164.30  120.00   32.77 o
   4  -5   3   72.25   79.43   28.75 <
  -4  -4   3   97.34   81.69   20.33 o
  -3  -4   3    0.42    1.80   21.10 <
  -2  -4   3  489.27  475.85   18.52 o
  -1  -4   3   71.48   73.61    9.23 o
   0  -4   3  804.18  823.21   42.37 o
   1  -4   3  272.78  326.86   32.13 o
   2  -4   3  435.64  425.08   43.85 o
   3  -4   3  249.26  312.10   45.33 o
   4  -4   3   88.43  109.85   16.17 o
   5  -4   3   80.00   76.71   46.89 <
  -5  -3   3   49.13   29.96   29.90 <
  -4  -3   3    0.04    3.05   18.73 <
  -3  -3   3  289.44  322.24   16.07 o
  -2  -3   3   20.21   24.28    7.83 o
  -1  -3   3  530.36  506.87   15.10 o
   0  -3   3  285.68  258.05   13.47 o
   1  -3   3  355.35  349.11   29.54 o
   2  -3   3  572.11  639.05   49.66 o
   3  -3   3  131.70  160.80   16.46 o
   4  -3   3  301.21  314.04   18.78 o
   5  -3   3   17.20   16.80   27.42 <
  -5  -2   3    2.82   -8.72   29.90 <
  -4  -2   3  148.54  189.74   17.76 o
  -3  -2   3   64.47   74.52   13.37 o
  -2  -2   3  382.68  362.83   12.38 o
  -1  -2   3  459.74  401.27   11.03 o
   0  -2   3  422.39  398.90   11.04 o
   1  -2   3 1114.49 1300.69   35.97 o
   2  -2   3  256.97  256.15   15.42 o
   3  -2   3  687.08  613.24   23.36 o
   4  -2   3   50.27   51.12   11.42 o
   5  -2   3  167.24  222.69   24.16 o
  -5  -1   3   69.19   75.86   20.10 o
  -4  -1   3  114.11  119.47   13.87 o
  -3  -1   3  390.32  391.62   13.91 o
  -2  -1   3  845.30  761.92   18.34 o
  -1  -1   3  979.85  937.40   18.67 o
   0  -1   3 1582.01 1486.01   28.13 o
   1  -1   3  988.27  997.75   21.53 o
   2  -1   3  989.87  980.58   24.58 o
   3  -1   3  161.19  190.62   11.59 o
   4  -1   3  310.20  334.27   18.05 o
   5  -1   3    5.08   55.16   22.84 <
  -5   0   3   70.07   38.04   29.98 <
  -4   0   3  225.90  249.60   17.37 o
  -3   0   3  614.03  598.67   17.85 o
  -2   0   3 1066.18  977.64   24.89 o
  -1   0   3 1966.33 1770.07   33.53 o
   0   0   3 1459.04 1612.87   26.41 o
   1   0   3 1083.70 1019.34   19.61 o
   2   0   3  353.75  382.65    9.64 o
   3   0   3  514.93  506.44   14.67 o
   4   0   3    1.68   10.08    8.28 <
   5   0   3  102.69   97.39   20.38 o
  -5   1   3   70.89   64.57   28.60 <
  -4   1   3  243.48  254.43   15.65 o
  -3   1   3  311.85  298.25   15.30 o
  -2   1   3 1280.46 1264.35   27.65 o
  -1   1   3  595.09  592.24   12.73 o
   0   1   3 2490.50 2340.59   40.48 o
   1   1   3  158.61  166.79    4.93 o
   2   1   3 1425.33 1404.21   27.43 o
   3   1   3    5.50    6.26    6.13 <
   4   1   3  324.39  315.77   15.07 o
   5   1   3   15.33   35.91   33.05 <
  -5   2   3   70.01   62.27   27.66 <
  -4   2   3   52.51   32.59   20.95 <
  -3   2   3  603.02  590.13   23.28 o
  -2   2   3   27.37   33.21    7.69 o
  -1   2   3 2691.99 2814.20   64.81 o
   0   2   3   10.62   10.44    2.90 o
   1   2   3 3904.26 4020.14   74.72 o
   2   2   3   38.67   27.46    4.92 o
   3   2   3 1028.37 1024.87   24.20 o
   4   2   3   46.10   60.26   12.32 o
   5   2   3  105.83  108.42   22.99 o
  -5   3   3    8.85   43.11   29.73 <
  -4   3   3  209.62  210.84   24.37 o
  -3   3   3    1.79   19.20   11.03 <
  -2   3   3 1244.12 1221.57   43.82 o
  -1   3   3   12.14   27.46   10.65 <
   0   3   3 3061.67 3564.07   81.53 o
   1   3   3   35.96   52.76    4.78 o
   2   3   3 1650.73 1633.72   35.14 o
   3   3   3  100.89  118.62    8.89 o
   4   3   3  229.97  222.24   22.49 o
   5   3   3   45.51   58.66   23.25 <
  -4   4   3    1.29   15.51   21.90 <
  -3   4   3  342.68  302.41   43.11 o
  -2   4   3    8.58   34.25   17.54 <
  -1   4   3  866.51 1019.74   55.75 o
   0   4   3   96.95  108.68    7.71 o
   1   4   3  825.77  817.40   20.71 o
   2   4   3  253.05  259.87   11.46 o
   3   4   3  231.01  250.25   13.48 o
   4   4   3  162.29  176.12   21.32 o
  -4   5   3   80.42   48.09   37.76 <
  -2   5   3  198.98  211.48   30.19 o
  -1   5   3  161.04  180.46   28.43 o
   0   5   3  212.71  212.55   12.52 o
   1   5   3  507.68  494.18   21.55 o
   2   5   3  118.06  129.79   10.33 o
   3   5   3  395.73  383.27   20.79 o
   4   5   3   20.43    5.45   19.86 <
  -3   6   3   76.18   64.34   25.20 <
  -2   6   3  134.02  103.48   20.86 o
  -1   6   3  116.96  136.35   23.36 o
   0   6   3  470.24  472.48   20.70 o
   1   6   3   82.05  103.99   12.19 o
   2   6   3  489.45  495.61   26.34 o
   3   6   3   18.37   26.31   17.82 <
   4   6   3  172.03  221.27   37.76 o
  -3   7   3   63.06    0.55   23.82 <
  -2   7   3   93.20   74.08   15.77 o
   0   7   3   84.80  107.68   11.94 o
   1   7   3  313.04  319.49   28.43 o
   2   7   3   14.31    3.42   20.49 <
   3   7   3  163.22  136.35   19.63 o
   0   8   3  159.19  209.82   25.94 o
   1   8   3    7.16   20.49   19.11 <
  -2  -7   4  111.23  142.24   33.05 o
  -1  -7   4   48.78   39.79   25.20 <
   0  -7   4  171.22  181.62   26.07 o
   1  -7   4   98.62   79.43   20.80 o
   2  -7   4   92.50   99.14   39.05 <
  -3  -6   4   96.56   77.45   39.70 <
  -2  -6   4   24.88   19.94   26.59 <
  -1  -6   4  162.25  169.48   26.13 o
   0  -6   4   98.35  107.54   20.90 o
   1  -6   4   91.95   99.69   17.41 o
   2  -6   4  153.55  107.22   22.38 o
   3  -6   4   15.42   29.73   24.02 <
  -3  -5   4   26.10   16.43   22.26 <
  -2  -5   4  125.67  164.49   16.99 o
  -1  -5   4  131.60  138.74   17.53 o
   0  -5   4   83.95   98.36   12.27 o
   1  -5   4  296.82  249.70   23.01 o
   2  -5   4   12.86  -13.02   33.33 <
   3  -5   4  211.12  157.75   41.91 o
   4  -5   4    0.05   24.65   29.73 <
  -4  -4   4   39.21   18.68   21.21 <
  -3  -4   4  101.81  143.31   21.23 o
  -2  -4   4  258.45  286.32   16.77 o
  -1  -4   4  143.17  169.17   12.54 o
   0  -4   4  598.15  622.85   25.47 o
   1  -4   4   48.97   55.63    9.46 o
   2  -4   4  453.11  391.11   52.15 o
   3  -4   4    0.09   -6.46   32.50 <
   4  -4   4  125.68  111.26   13.66 o
  -4  -3   4   62.92   50.80   19.87 <
  -3  -3   4  283.80  292.78   23.22 o
  -2  -3   4  193.41  198.39   11.94 o
  -1  -3   4  954.78  953.74   28.75 o
   0  -3   4  168.39  187.78   12.30 o
   1  -3   4  849.72  895.79   23.19 o
   2  -3   4    0.34    0.34   11.05 <
   3  -3   4  270.97  284.08   24.46 o
   4  -3   4   35.71   17.88   12.29 <
   5  -3   4   42.01   70.52   19.62 o
  -5  -2   4   20.08   13.20   24.69 <
  -4  -2   4  141.22  150.28   20.34 o
  -3  -2   4   72.01  104.62   10.35 o
  -2  -2   4  813.37  761.07   19.42 o
  -1  -2   4   70.56   65.58    5.48 o
   0  -2   4 1608.46 1662.97   31.97 o
   1  -2   4   46.44   53.72   10.54 o
   2  -2   4  819.83  729.33   25.03 o
   3  -2   4  192.43  199.72   16.25 o
   4  -2   4  162.08  181.71   13.23 o
   5  -2   4   78.17   77.45   28.80 <
  -5  -1   4   42.79   17.01   25.01 <
  -4  -1   4    2.34   23.45   16.03 <
  -3  -1   4  404.62  431.63   19.06 o
  -2  -1   4   28.45   27.33    6.41 o
  -1  -1   4 2085.30 1887.59   36.06 o
   0  -1   4  577.65  595.35   12.91 o
   1  -1   4 3105.68 3000.30   52.05 o
   2  -1   4  766.40  737.22   16.74 o
   3  -1   4  750.63  734.50   21.68 o
   4  -1   4  256.46  266.40   20.42 o
   5  -1   4   79.84  108.51   29.75 o
  -5   0   4    1.84    4.06   23.50 <
  -4   0   4  167.71  216.34   19.94 o
  -3   0   4   99.07  100.49    9.48 o
  -2   0   4 1240.30 1192.26   26.56 o
  -1   0   4  981.89  908.67   18.36 o
   0   0   4 5051.59 5480.14   87.93 o
   1   0   4 1764.44 1681.28   31.91 o
   2   0   4 2092.69 2114.24   49.30 o
   3   0   4  584.94  582.21   16.10 o
   4   0   4  255.62  257.32   14.57 o
   5   0   4  134.42  117.93   20.15 o
  -5   1   4   61.22   92.63   31.55 <
  -4   1   4   47.19   59.29   14.89 o
  -3   1   4  469.00  478.01   16.75 o
  -2   1   4  484.40  456.17   14.00 o
  -1   1   4 1803.85 1808.51   34.70 o
   0   1   4 1828.94 1850.18   35.03 o
   1   1   4 1684.20 1612.35   33.57 o
   2   1   4 1257.27 1325.47   29.37 o
   3   1   4  293.84  292.60   11.13 o
   4   1   4  374.49  340.76   16.51 o
   5   1   4   24.26   -1.85   23.73 <
  -5   2   4   14.15   55.38   37.20 <
  -4   2   4  141.57  157.91   19.05 o
  -3   2   4  172.21  194.82   18.13 o
  -2   2   4  379.56  364.71   17.32 o
  -1   2   4 1215.63 1186.72   29.26 o
   0   2   4  155.99  133.60    6.39 o
   1   2   4 2395.95 2361.54   38.58 o
   2   2   4   46.48   52.12    4.91 o
   3   2   4 1000.31  982.98   23.57 o
   4   2   4   10.60   10.36   12.38 <
   5   2   4  189.05  196.71   23.77 o
  -5   3   4   41.51   52.34   29.55 <
  -4   3   4   78.49  115.02   17.86 o
  -3   3   4  133.51  159.97   13.34 o
  -2   3   4  655.37  636.16   22.37 o
  -1   3   4   75.18  139.78    9.60 o
   0   3   4 2480.28 2803.15   58.00 o
   1   3   4    2.85    4.15    4.95 <
   2   3   4 1684.83 1645.71   32.30 o
   3   3   4    0.08   -8.80    7.38 <
   4   3   4  398.22  338.91   26.97 o
   5   3   4    0.27   -1.48   21.32 <
  -4   4   4   68.27   61.11   22.65 <
  -3   4   4  301.67  292.86   19.15 o
  -2   4   4  144.72  212.22   31.67 o
  -1   4   4 1179.14 1357.91   51.09 o
   0   4   4   58.00   61.31    6.32 o
   1   4   4 1324.00 1379.19   27.66 o
   2   4   4    0.65   -1.85    5.97 <
   3   4   4  447.02  426.14   14.92 o
   4   4   4   10.06   32.87   29.63 <
  -4   5   4   99.52   96.05   23.50 o
  -3   5   4   92.86   88.34   27.14 o
  -2   5   4  420.68  401.18   36.74 o
  -1   5   4   93.19  178.62   29.73 o
   0   5   4  598.64  660.96   24.72 o
   1   5   4    0.24   -1.50    8.37 <
   2   5   4  322.11  309.76   13.65 o
   3   5   4   42.81   45.94   12.44 o
   4   5   4   78.86   85.97   17.27 o
  -3   6   4  141.62   74.68   25.20 <
  -2   6   4   18.75   24.00   20.31 <
  -1   6   4  319.89  371.17   41.08 o
   0   6   4    5.21    7.25    8.78 <
   1   6   4  281.30  280.22   17.21 o
   2   6   4   70.25   89.96   11.72 o
   3   6   4  108.49  123.97   19.92 o
   4   6   4   56.31  110.59   25.55 o
  -2   7   4  186.14  139.02   16.80 o
  -1   7   4   21.40   15.14   27.88 <
   0   7   4  290.91  292.25   19.04 o
   1   7   4   69.43   76.43   18.46 o
   2   7   4  159.99  183.32   25.66 o
   3   7   4   58.19   71.40   19.61 o
   0   8   4   56.38   57.51   18.09 o
   1   8   4  142.29  172.62   23.45 o
  -1  -7   5    0.19  -28.57   28.40 <
   0  -7   5  151.19  152.72   29.89 o
   1  -7   5    9.15   -2.08   22.76 <
   2  -7   5  119.82  118.53   46.70 <
  -2  -6   5    0.27    4.43   28.53 <
  -1  -6   5  285.33  289.67   35.08 o
   0  -6   5    4.33   27.38   15.43 <
   1  -6   5  267.73  258.56   18.83 o
   2  -6   5   24.50    2.68   35.82 <
   3  -6   5   94.48   74.21   34.34 <
  -3  -5   5    0.01  -32.50   23.04 <
  -2  -5   5  315.38  365.73   24.16 o
  -1  -5   5    8.70   36.79   14.96 <
   0  -5   5  453.06  453.88   27.03 o
   1  -5   5   58.06   65.68   15.78 o
   2  -5   5  231.38  436.90   37.39 o
   3  -5   5   81.43   24.28   34.80 <
   4  -5   5   47.84   73.48   35.63 <
  -4  -4   5    3.03  -11.54   28.39 <
  -3  -4   5  202.58  220.90   24.26 o
  -2  -4   5   50.46   75.20   14.14 o
  -1  -4   5  529.16  543.93   19.37 o
   0  -4   5  223.92  224.55   15.49 o
   1  -4   5  527.72  517.67   19.34 o
   2  -4   5  267.38  243.07   17.74 o
   3  -4   5  185.93  188.03   22.82 o
   4  -4   5  113.04  113.54   20.57 o
  -4  -3   5  100.78   79.04   22.17 o
  -3  -3   5   93.30   81.42   16.73 o
  -2  -3   5  404.68  424.69   18.30 o
  -1  -3   5  482.00  453.30   16.17 o
   0  -3   5  814.58  801.29   19.28 o
   1  -3   5  658.63  656.96   20.03 o
   2  -3   5  488.31  477.84   30.77 o
   3  -3   5  289.19  286.92   17.30 o
   4  -3   5   72.77   60.50   19.50 o
   5  -3   5   61.54   69.55   20.22 o
  -4  -2   5   53.63   63.60   18.33 o
  -3  -2   5  228.91  250.60   14.92 o
  -2  -2   5  408.80  407.41   14.96 o
  -1  -2   5  510.40  512.02   13.62 o
   0  -2   5  857.04  894.72   18.72 o
   1  -2   5  451.30  390.95   15.65 o
   2  -2   5  555.53  560.80   23.04 o
   3  -2   5   76.15  104.03   10.63 o
   4  -2   5  183.95  213.57   17.43 o
   5  -2   5    0.58    3.55   19.89 <
  -5  -1   5   14.24    2.98   25.95 <
  -4  -1   5   94.47  133.94   19.42 o
  -3  -1   5  165.88  197.34   13.70 o
  -2  -1   5  152.74  162.22   10.02 o
  -1  -1   5  673.20  635.31   13.66 o
   0  -1   5    5.68   11.22    4.75 <
   1  -1   5  895.25  931.55   17.96 o
   2  -1   5    9.49    5.17    6.83 <
   3  -1   5  552.69  566.06   15.29 o
   4  -1   5   16.22   27.23   12.44 <
   5  -1   5  112.07  129.98   22.85 o
  -5   0   5   29.12   36.93   31.67 <
  -4   0   5   62.57   83.38   16.44 o
  -3   0   5   42.11   61.71   11.23 o
  -2   0   5  454.61  464.78   14.50 o
  -1   0   5   39.48   56.30    6.00 o
   0   0   5 1392.13 1484.54   25.05 o
   1   0   5  402.90  410.87   10.29 o
   2   0   5 1376.20 1315.20   26.01 o
   3   0   5  157.87  158.84    9.46 o
   4   0   5  361.56  384.12   16.63 o
   5   0   5   47.03   40.49   16.27 <
  -5   1   5   26.97   14.86   40.80 <
  -4   1   5   18.79   33.81   16.16 <
  -3   1   5  291.61  276.43   14.94 o
  -2   1   5    0.53   -1.74    6.79 <
  -1   1   5 1254.41 1304.36   28.92 o
   0   1   5  116.75  127.37    6.49 o
   1   1   5 1822.18 1844.19   30.52 o
   2   1   5  246.53  226.88    7.78 o
   3   1   5  653.50  665.56   16.55 o
   4   1   5  152.00  157.46   12.01 o
   5   1   5   86.70   92.96   21.06 o
  -5   2   5    6.02   -1.80   30.64 <
  -4   2   5  132.40  102.65   37.20 <
  -3   2   5   10.64   26.25   12.58 <
  -2   2   5  631.64  593.26   22.40 o
  -1   2   5    3.60   14.22    5.76 <
   0   2   5 1019.81 1037.67   18.24 o
   1   2   5   59.91   59.25    4.47 o
   2   2   5  580.92  590.90   13.04 o
   3   2   5  291.67  293.33   11.13 o
   4   2   5  127.06  154.52   17.05 o
   5   2   5  128.63  129.24   22.37 o
  -4   3   5    0.52   22.11   22.68 <
  -3   3   5  252.07  278.68   20.37 o
  -2   3   5    4.21   15.60   10.46 <
  -1   3   5  502.37  548.96   17.75 o
   0   3   5   76.98   77.33    5.86 o
   1   3   5  469.05  473.14   11.44 o
   2   3   5  408.93  409.84   11.89 o
   3   3   5  184.41  223.89   14.78 o
   4   3   5  276.89  267.93   23.14 o
   5   3   5   26.35   33.37   21.08 <
  -4   4   5   93.52   88.48   23.88 o
  -3   4   5   45.40   52.22   13.24 o
  -2   4   5  347.62  362.96   24.50 o
  -1   4   5  262.11  307.71   15.60 o
   0   4   5  591.49  660.87   23.71 o
   1   4   5  512.65  502.87   15.57 o
   2   4   5  373.73  356.22   12.16 o
   3   4   5  363.77  342.28   16.21 o
   4   4   5   64.67   41.17   29.08 <
   5   4   5   94.94  110.59   49.01 <
  -4   5   5   40.38   24.97   23.99 <
  -3   5   5  184.24  111.70   17.81 o
  -2   5   5  249.40  235.94   36.28 o
  -1   5   5  505.75  517.42   20.54 o
   0   5   5  499.93  550.77   17.27 o
   1   5   5  473.87  453.88   18.81 o
   2   5   5  365.62  346.08   13.55 o
   3   5   5  102.00   93.58   11.43 o
   4   5   5  122.74  134.62   16.74 o
  -3   6   5  107.93   92.22   27.70 o
  -2   6   5  193.06  162.74   24.93 o
  -1   6   5  326.90  319.72   27.05 o
   0   6   5  230.18  241.00   12.93 o
   1   6   5  386.02  362.87   23.05 o
   2   6   5   60.25   41.04   14.15 <
   3   6   5  188.24  177.66   17.49 o
   4   6   5    1.25   13.80   21.02 <
  -2   7   5  157.40   90.46   25.02 o
  -1   7   5   39.05   45.70   18.15 <
   0   7   5  352.64  382.81   28.99 o
   1   7   5    7.83    7.11   16.43 <
   2   7   5  299.62  327.32   34.34 o
   3   7   5    0.42   11.36   26.40 <
  -1   8   5  207.54  150.55   26.40 o
   0   8   5    0.05   -3.69   15.69 <
   1   8   5  281.35  320.78   33.05 o
   0  -7   6   45.73   33.97   25.44 <
   1  -7   6   33.18   -5.82   28.98 <
  -2  -6   6   30.21   40.25   31.57 <
  -1  -6   6  126.12  108.83   26.77 o
   0  -6   6   44.19   24.05   21.71 <
   1  -6   6  199.99  140.80   16.72 o
   2  -6   6   18.19   34.16   22.12 <
   3  -6   6  111.18   71.08   36.56 <
  -3  -5   6   14.64   -6.09   40.07 <
  -2  -5   6  164.13  170.28   19.63 o
  -1  -5   6   27.19   15.83   22.81 <
   0  -5   6  375.90  366.53   23.76 o
   1  -5   6   11.75    6.07   13.36 <
   2  -5   6  292.15  239.21   19.30 o
   3  -5   6    0.21  -22.06   34.71 <
   4  -5   6   89.90   57.38   22.38 <
  -3  -4   6  107.71  109.62   24.37 o
  -2  -4   6    4.66   19.23   15.45 <
  -1  -4   6  405.97  466.42   18.14 o
   0  -4   6    5.78    0.30   11.73 <
   1  -4   6  568.49  554.45   22.05 o
   2  -4   6   50.62   37.85   13.88 <
   3  -4   6  278.91  259.70   21.32 o
   4  -4   6   39.15   31.30   22.31 <
  -4  -3   6   52.61   35.45   23.11 <
  -3  -3   6    0.21   15.67   17.63 <
  -2  -3   6  321.02  370.37   22.61 o
  -1  -3   6   60.53   72.59    9.60 o
   0  -3   6  851.09  936.40   26.35 o
   1  -3   6  286.91  263.14   17.43 o
   2  -3   6  738.40  780.49   24.95 o
   3  -3   6  215.43  199.02   17.85 o
   4  -3   6  202.15  179.05   16.22 o
   5  -3   6   51.08   56.17   21.57 <
  -4  -2   6    0.56   10.82   18.92 <
  -3  -2   6  231.87  253.29   21.47 o
  -2  -2   6   38.08   47.82   10.46 o
  -1  -2   6  959.12  943.70   19.66 o
   0  -2   6  318.75  353.89   11.96 o
   1  -2   6 1333.88 1427.61   35.90 o
   2  -2   6  448.06  475.25   18.84 o
   3  -2   6  468.06  460.74   20.25 o
   4  -2   6  168.07  163.13   15.02 o
   5  -2   6   60.44   53.68   20.98 <
  -4  -1   6  143.31  126.56   22.76 o
  -3  -1   6    7.79   28.43   12.79 <
  -2  -1   6  662.70  652.03   18.96 o
  -1  -1   6   67.77   80.16    7.62 o
   0  -1   6 1354.88 1361.44   33.90 o
   1  -1   6  328.81  332.97   11.38 o
   2  -1   6  559.85  541.29   13.16 o
   3  -1   6  318.01  282.95   13.76 o
   4  -1   6   81.05  101.70   13.80 o
   5  -1   6   94.56  121.67   23.24 o
  -5   0   6   61.26  159.60   50.30 o
  -4   0   6    3.88   33.72   20.97 <
  -3   0   6  323.35  363.35   17.35 o
  -2   0   6   36.86   44.67    8.11 o
  -1   0   6  679.92  633.33   16.04 o
   0   0   6  193.12  189.77   10.04 o
   1   0   6  419.97  410.77   18.13 o
   2   0   6  489.61  457.62   12.12 o
   3   0   6   53.11   75.18    7.48 o
   4   0   6  239.56  258.15   14.78 o
   5   0   6    3.30   -6.42   13.76 <
  -5   1   6    4.73    2.77   50.77 <
  -4   1   6  121.72  154.18   17.71 o
  -3   1   6   72.69   74.84   11.15 o
  -2   1   6  364.35  363.33   14.24 o
  -1   1   6  461.99  449.81   13.10 o
   0   1   6  349.64  355.11   11.34 o
   1   1   6  906.93  976.02   22.69 o
   2   1   6   70.81   81.60    6.08 o
   3   1   6  458.98  453.28   14.01 o
   4   1   6    2.87    0.30   15.20 <
   5   1   6   94.04   92.08   20.03 o
  -4   2   6   64.01   66.37   24.41 <
  -3   2   6  183.11  203.02   17.00 o
  -2   2   6  509.14  531.62   17.88 o
  -1   2   6  421.79  458.37   14.10 o
   0   2   6 1399.28 1467.10   31.43 o
   1   2   6  168.37  164.22    8.81 o
   2   2   6  704.94  693.84   14.94 o
   3   2   6    5.47    7.63    6.95 <
   4   2   6  157.57  161.40   18.33 o
   5   2   6    4.99    8.72   19.54 <
  -4   3   6   59.91   63.79   24.67 <
  -3   3   6  239.85  243.61   24.59 o
  -2   3   6  185.38  253.48   16.99 o
  -1   3   6  924.60  981.82   27.58 o
   0   3   6  123.55  133.40    7.40 o
   1   3   6  934.40  938.04   18.76 o
   2   3   6    0.93    3.46    5.98 <
   3   3   6  283.32  290.99   12.82 o
   4   3   6   31.45   23.03   16.55 <
   5   3   6   47.75   41.68   21.83 <
  -4   4   6   63.23   47.13   26.35 <
  -3   4   6   24.51   14.89   13.99 <
  -2   4   6  387.94  405.30   20.68 o
  -1   4   6    0.80   35.38    9.72 o
   0   4   6  856.78 1040.83   29.86 o
   1   4   6   78.35   78.94    7.71 o
   2   4   6  584.08  570.10   16.93 o
   3   4   6  120.02  107.82   11.46 o
   4   4   6  150.80  143.21   19.87 o
   5   4   6   46.74   44.68   23.94 <
  -4   5   6    0.32  -33.05   32.87 <
  -3   5   6  133.45   82.47   15.29 o
  -2   5   6   19.42   46.98   12.40 o
  -1   5   6  538.52  532.19   22.22 o
   0   5   6  171.47  204.71   12.59 o
   1   5   6  731.95  738.80   21.93 o
   2   5   6  213.19  219.25   11.82 o
   3   5   6  314.90  288.90   18.00 o
   4   5   6   88.97   71.68   19.94 o
  -3   6   6   13.58   21.83   18.28 <
  -2   6   6  222.55  129.33   28.62 o
  -1   6   6  104.99   98.84   17.77 o
   0   6   6  430.38  429.51   17.84 o
   1   6   6  196.48  219.99   15.98 o
   2   6   6  275.40  264.97   17.02 o
   3   6   6  126.78   94.87   18.20 o
   4   6   6   62.16   59.50   21.56 <
  -2   7   6   34.77   17.82   25.48 <
  -1   7   6  137.01  115.23   13.75 o
   0   7   6  126.42  133.92   13.84 o
   2   7   6  157.90  160.34   24.56 o
  -1   8   6   71.93   65.08   26.03 <
   1   8   6  152.05  135.79   22.80 o
  -1  -6   7   16.79   21.05   24.60 <
   0  -6   7  114.89  109.80   25.00 o
   1  -6   7   66.35   59.68   23.98 <
   2  -6   7   83.80   55.11   22.47 <
  -2  -5   7   19.68   29.85   21.91 <
  -1  -5   7  113.13  113.73   24.17 o
   0  -5   7  114.07  113.82   20.33 o
   1  -5   7  123.01   85.11   17.18 o
   2  -5   7  149.96  122.45   21.69 o
   3  -5   7   45.54   25.20   37.67 <
  -3  -4   7   10.28   -2.08   24.90 <
  -2  -4   7   94.52  123.05   18.20 o
  -1  -4   7   78.55  115.42   14.30 o
   0  -4   7  108.41  126.74   18.84 o
   1  -4   7  171.46  156.24   14.13 o
   2  -4   7   37.98   63.00   13.76 o
   3  -4   7  143.63  114.37   41.36 <
   4  -4   7    1.72   -2.31   24.82 <
  -4  -3   7    5.27  -17.75   25.80 <
  -3  -3   7   57.56   64.59   19.61 o
  -2  -3   7   51.23   73.37   14.30 o
  -1  -3   7   53.47   70.84   10.89 o
   0  -3   7  152.68  175.88   10.01 o
   1  -3   7    4.01   15.77   11.77 <
   2  -3   7  222.12  252.68   15.98 o
   3  -3   7    4.34   53.18   15.76 o
   4  -3   7  131.26  141.01   24.48 o
  -4  -2   7   21.53   38.50   20.31 <
  -3  -2   7   63.72   75.72   18.73 o
  -2  -2   7   24.59   42.49   10.15 o
  -1  -2   7  278.85  271.01   12.60 o
   0  -2   7    3.09    7.53    7.69 <
   1  -2   7  442.03  476.75   18.21 o
   2  -2   7   27.24   16.52   10.77 <
   3  -2   7  302.11  300.28   16.59 o
   4  -2   7   24.36   23.63   19.90 <
   5  -2   7   81.77  106.85   23.16 o
  -4  -1   7   63.84   53.24   19.57 <
  -3  -1   7   14.12   36.22   17.82 <
  -2  -1   7  450.92  467.20   18.21 o
  -1  -1   7    3.60   -6.77    6.96 <
   0  -1   7  970.21  977.75   21.83 o
   1  -1   7    7.23   14.45    6.61 <
   2  -1   7  644.39  663.32   16.88 o
   3  -1   7   31.06   32.25   11.62 <
   4  -1   7  183.28  250.11   30.37 o
   5  -1   7   24.83   26.73   21.90 <
  -4   0   7    4.84   21.11   23.98 <
  -3   0   7  320.16  346.59   24.74 o
  -2   0   7   11.55   -2.92    8.33 <
  -1   0   7 1110.78 1055.42   21.71 o
   0   0   7    1.72    4.18    5.82 <
   1   0   7 1079.07 1035.56   20.41 o
   2   0   7   25.25   28.80    5.95 o
   3   0   7  386.46  390.94   13.95 o
   4   0   7   65.27   59.95   15.17 o
   5   0   7   59.70   62.86   16.88 o
  -4   1   7  119.46   95.42   23.10 o
  -3   1   7    0.01   13.06   13.68 <
  -2   1   7  582.87  634.25   21.18 o
  -1   1   7   12.82    4.99    6.97 <
   0   1   7 1165.16 1166.55   22.43 o
   1   1   7  101.00  105.84    5.74 o
   2   1   7  796.72  798.61   16.85 o
   3   1   7  174.83  183.56   12.16 o
   4   1   7  184.51  221.27   21.38 o
   5   1   7   68.67   81.14   17.70 o
  -4   2   7    4.31   24.46   27.83 <
  -3   2   7  223.36  238.38   15.14 o
  -2   2   7   90.96   94.88   10.94 o
  -1   2   7  742.99  741.79   23.13 o
   0   2   7  323.21  337.17    9.56 o
   1   2   7 1179.27 1168.44   22.28 o
   2   2   7  379.28  383.87   12.44 o
   3   2   7  468.44  462.30   15.28 o
   4   2   7  159.02  180.09   17.26 o
   5   2   7   55.85   34.67   19.12 <
  -4   3   7   81.68   54.74   27.10 <
  -3   3   7   63.90   64.84   16.16 o
  -2   3   7  358.33  420.28   22.05 o
  -1   3   7  327.79  349.29   13.76 o
   0   3   7  775.58  757.25   16.67 o
   1   3   7  436.90  447.42   12.64 o
   2   3   7  549.88  556.08   14.15 o
   3   3   7  258.25  253.33   14.00 o
   4   3   7   86.69   70.34   17.07 o
   5   3   7   59.86   76.06   24.19 o
  -4   4   7   16.91   -0.09   32.96 <
  -3   4   7  130.81  128.04   20.95 o
  -2   4   7  124.85  134.50   13.85 o
  -1   4   7  258.45  330.42   19.68 o
   0   4   7  315.51  339.68   14.88 o
   1   4   7  184.98  205.39    9.75 o
   2   4   7  333.81  315.95   14.60 o
   3   4   7   29.94   24.81   11.22 <
   4   4   7  138.94  126.05   19.27 o
   5   4   7    0.06   23.17   25.11 <
  -3   5   7   37.92   27.39   15.46 <
  -2   5   7   62.39   74.31   13.86 o
  -1   5   7  182.63  181.60   14.89 o
   0   5   7   21.15   18.19   12.38 <
   1   5   7  381.32  393.79   16.63 o
   2   5   7    0.91   -0.65   10.66 <
   3   5   7  265.82  276.65   24.71 o
   4   5   7    7.51   -0.55   18.81 <
  -3   6   7   17.73    0.18   18.18 <
  -2   6   7  105.66   58.94   15.79 o
  -1   6   7    6.77   -5.42   12.53 <
   0   6   7  306.15  373.27   23.93 o
   1   6   7    2.59   -6.23   14.84 <
   2   6   7  311.95  272.10   17.31 o
   3   6   7   17.63   -6.33   24.37 <
  -2   7   7    7.61   27.97   28.80 <
  -1   7   7  164.32  137.11   14.25 o
   0   7   7    0.48    3.44   14.72 <
   1   7   7  201.92  195.79   26.22 o
   2   7   7   10.47   19.02   20.03 <
   3   7   7   86.64  123.97   31.67 o
   1   8   7    8.45    5.35   18.46 <
  -1  -6   8    6.53    4.29   26.84 <
   0  -6   8   77.90   48.46   29.63 <
   1  -6   8    0.04   56.77   31.76 <
   2  -6   8   78.82   50.12   45.05 <
  -2  -5   8    5.04   -9.20   20.17 <
  -1  -5   8  107.90  119.17   24.90 o
   0  -5   8    0.37    8.03   22.50 <
   1  -5   8  149.52  105.00   25.86 o
   2  -5   8   15.23  -11.33   21.76 <
   3  -5   8   83.08   36.00   38.77 <
  -3  -4   8    2.93   12.28   33.63 <
  -2  -4   8  156.90  141.51   21.94 o
  -1  -4   8    0.08   37.78   14.64 <
   0  -4   8  313.40  347.02   24.33 o
   1  -4   8   13.25   26.22   16.14 <
   2  -4   8  207.80  207.62   16.16 o
   3  -4   8   29.25  -24.28   23.50 <
   4  -4   8   45.43   13.06   27.47 <
  -3  -3   8  134.93  117.48   20.23 o
  -2  -3   8    1.05   -9.28   14.90 <
  -1  -3   8  420.60  463.78   18.79 o
   0  -3   8    4.01   22.56   10.95 <
   1  -3   8  407.98  426.31   21.84 o
   2  -3   8   39.33   52.57   13.76 o
   3  -3   8  105.27   98.03   18.36 o
   4  -3   8   40.35   20.63   26.92 <
  -4  -2   8   59.42   52.40   26.93 <
  -3  -2   8    0.31    9.99   17.57 <
  -2  -2   8  258.09  336.28   32.31 o
  -1  -2   8   12.29    5.72    9.21 <
   0  -2   8  454.47  448.34   16.43 o
   1  -2   8   98.69  122.09   10.41 o
   2  -2   8  207.99  239.70   15.60 o
   3  -2   8  134.34  136.44   17.72 o
   4  -2   8   23.73   22.02   24.56 <
   5  -2   8   47.95   52.98   24.63 <
  -4  -1   8    2.53   -4.83   26.60 <
  -3  -1   8   87.22   83.94   16.50 o
  -2  -1   8   65.52   85.16   11.51 o
  -1  -1   8  249.65  216.99   12.19 o
   0  -1   8  339.27  360.48   13.90 o
   1  -1   8  293.32  291.58   13.07 o
   2  -1   8  440.79  453.86   14.68 o
   3  -1   8   70.75   72.64    8.93 o
   4  -1   8  163.69  181.34   23.25 o
   5  -1   8    2.68   -6.00   22.48 <
  -4   0   8   25.70   39.84   27.03 <
  -3   0   8   76.61  101.36   20.29 o
  -2   0   8  101.24   98.35   10.96 o
  -1   0   8  528.77  420.19   16.59 o
   0   0   8  200.96  222.62   10.76 o
   1   0   8  907.42  878.54   20.00 o
   2   0   8   84.86   88.51    7.87 o
   3   0   8  400.92  440.44   14.48 o
   4   0   8    3.66    7.96   12.14 <
   5   0   8   82.77   90.90   17.56 o
  -4   1   8   33.46   24.05   31.72 <
  -3   1   8   39.03   68.09   19.51 o
  -2   1   8  299.17  346.01   17.11 o
  -1   1   8   58.88   48.10    7.93 o
   0   1   8  907.71  902.47   22.29 o
   1   1   8    2.18    4.49    6.11 <
   2   1   8  696.86  698.96   16.14 o
   3   1   8   12.70    5.91    7.79 <
   4   1   8  208.00  213.56   15.97 o
   5   1   8   12.00    6.40   16.76 <
  -4   2   8   11.18   11.31   30.37 <
  -3   2   8  105.28  127.94   37.85 o
  -2   2   8    7.77   26.31   13.31 <
  -1   2   8  504.38  493.04   17.88 o
   0   2   8   52.94   65.63    6.14 o
   1   2   8  887.25  898.22   18.99 o
   2   2   8  193.76  222.47    9.86 o
   3   2   8  447.73  449.64   15.66 o
   4   2   8   83.32   64.86   14.99 o
   5   2   8   99.46   96.32   22.85 o
  -4   3   8   39.90   31.94   35.63 <
  -3   3   8    0.67   11.45   38.50 <
  -2   3   8  267.06  336.53   30.63 o
  -1   3   8   41.58   29.73   10.90 <
   0   3   8  785.74  836.85   20.09 o
   1   3   8  267.82  294.47   11.84 o
   2   3   8  670.18  679.44   18.01 o
   3   3   8  185.88  173.48   14.05 o
   4   3   8  200.01  201.79   21.44 o
   5   3   8   46.32   40.99   21.10 <
  -4   4   8    0.08  -10.80   29.20 <
  -3   4   8  139.25  118.80   39.79 <
  -2   4   8    5.67   11.96   21.83 <
  -1   4   8  487.81  569.50   25.39 o
   0   4   8   74.31   72.12    8.40 o
   1   4   8  558.40  581.40   19.12 o
   2   4   8  140.77  157.74   10.15 o
   3   4   8  212.16  197.73   16.49 o
   4   4   8   74.93   58.71   17.81 o
  -3   5   8    0.59   -6.00   33.51 <
  -2   5   8  219.03  182.68   16.22 o
  -1   5   8   14.31   29.24   15.63 <
   0   5   8  290.51  344.11   21.41 o
   1   5   8   68.99   67.09   10.71 o
   2   5   8  127.31  140.09   16.64 o
   3   5   8   87.43   66.14   16.20 o
   4   5   8   25.21   24.42   22.73 <
  -2   6   8   14.20    2.63   16.99 <
  -1   6   8  137.31  127.81   15.66 o
   0   6   8   73.64  104.13   17.80 o
   1   6   8   84.31   53.20   22.61 <
   2   6   8  110.27   33.48   19.95 <
   3   6   8   22.35   12.00   19.10 <
  -2   7   8   62.67   24.10   31.39 <
  -1   7   8   81.67   43.20   15.42 <
   0   7   8   78.10   58.89   22.97 <
   1   7   8  130.01   82.06   18.37 o
   2   7   8   34.79  -62.95   39.49 <
  -1  -5   9   35.79   28.80   27.52 <
   0  -5   9   45.00   61.21   25.87 <
   1  -5   9   67.72   61.16   27.32 <
   2  -5   9   17.42   27.26   20.68 <
   3  -5   9   58.43   35.27   45.88 <
  -2  -4   9   63.37   64.80   22.11 <
  -1  -4   9   24.10   63.03   19.11 o
   0  -4   9  168.74  160.96   24.12 o
   1  -4   9   17.24   13.85   21.47 <
   2  -4   9  171.43  146.83   20.13 o
   3  -4   9    4.10    8.12   40.80 <
  -3  -3   9   70.23   67.96   21.32 o
  -2  -3   9    8.76   10.32   17.22 <
  -1  -3   9  284.97  316.98   18.80 o
   0  -3   9    7.29   -1.20   13.68 <
   1  -3   9  386.21  362.26   26.46 o
   2  -3   9    3.64   -3.09   14.96 <
   3  -3   9  190.65  193.99   28.69 o
   4  -3   9    0.21   23.82   29.22 <
  -3  -2   9    6.07    7.04   21.81 <
  -2  -2   9  235.98  254.48   19.38 o
  -1  -2   9    1.92  -18.79   11.91 <
   0  -2   9  477.39  503.74   18.91 o
   1  -2   9    1.03   14.01   10.76 <
   2  -2   9  337.28  345.02   21.67 o
   3  -2   9    7.84   -3.88   23.65 <
   4  -2   9   98.12   85.25   27.16 o
  -4  -1   9    4.44   17.91   28.44 <
  -3  -1   9  104.57  102.37   20.27 o
  -2  -1   9    0.85   17.22   21.48 <
  -1  -1   9  315.08  294.49   16.80 o
   0  -1   9   27.65   36.29    7.90 o
   1  -1   9  374.71  345.16   15.60 o
   2  -1   9   87.06   89.23   11.14 o
   3  -1   9  198.89  197.24   12.68 o
   4  -1   9   57.32   79.95   23.85 o
   5  -1   9   36.17   53.64   27.88 <
  -4   0   9   38.09   15.00   33.95 <
  -3   0   9    0.14   -2.43   21.90 <
  -2   0   9  158.75  169.70   14.76 o
  -1   0   9   35.04   25.63   10.93 <
   0   0   9  319.27  348.46   12.92 o
   1   0   9  186.94  176.80    9.89 o
   2   0   9  304.42  315.96   13.68 o
   3   0   9  170.23  180.06   12.37 o
   4   0   9   88.06  110.93   16.32 o
   5   0   9   52.06   66.55   22.66 <
  -4   1   9    0.04  -21.83   33.47 <
  -3   1   9   89.76  105.21   17.61 o
  -2   1   9   16.13   32.06   13.74 <
  -1   1   9  239.85  161.29   14.51 o
   0   1   9   92.10   95.86    8.56 o
   1   1   9  302.64  267.05   11.66 o
   2   1   9  163.23  176.77    9.84 o
   3   1   9  117.37  143.43   13.41 o
   4   1   9  107.32  109.30   16.28 o
   5   1   9    8.64   13.06   21.51 <
  -4   2   9   41.57   39.51   39.51 <
  -3   2   9    5.59   38.92   19.97 <
  -2   2   9  144.94  158.91   15.60 o
  -1   2   9   32.80   32.15   10.85 <
   0   2   9  166.87  166.98   10.07 o
   1   2   9   69.61   72.68    7.45 o
   2   2   9   64.75   75.69   12.20 o
   3   2   9  131.41  145.02   18.38 o
   4   2   9    2.43    3.67   15.17 <
   5   2   9   60.20   53.17   22.71 <
  -4   3   9    3.56   -8.91   32.13 <
  -3   3   9   53.93   59.31   25.17 <
  -2   3   9   35.04   37.67   11.74 o
  -1   3   9   71.65   80.03   11.31 o
   0   3   9  102.79  100.67    8.27 o
   1   3   9   21.16   22.81    7.56 o
   2   3   9  187.75  203.04   12.16 o
   3   3   9    0.34    1.48   13.35 <
   4   3   9  124.63  113.59   18.21 o
  -3   4   9   41.30   36.74   24.34 <
  -2   4   9   28.79   29.50   19.72 <
  -1   4   9  196.68  228.25   28.44 o
   0   4   9   21.70    5.68    9.79 <
   1   4   9  345.87  339.51   14.41 o
   2   4   9    1.64    6.94   11.16 <
   3   4   9  223.43  192.60   19.72 o
   4   4   9    3.74   -3.14   17.01 <
  -3   5   9    9.68   27.60   26.59 <
  -2   5   9  162.03  123.51   20.53 o
  -1   5   9   19.29   24.99   14.29 <
   0   5   9  374.10  399.33   19.72 o
   1   5   9   10.26  -17.94   10.86 <
   2   5   9  300.12  268.06   16.52 o
   3   5   9    1.42    1.75   15.68 <
   4   5   9   85.96   69.92   20.50 o
  -2   6   9    4.09    3.05   35.08 <
  -1   6   9  206.36  144.51   17.96 o
   0   6   9    1.03   10.43   17.60 <
   1   6   9  261.14  228.89   26.18 o
   2   6   9    6.61    6.65   13.91 <
   3   6   9  122.08  121.71   18.83 o
  -1   7   9    6.04   -0.65   15.71 <
   0   7   9  157.86  143.87   17.92 o
   1   7   9   31.56   18.74   18.09 <
   2   7   9  140.69   99.33   22.62 o
  -1  -5  10    0.94  -21.60   56.40 <
   0  -5  10   83.63  112.80   37.57 o
   1  -5  10    9.10    1.85   30.83 <
   2  -5  10   60.78   17.86   24.86 <
  -2  -4  10    1.90    3.00   29.84 <
  -1  -4  10   61.19   76.29   29.16 <
   0  -4  10   28.25    6.12   20.88 <
   1  -4  10   78.83   65.42   24.95 <
   2  -4  10   68.70   93.56   24.93 o
   3  -4  10   31.62   34.85   28.37 <
  -2  -3  10   27.90   41.98   18.40 <
  -1  -3  10   45.03   39.29   18.92 <
   0  -3  10   65.27   54.99   15.96 o
   1  -3  10  161.70  153.87   15.97 o
   2  -3  10   52.46   38.19   25.51 <
   3  -3  10  150.57  136.21   28.34 o
   4  -3  10   12.18   14.49   28.90 <
  -3  -2  10   15.64   19.32   25.82 <
  -1  -2  10   51.87   48.61   18.68 <
   0  -2  10  186.01  221.35   13.87 o
   1  -2  10   63.22   65.23   12.09 o
   2  -2  10  253.85  261.85   22.25 o
   3  -2  10   19.11   -0.18   26.14 <
   4  -2  10  114.38   97.06   30.58 o
  -3  -1  10   31.85   22.22   23.09 <
  -2  -1  10   43.86   25.80   18.47 <
  -1  -1  10  137.30  161.72   18.46 o
   0  -1  10   54.91   60.68   11.70 o
   1  -1  10  250.31  245.37   12.18 o
   2  -1  10    8.55  -10.28   10.23 <
   3  -1  10  172.20  159.63   17.14 o
   4  -1  10    0.21  -21.94   18.57 <
  -3   0  10   25.31   48.27   25.18 <
  -2   0  10  101.91  105.51   18.81 o
  -1   0  10   32.91   34.69    9.78 o
   0   0  10  256.41  259.66   14.40 o
   1   0  10    0.25    1.50   10.20 <
   2   0  10  253.46  256.13   12.80 o
   3   0  10   13.97   11.75   15.73 <
   4   0  10  101.45  111.84   19.77 o
   5   0  10    7.39   33.97   25.76 <
  -3   1  10   75.92   63.41   23.60 <
  -2   1  10   14.88   13.96   16.44 <
  -1   1  10  313.82  280.47   16.69 o
   0   1  10    0.02   -9.08    9.03 <
   1   1  10  466.68  443.93   18.37 o
   2   1  10   26.42   22.77    9.31 <
   3   1  10  208.58  227.47   15.94 o
   4   1  10   19.94   30.47   16.46 <
   5   1  10   39.46   47.03   23.90 <
  -3   2  10    4.95    4.89   29.13 <
  -2   2  10  248.00  252.09   23.23 o
  -1   2  10    2.01  -10.78   11.12 <
   0   2  10  594.87  616.18   17.06 o
   1   2  10    9.58   12.61    8.17 <
   2   2  10  360.66  394.38   15.10 o
   3   2  10   23.99   15.54   14.56 <
   4   2  10   70.18   70.00   16.81 o
  -3   3  10  104.63   65.68   28.61 <
  -2   3  10    0.78   -5.11   17.08 <
  -1   3  10  346.90  297.81   17.65 o
   0   3  10    6.08    4.34    7.81 <
   1   3  10  354.47  375.11   14.01 o
   2   3  10   38.77   47.71   11.44 o
   3   3  10   98.51  100.04   15.80 o
   4   3  10   33.00   21.65   17.05 <
  -3   4  10    0.40   16.99   32.22 <
  -2   4  10  110.45  104.82   23.16 o
  -1   4  10   24.04   27.60   17.03 <
   0   4  10  182.51  214.99   11.66 o
   1   4  10  103.01  101.85   12.02 o
   2   4  10  100.86   94.22   12.08 o
   3   4  10   93.94   79.20   16.64 o
   4   4  10   20.91   18.79   18.27 <
  -2   5  10   32.04   25.76   22.09 <
  -1   5  10   71.73   54.55   29.08 <
   0   5  10  152.46   93.88   20.59 o
   1   5  10   71.19   68.69   12.05 o
   2   5  10  170.36  136.37   14.00 o
   3   5  10   28.03   26.45   16.30 <
   4   5  10   66.20   52.24   23.45 <
  -2   6  10   26.71   12.09   21.37 <
  -1   6  10   90.64   61.38   17.18 o
   0   6  10   33.56   28.85   16.26 <
   1   6  10  154.46  132.28   18.82 o
   2   6  10   12.05   27.29   12.95 <
   3   6  10   88.95   60.41   20.73 <
  -1   7  10    8.87  -52.24   19.29 <
   0   7  10   79.10   68.32   17.60 o
   1   7  10    0.36    7.94   19.11 <
  -1  -4  11   39.17   40.40   26.72 <
   0  -4  11    2.89  -30.67   25.94 <
   1  -4  11   52.70   -4.18   23.98 <
   2  -4  11    0.10   -6.05   27.10 <
  -2  -3  11   27.95   47.69   24.60 <
  -1  -3  11    2.29   44.18   21.31 <
   0  -3  11   48.77   48.87   16.06 o
   1  -3  11    4.23    4.51   14.90 <
   2  -3  11   38.25   28.62   36.56 <
   3  -3  11   16.64   15.14   27.18 <
  -2  -2  11    0.65   -0.37   20.79 <
  -1  -2  11   61.57  100.06   22.38 o
   0  -2  11    9.69   -4.57   13.40 <
   1  -2  11   72.38   72.87   14.50 o
   2  -2  11   39.74   31.91   15.31 <
   3  -2  11   36.74    7.99   28.79 <
   4  -2  11   33.46   57.41   34.90 <
  -3  -1  11    0.07   13.41   26.14 <
  -2  -1  11   65.20   77.38   17.92 o
  -1  -1  11    9.85    3.88   18.90 <
   0  -1  11  135.84  125.80   17.52 o
   1  -1  11   39.08   44.07   15.13 <
   2  -1  11   95.46   99.56   14.30 o
   3  -1  11   52.19   48.02   15.53 o
   4  -1  11   19.61   17.77   29.29 <
  -3   0  11   37.24   27.82   28.73 <
  -2   0  11   10.93   16.80   17.12 <
  -1   0  11  119.93  129.01   14.18 o
   0   0  11   35.42   66.37   11.26 o
   1   0  11  133.51  124.43   11.73 o
   2   0  11   61.48   63.88   15.00 o
   3   0  11   45.08   41.32   17.61 <
   4   0  11   55.74   59.26   19.61 o
  -3   1  11   12.13   16.68   26.29 <
  -2   1  11   47.04   45.36   22.06 <
  -1   1  11   62.15   67.27   14.06 o
   0   1  11   75.16   57.40    9.55 o
   1   1  11  118.14  126.87   10.55 o
   2   1  11   54.80   57.29   17.22 o
   3   1  11  124.59  129.30   17.97 o
   4   1  11    9.10    7.51   17.81 <
  -3   2  11   12.10    7.66   33.43 <
  -2   2  11   79.50   79.24   20.75 o
  -1   2  11   25.28   21.11   14.60 <
   0   2  11  227.45  210.54   14.33 o
   1   2  11   35.92   20.44   12.37 <
   2   2  11  255.89  220.99   27.93 o
   3   2  11   17.33   27.14   16.28 <
   4   2  11  115.06  118.62   18.71 o
  -3   3  11   48.46   31.48   39.42 <
  -2   3  11   11.78   -1.69   18.63 <
  -1   3  11  205.82  141.85   16.53 o
   0   3  11   18.07   13.22   10.91 <
   1   3  11  313.65  319.41   21.58 o
   2   3  11   11.65    2.58   14.45 <
   3   3  11  186.80  188.62   18.44 o
   4   3  11    0.38   11.48   18.09 <
  -3   4  11    6.61   -0.55   29.46 <
  -2   4  11   88.90   56.22   25.37 <
  -1   4  11    7.39   12.65   12.27 <
   0   4  11  198.15  186.48   12.18 o
   1   4  11    0.51  -13.00   10.71 <
   2   4  11  191.21  214.16   21.33 o
   3   4  11    5.19   18.05   16.43 <
   4   4  11   68.74   35.03   27.56 <
  -2   5  11    1.61   13.89   23.53 <
  -1   5  11   85.90   70.85   17.68 o
   0   5  11    2.29   -2.49   15.53 <
   1   5  11  139.64  108.28   14.19 o
   2   5  11   24.71   40.94   16.13 <
   3   5  11   90.24   86.63   18.35 o
  -1   6  11    2.97   -9.74   16.89 <
   0   6  11   89.76   65.44   17.00 o
   1   6  11   21.94   21.28   18.08 <
   2   6  11   85.72   93.97   17.04 o
   0  -4  12   38.26   26.77   25.57 <
   1  -4  12   29.78   26.40   30.15 <
  -1  -3  12   46.96   27.38   26.41 <
   0  -3  12   33.09   31.45   19.91 <
   1  -3  12   50.38   56.63   15.58 o
   2  -3  12   39.32   44.41   39.51 <
   3  -3  12   13.30    9.23   27.10 <
  -2  -2  12   26.40   18.77   21.01 <
  -1  -2  12   39.90   47.17   16.90 <
   0  -2  12   38.07   20.34   18.15 <
   1  -2  12   69.09   86.35   15.08 o
   2  -2  12   13.66   12.80   16.67 <
   3  -2  12   46.40   16.71   29.86 <
  -2  -1  12   41.40   40.64   18.07 <
  -1  -1  12   11.16   14.12   14.72 <
   0  -1  12  125.39  180.83   22.65 o
   1  -1  12    2.95   -9.65   19.61 <
   2  -1  12  123.17   93.65   14.70 o
   3  -1  12    0.13   -6.55   20.37 <
   4  -1  12   38.82   85.85   54.18 <
  -3   0  12   25.45    2.77   57.51 <
  -2   0  12    2.79   -3.99   17.25 <
  -1   0  12  129.85  126.90   15.09 o
   0   0  12    0.05    7.78   16.26 <
   1   0  12  210.07  211.15   29.56 o
   2   0  12    7.53   25.99   24.54 <
   3   0  12   90.00   84.03   20.34 o
   4   0  12    7.66   30.42   29.94 <
  -3   1  12    1.40    4.57   33.20 <
  -2   1  12   61.36   87.67   22.10 o
  -1   1  12    0.45    0.77   14.80 <
   0   1  12  163.96  131.36   17.80 o
   1   1  12   28.80   32.31   12.59 <
   2   1  12  117.68  105.66   18.69 o
   3   1  12   45.95   31.11   18.65 <
   4   1  12   26.99   11.42   28.64 <
  -3   2  12   17.08   24.37   37.27 <
  -2   2  12    0.92   -5.59   25.84 <
  -1   2  12   63.60   59.35   14.69 o
   0   2  12   42.92   34.13   12.81 <
   1   2  12   85.71  109.78   14.16 o
   2   2  12  121.37  104.47   18.67 o
   3   2  12   36.33   27.42   17.95 <
   4   2  12   70.21   42.65   23.36 <
  -2   3  12   24.30   41.05   17.68 <
  -1   3  12   37.17   35.82   13.03 <
   0   3  12   51.28   49.25   10.20 o
   1   3  12  138.80  125.22   13.59 o
   2   3  12   35.95   38.52   17.66 <
   3   3  12  120.14  113.66   19.31 o
   4   3  12   10.23   34.85   26.47 <
  -2   4  12   20.78    6.00   31.24 <
  -1   4  12   36.97   39.19   13.04 o
   0   4  12   83.66   80.47   11.90 o
   1   4  12   28.73   10.77   14.94 <
   2   4  12  102.36   92.12   18.02 o
   3   4  12    6.67    2.12   17.47 <
  -1   5  12   40.15   24.60   17.97 <
   0   5  12   18.48   11.82   12.24 <
   1   5  12   69.10   38.82   15.38 <
   2   5  12    1.49    8.26   17.49 <
   3   5  12   49.79   37.67   19.10 <
  -1   6  12    8.01  -30.93   21.42 <
   0   6  12   59.94   51.87   16.85 o
   1   6  12    0.45   26.45   19.12 <
   2   6  12   61.07   70.38   21.41 o
   0  -3  13   13.00   10.71   26.37 <
   1  -3  13   50.23   38.50   24.42 <
   2  -3  13   18.23   56.58   42.28 <
  -1  -2  13   13.60   18.81   19.37 <
   0  -2  13   53.78   60.55   20.09 o
   1  -2  13   32.13   41.91   19.62 <
   2  -2  13   45.78   -4.48   23.03 <
   3  -2  13   30.67   -5.59   40.37 <
  -2  -1  13    8.61    7.94   20.41 <
  -1  -1  13   28.70   33.00   16.28 <
   0  -1  13   35.36   37.02   15.44 <
   1  -1  13   35.13   27.42   20.35 <
   2  -1  13   58.34   40.90   19.05 <
   3  -1  13   20.22   50.74   23.80 <
  -2   0  13   13.45   16.80   20.99 <
  -1   0  13   31.23   32.42   15.27 <
   0   0  13   18.91   20.17   16.89 <
   1   0  13   68.76   76.06   21.33 o
   2   0  13   18.22    0.92   18.55 <
   3   0  13   66.10   71.38   21.65 o
  -2   1  13   22.39   55.26   24.70 <
  -1   1  13   16.36    5.29   16.01 <
   0   1  13   54.04   33.01   15.97 <
   1   1  13   15.18   -0.69   14.96 <
   2   1  13   60.16   64.61   19.83 o
   3   1  13    4.74  -20.86   19.92 <
   4   1  13   32.10   57.97   27.79 <
  -2   2  13   14.78   10.76   26.48 <
  -1   2  13   34.31   35.91   15.09 <
   0   2  13   12.46   -0.22   12.28 <
   1   2  13   41.15   34.43   14.51 <
   2   2  13    1.46  -15.85   19.26 <
   3   2  13   31.28   20.65   19.80 <
  -2   3  13   20.20   29.26   23.06 <
  -1   3  13    5.64    1.02   15.32 <
   0   3  13   40.07   33.42   13.43 <
   1   3  13    0.04   -4.22   14.47 <
   2   3  13   42.23    9.67   19.44 <
   3   3  13    6.90   11.29   20.09 <
  -1   4  13   41.71   28.59   14.72 <
   0   4  13    0.44   -3.17   13.87 <
   1   4  13   69.20   61.01   15.56 o
   2   4  13    7.19   -2.91   18.53 <
   3   4  13   39.97   38.08   21.39 <
  -1   5  13    1.38  -24.46   21.14 <
   0   5  13   64.86   60.13   14.41 o
   1   5  13    5.68   13.17   15.56 <
   2   5  13   55.82   65.35   29.45 <
   0  -2  14   23.20   34.92   22.39 <
   1  -2  14    0.98    5.17   27.10 <
   2  -2  14   29.37   28.11   24.48 <
  -1  -1  14   20.61   36.71   21.94 <
   0  -1  14    1.05   12.14   16.73 <
   1  -1  14   33.90   18.00   21.57 <
   2  -1  14   10.96   18.21   19.89 <
  -1   0  14    0.98    8.49   17.20 <
   0   0  14   36.72   40.90   17.42 <
   1   0  14   17.45   20.43   17.38 <
   2   0  14   29.32    6.90   19.62 <
   3   0  14   30.39   -3.07   27.00 <
  -1   1  14   35.82   28.55   17.28 <
   0   1  14   19.10   16.21   18.38 <
   1   1  14   53.63   51.81   15.67 o
   2   1  14   43.79   34.83   20.63 <
   3   1  14   23.35    4.71   27.42 <
  -1   2  14   16.49   19.76   14.33 <
   0   2  14   61.96   56.59   15.11 o
   1   2  14   40.41   64.96   16.66 o
   2   2  14   42.12   48.96   21.64 <
   3   2  14   30.77   31.69   34.19 <
  -1   3  14   35.24   44.31   25.81 <
   0   3  14   32.94   11.76   13.19 <
   1   3  14   32.94   34.80   16.35 <
   2   3  14   36.62    1.14   21.08 <
   3   3  14    8.93   11.05   34.79 <
  -1   4  14   25.45   20.01   17.60 <
   0   4  14   10.82    4.82   14.90 <
   1   4  14   50.00   41.69   16.11 <
   2   4  14    2.54  -17.45   23.76 <
   0   5  14   48.41   45.33   20.57 <
   1   5  14    0.16   35.57   19.98 <
   1  -1  15    8.37   21.97   22.80 <
   0   0  15    9.68   52.67   25.29 <
   1   0  15    4.91   19.53   22.86 <
   2   0  15    9.89   11.49   22.02 <
   0   1  15    0.32  -10.52   21.53 <
   1   1  15   17.99    8.83   23.24 <
   2   1  15    0.10   -0.21   22.82 <
   0   2  15   27.81    4.52   25.80 <
   1   2  15    3.15   12.76   19.35 <
   2   2  15   35.76   49.70   33.91 <
   0   3  15    4.48    8.35   15.65 <
   1   3  15   42.31   42.37   19.87 <
   2   3  15    8.23   11.01   23.67 <
   1   4  15    9.05   76.52   28.99 <
