# Supplementary material for: Layered alkali propano­ates M +(C2H5COO)−; M + = Na+, K+, Rb+, Cs+
Source: Acta Crystallogr E Crystallogr Commun. 2020 Aug 28;76(Pt 9):1508–13. doi: 10.1107/S2056989020011469 (PMC7472758; doi:10.1107/S2056989020011469)
Supplement: Supplementary file 7 [file e-76-01508-IIIsup8.smi]

CCC(=O)[O-].[Rb+]
