# Supplementary material for: Layered alkali propano­ates M +(C2H5COO)−; M + = Na+, K+, Rb+, Cs+
Source: Acta Crystallogr E Crystallogr Commun. 2020 Aug 28;76(Pt 9):1508–13. doi: 10.1107/S2056989020011469 (PMC7472758; doi:10.1107/S2056989020011469)
Supplement: Supplementary file 8 [file e-76-01508-IVsup5.hkl]

#
# h,k,l, Fc-squared, Fo-squared, sigma(Fo-squared) and status flag
#
data_IV
_shelx_title                             '   '
_shelx_refln_list_code                   4
_shelx_F_calc_maximum                    183.78
_exptl_crystal_F_000                     376
_reflns_d_resolution_high                ?

loop_
 _symmetry_equiv_pos_as_xyz
 'x, y, z'
 '-x+1/2, -y, z+1/2'
 '-x, y+1/2, -z+1/2'
 'x+1/2, -y+1/2, -z'

_cell_length_a                           4.42420(10)
_cell_length_b                           6.2866(2)
_cell_length_c                           21.4422(8)
_cell_angle_alpha                        90
_cell_angle_beta                         90
_cell_angle_gamma                        90

_shelx_F_squared_multiplier              1.000

loop_
 _refln_index_h
 _refln_index_k
 _refln_index_l
 _refln_F_squared_calc
 _refln_F_squared_meas
 _refln_F_squared_sigma
 _refln_observed_status
   2   0   0 31954.70 32310.10  1161.17 o
   4   0   0  4033.43  3941.30   101.35 o
   1   1   0 21268.60 22148.40   448.32 o
   2   1   0   295.43   282.44     6.08 o
   3   1   0  3178.18  3164.59    46.62 o
   4   1   0   395.58   405.75    13.18 o
   5   1   0   347.95   353.72    11.15 o
   6   1   0    92.46   102.03    12.50 o
   0   2   0  1982.08  2034.16    51.01 o
   1   2   0   170.15   182.44     5.07 o
   2   2   0  1177.62  1166.92    21.96 o
   3   2   0   828.95   783.12    19.59 o
   4   2   0   229.62   228.38     9.80 o
   5   2   0   321.53   314.20    16.55 o
   6   2   0    16.81    78.38    11.82 o
   1   3   0 11374.30 11594.80   331.76 o
   2   3   0    96.54    77.03     5.07 o
   3   3   0  3726.52  3736.90    66.56 o
   4   3   0    64.08    72.30     7.43 o
   5   3   0   495.99   485.14    18.92 o
   0   4   0  9193.00  9173.16   316.22 o
   1   4   0     4.81     1.35     2.70 <
   2   4   0  4894.82  4811.92    98.65 o
   3   4   0   121.22   102.03     5.41 o
   4   4   0   998.05   974.68    20.95 o
   5   4   0    65.57    87.84     9.46 o
   1   5   0     2.94    12.50     4.39 <
   2   5   0   120.75    94.93     6.76 o
   3   5   0     0.01    14.19     4.05 o
   4   5   0   202.87   205.41     8.11 o
   0   6   0  5193.82  5097.06   128.38 o
   1   6   0     7.30     4.39     3.04 <
   2   6   0  2762.03  2614.58    58.78 o
   3   6   0    58.62    67.23     6.08 o
   4   6   0   562.73   578.05    22.64 o
   1   7   0  2657.15  2550.05    56.08 o
   2   7   0     4.16     9.46     3.72 <
   3   7   0   929.22   896.98    31.08 o
   0   8   0   133.64   159.46    15.54 o
   1   8   0    12.92    19.26     5.74 o
   2   8   0    82.30   135.81     9.46 o
   1   0   1    10.01    14.53     1.35 o
   2   0   1   904.83   941.23    18.58 o
   3   0   1   630.86   613.53    14.19 o
   4   0   1   193.79   206.76     8.78 o
   5   0   1   304.40   290.21    10.14 o
   0   1   1   702.75   724.68    15.20 o
   1   1   1 27340.00 28714.10   502.38 o
  -1   1   1 27006.90 28034.00   997.66 o
   2   1   1  1043.14  1117.93    15.88 o
  -2   1   1  1034.56  1086.85    16.89 o
   3   1   1  5589.17  5632.21    81.08 o
  -3   1   1  5554.77  5442.00    94.60 o
   4   1   1   414.30   405.41    10.47 o
  -4   1   1   414.88   387.51    12.50 o
   5   1   1   603.16   628.73    20.95 o
  -5   1   1   600.18   595.28    15.20 o
   6   1   1    67.52   109.12    13.18 o
  -6   1   1    66.86    91.56    12.16 o
   0   2   1 21393.10 21317.00   375.35 o
   1   2   1  3343.93  3589.26    62.50 o
  -1   2   1  3363.41  3507.84    61.15 o
   2   2   1  9682.19  9810.67   193.92 o
  -2   2   1  9668.16  9797.16   192.91 o
   3   2   1   992.59  1016.91    18.24 o
  -3   2   1  1004.36  1025.70    24.32 o
   4   2   1  1840.37  1836.52    40.88 o
  -4   2   1  1849.42  1804.77    40.20 o
   5   2   1   128.58   116.89    16.22 o
  -5   2   1   131.08   142.91    12.16 o
   6   2   1   144.38   186.49    17.23 o
  -6   2   1   145.97   188.52    17.57 o
   0   3   1   658.52   682.11    16.22 o
   1   3   1  1080.06  1140.23    25.68 o
  -1   3   1  1105.06  1149.69    22.30 o
   2   3   1   669.43   646.64    16.55 o
  -2   3   1   684.66   656.77    14.53 o
   3   3   1   463.88   443.25    11.15 o
  -3   3   1   472.85   458.12    11.15 o
   4   3   1   460.20   448.32    14.53 o
  -4   3   1   462.06   448.66    14.53 o
   5   3   1    95.51   109.80     9.46 o
  -5   3   1    97.75   113.52     7.77 o
   0   4   1  4455.98  4452.12    90.54 o
   1   4   1   367.64   387.85    11.49 o
  -1   4   1   368.36   369.94    11.15 o
   2   4   1  2323.67  2270.32    48.99 o
  -2   4   1  2305.13  2262.55    48.99 o
   3   4   1   454.05   420.28    11.15 o
  -3   4   1   446.62   425.35    11.15 o
   4   4   1   495.40   489.20    12.50 o
  -4   4   1   488.87   494.94    15.54 o
   5   4   1   143.31   147.98    10.47 o
  -5   4   1   140.90   161.15     8.78 o
   0   5   1   339.02   338.52    11.15 o
   1   5   1  8910.59  8752.88   175.68 o
  -1   5   1  8925.74  8743.08   175.34 o
   2   5   1   369.78   361.83    12.50 o
  -2   5   1   370.90   354.06    12.50 o
   3   5   1  2751.74  2735.19    52.37 o
  -3   5   1  2755.51  2767.29    53.04 o
   4   5   1   102.11   105.07     8.11 o
  -4   5   1   102.18   114.87     7.09 o
   5   5   1   345.80   383.45    20.61 o
  -5   5   1   345.85   393.25    21.28 o
   0   6   1  2147.44  2134.16    40.88 o
   1   6   1   104.72    87.16     5.41 o
  -1   6   1   104.08    93.25     6.76 o
   2   6   1  1219.85  1172.32    29.73 o
  -2   6   1  1232.80  1189.55    30.41 o
   3   6   1   135.94   131.76     7.43 o
  -3   6   1   136.60   146.96     7.77 o
   4   6   1   272.73   291.22    14.87 o
  -4   6   1   275.50   281.76    14.87 o
   0   7   1    23.90    28.72     4.39 o
   1   7   1   251.15   254.40    10.81 o
  -1   7   1   247.84   247.64    10.47 o
   2   7   1    85.69    98.65     7.43 o
  -2   7   1    85.85    99.66     7.43 o
   3   7   1   107.92   144.60    10.81 o
  -3   7   1   106.53   140.21    10.47 o
   0   8   1  1067.15  1110.83    35.81 o
   1   8   1   170.12   190.88    11.82 o
  -1   8   1   170.59   186.49    11.49 o
   2   8   1   646.14   656.77    23.65 o
  -2   8   1   647.36   647.31    23.31 o
   1   0   2  2255.28  2290.59    46.28 o
   2   0   2 14032.60 14512.80   283.11 o
   3   0   2  2067.38  2178.76    40.54 o
   4   0   2  2084.36  2029.77    45.27 o
   5   0   2   314.62   302.71    10.47 o
   6   0   2   139.09   124.33    16.55 o
   0   1   2  1077.74  1103.40    19.59 o
   1   1   2  5607.25  5835.25   198.32 o
   2   1   2  2069.30  2153.42    29.39 o
  -2   1   2  2043.16  2087.54    32.77 o
   3   1   2  2325.59  2344.64    38.18 o
  -3   1   2  2351.64  2324.03    42.23 o
   4   1   2   640.36   647.31    16.22 o
  -4   1   2   639.74   630.76    14.19 o
   5   1   2   367.40   377.37    14.19 o
  -5   1   2   373.43   345.95    10.81 o
   6   1   2    94.74    82.10    12.50 o
  -6   1   2    95.16   125.68    13.51 o
   0   2   2  1843.29  1945.31    39.87 o
   1   2   2  1474.11  1493.61    31.42 o
  -1   2   2  1474.64  1465.23    30.74 o
   2   2   2  1178.22  1229.08    19.26 o
  -2   2   2  1152.40  1209.15    22.30 o
   3   2   2   836.82   835.15    15.88 o
  -3   2   2   833.71   808.12    19.93 o
   4   2   2   468.54   447.64    14.53 o
  -4   2   2   461.21   425.01    13.51 o
   5   2   2   240.05   213.86    20.27 o
  -5   2   2   238.32   247.64    14.87 o
   6   2   2    96.66   149.33    15.54 o
  -6   2   2    95.22   118.92    14.19 o
   0   3   2 10356.20 10881.00   206.42 o
   1   3   2  6308.76  6491.68   129.39 o
  -1   3   2  6314.44  6278.50   108.79 o
   2   3   2  5892.50  5975.46   103.38 o
  -2   3   2  5869.26  5839.31    83.11 o
   3   3   2  2105.41  2097.34    38.85 o
  -3   3   2  2103.57  2118.96    39.19 o
   4   3   2  1063.36  1027.72    32.10 o
  -4   3   2  1058.52  1003.74    25.34 o
   5   3   2   287.00   278.38    13.51 o
  -5   3   2   284.48   278.05    11.49 o
   0   4   2  4532.24  4678.47    82.10 o
   1   4   2  3215.61  3371.35    60.81 o
  -1   4   2  3182.14  3265.61    58.78 o
   2   4   2  2667.89  2666.95    56.76 o
  -2   4   2  2707.76  2674.72    57.10 o
   3   4   2  1228.58  1209.15    22.30 o
  -3   4   2  1223.94  1199.01    24.32 o
   4   4   2   591.78   565.55    16.22 o
  -4   4   2   600.68   583.79    17.57 o
   5   4   2   187.47   200.00    12.16 o
  -5   4   2   188.20   214.19    10.14 o
   0   5   2     6.23     2.36     3.38 <
   1   5   2   136.88   134.12     6.08 o
  -1   5   2   136.62   133.11     7.43 o
   2   5   2   186.45   164.19     8.45 o
  -2   5   2   188.44   165.88     8.45 o
   3   5   2   282.64   271.63    10.14 o
  -3   5   2   283.57   281.09     8.45 o
   4   5   2   139.75   144.26     8.11 o
  -4   5   2   139.55   133.45     6.42 o
   5   5   2   115.33   148.65    11.82 o
  -5   5   2   115.30   152.03     9.12 o
   0   6   2  2156.19  2134.84    47.30 o
   1   6   2   624.67   608.80    17.91 o
  -1   6   2   638.88   623.32    18.24 o
   2   6   2  1390.96  1343.95    33.11 o
  -2   6   2  1381.24  1340.23    33.11 o
   3   6   2   330.89   335.14    11.49 o
  -3   6   2   336.76   332.10    12.84 o
   4   6   2   327.59   352.03    16.89 o
  -4   6   2   325.36   329.40    11.82 o
   0   7   2   868.72   858.46    20.27 o
   1   7   2  1265.13  1238.88    30.41 o
  -1   7   2  1270.68  1253.40    30.74 o
   2   7   2   583.59   578.73    17.23 o
  -2   7   2   584.77   584.81    22.64 o
   3   7   2   487.53   490.21    20.95 o
  -3   7   2   492.76   468.25    19.93 o
   0   8   2    70.79    99.66     8.45 o
   1   8   2    78.96    92.57     8.78 o
  -1   8   2    78.92    95.27     8.78 o
   2   8   2    75.72   119.26     8.78 o
  -2   8   2    77.78   120.61     8.78 o
   1   0   3  1216.73  1216.58    25.00 o
   2   0   3  1158.33  1118.94    21.28 o
   3   0   3   396.09   367.24    11.49 o
   4   0   3   960.20   918.60    23.65 o
   5   0   3   112.81   117.91     7.09 o
   0   1   3 10452.60 10168.10   210.48 o
   1   1   3  2939.56  3014.25    52.03 o
  -1   1   3  2974.37  3104.79    47.64 o
   2   1   3  6036.10  6041.68   104.06 o
  -2   1   3  6182.17  6114.99   120.95 o
   3   1   3  1317.46  1338.20    23.65 o
  -3   1   3  1310.22  1320.63    20.27 o
   4   1   3  1268.45  1274.01    27.37 o
  -4   1   3  1280.32  1254.75    22.30 o
   5   1   3   260.13   277.37    15.20 o
  -5   1   3   256.39   234.80     9.12 o
   6   1   3   126.26   136.83    10.14 o
  -6   1   3   127.56   135.81    13.85 o
   0   2   3  3288.54  3447.03    84.46 o
   1   2   3 18783.90 20217.30   411.83 o
  -1   2   3 18764.30 19745.00   321.29 o
   2   2   3  2336.41  2334.51    34.46 o
  -2   2   3  2374.60  2395.32    42.57 o
   3   2   3  5213.41  5174.77   106.08 o
  -3   2   3  5210.96  5204.50    91.22 o
   4   2   3   468.24   442.58    14.87 o
  -4   2   3   474.98   455.42    14.19 o
   5   2   3   624.38   643.59    36.15 o
  -5   2   3   623.14   637.17    24.66 o
   6   2   3    46.85   105.75    15.20 o
  -6   2   3    47.72    64.53    14.19 o
   0   3   3  1611.20  1684.49    31.08 o
   1   3   3   566.90   592.58    12.16 o
  -1   3   3   572.84   602.38    13.18 o
   2   3   3  1209.05  1263.54    22.30 o
  -2   3   3  1196.03  1213.54    21.62 o
   3   3   3   675.73   680.42    15.88 o
  -3   3   3   680.54   676.70    14.87 o
   4   3   3   319.64   328.05    15.20 o
  -4   3   3   318.50   310.82    11.82 o
   5   3   3   262.82   242.57    12.84 o
  -5   3   3   264.71   235.14    10.47 o
   0   4   3   426.82   456.09    11.15 o
   1   4   3  3172.88  3343.99    68.24 o
  -1   4   3  3194.43  3333.17    69.26 o
   2   4   3   771.91   769.27    19.93 o
  -2   4   3   754.60   735.49    16.55 o
   3   4   3  1067.74  1061.85    22.97 o
  -3   4   3  1074.44  1039.89    21.62 o
   4   4   3   383.46   369.94    12.50 o
  -4   4   3   379.03   357.44    12.84 o
   5   4   3   178.16   177.37    11.82 o
  -5   4   3   179.42   207.44    10.14 o
   0   5   3  4235.97  4400.09    78.72 o
   1   5   3  1102.71  1116.91    22.97 o
  -1   5   3  1098.34  1107.12    23.31 o
   2   5   3  2518.10  2534.85    55.41 o
  -2   5   3  2509.18  2482.48    54.39 o
   3   5   3   487.56   469.94    13.51 o
  -3   5   3   486.92   473.66    12.50 o
   4   5   3   598.99   580.42    17.57 o
  -4   5   3   597.69   580.42    14.53 o
   5   5   3    61.69    90.54     9.80 o
  -5   5   3    61.68   118.25     8.11 o
   0   6   3   245.80   240.54     9.80 o
   1   6   3   828.28   847.65    19.26 o
  -1   6   3   811.44   787.85    21.62 o
   2   6   3   312.79   299.33     9.46 o
  -2   6   3   319.32   318.92    12.50 o
   3   6   3   334.25   332.78    12.84 o
  -3   6   3   325.16   337.17    12.84 o
   4   6   3   172.58   170.61    11.49 o
  -4   6   3   176.17   181.09     8.78 o
   0   7   3   149.15   153.38     7.43 o
   1   7   3    73.06    87.84     7.43 o
  -1   7   3    71.61    83.11     8.45 o
   2   7   3   130.94   138.52     7.77 o
  -2   7   3   134.91   147.98    10.81 o
   3   7   3   135.02   142.57    10.81 o
  -3   7   3   133.58   145.95    10.47 o
   0   8   3   204.44   216.56    12.50 o
   1   8   3  1046.97  1045.29    33.78 o
  -1   8   3  1047.09  1064.21    34.12 o
   2   8   3   144.95   188.18    11.15 o
  -2   8   3   145.50   182.44    11.15 o
   0   0   4   217.11   254.06     7.77 o
   1   0   4 20291.90 20140.30   416.90 o
   2   0   4    28.40    53.04     3.72 o
   3   0   4  4652.06  4615.97    65.54 o
   4   0   4     0.11    10.47     5.74 <
   5   0   4   686.72   691.23    19.93 o
   6   0   4     0.40     1.35     7.77 <
   0   1   4 13942.60 13725.30   281.76 o
   1   1   4   165.71   174.67     4.39 o
  -1   1   4   177.99   190.88     4.39 o
   2   1   4  4204.44  4322.05    66.89 o
  -2   1   4  4127.55  4197.38    65.20 o
   3   1   4   815.22   807.79    15.54 o
  -3   1   4   834.48   818.26    13.51 o
   4   1   4   792.66   852.04    23.99 o
  -4   1   4   773.45   774.68    16.55 o
   5   1   4   324.33   310.48    22.30 o
  -5   1   4   327.49   311.49    10.14 o
   6   1   4    75.85    62.16    10.47 o
  -6   1   4    72.83   102.71    13.18 o
   0   2   4    27.57    29.73     2.03 o
   1   2   4  2278.61  2389.24    42.23 o
  -1   2   4  2325.04  2547.01    52.37 o
   2   2   4   638.84   634.47    12.50 o
  -2   2   4   640.48   642.92    11.82 o
   3   2   4   720.97   707.45    15.88 o
  -3   2   4   733.70   707.11    15.54 o
   4   2   4   635.96   630.42    19.93 o
  -4   2   4   638.23   636.16    20.61 o
   5   2   4    93.04   101.35    16.22 o
  -5   2   4    96.31   150.34    12.16 o
   6   2   4   148.37   212.50    26.69 o
  -6   2   4   149.10   162.50    24.32 o
   0   3   4 23638.60 24265.40   435.82 o
   1   3   4   154.36   159.12     5.07 o
  -1   3   4   151.16   148.31     5.41 o
   2   3   4 11072.40 11273.50   173.31 o
  -2   3   4 11097.00 11072.20   219.94 o
   3   3   4   144.14   141.90     6.42 o
  -3   3   4   147.13   131.42     5.07 o
   4   3   4  1989.57  1983.15    45.95 o
  -4   3   4  1993.46  1919.97    53.38 o
   5   3   4    36.36    45.95    13.18 o
  -5   3   4    37.29    45.27     6.08 o
   0   4   4     3.41     3.38     2.36 <
   1   4   4  7125.08  7267.04   144.93 o
  -1   4   4  7106.32  7247.44   126.35 o
   2   4   4   107.03   106.08     4.39 o
  -2   4   4   108.13   110.14     4.73 o
   3   4   4  2258.06  2237.54    42.91 o
  -3   4   4  2242.66  2203.42    41.22 o
   4   4   4   144.27   150.68     7.77 o
  -4   4   4   145.87   142.23     8.45 o
   5   4   4   305.77   301.36    15.20 o
  -5   4   4   301.04   320.61    12.50 o
   0   5   4     0.02    -1.01     2.70 <
   1   5   4    73.98    75.00     5.07 o
  -1   5   4    72.91    82.10     5.74 o
   2   5   4    21.87    27.37     4.05 o
  -2   5   4    22.06    32.10     4.73 o
   3   5   4   408.58   381.09    11.82 o
  -3   5   4   407.08   383.45    10.81 o
   4   5   4    17.16    31.42     6.08 o
  -4   5   4    17.29    31.08     5.41 o
   5   5   4   195.32   213.18    14.53 o
  -5   5   4   195.70   248.99    11.82 o
   0   6   4     2.14    -2.36     3.38 <
   1   6   4  1849.80  1881.12    36.83 o
  -1   6   4  1855.28  1840.58    42.23 o
   2   6   4    64.51    68.92     5.74 o
  -2   6   4    56.70    68.92     7.09 o
   3   6   4   668.45   640.89    19.26 o
  -3   6   4   674.62   665.22    16.22 o
   4   6   4    80.69    94.26    11.15 o
  -4   6   4    77.17   112.16    10.47 o
   0   7   4  2192.75  2302.75    47.30 o
   1   7   4     5.23     3.04     3.72 <
  -1   7   4     6.54    15.54     5.07 o
   2   7   4  1274.86  1322.66    32.77 o
  -2   7   4  1264.57  1240.57    38.51 o
   3   7   4    14.06    27.03     6.42 o
  -3   7   4    15.38    35.47     6.42 o
   0   8   4     0.29     7.77     4.39 <
   1   8   4   131.28   138.85    10.47 o
  -1   8   4   128.93   143.58    10.81 o
   2   8   4    43.98    65.88     7.43 o
  -2   8   4    44.14    73.31    14.53 o
   1   0   5   239.08   266.56     7.43 o
   2   0   5   885.38   918.26    17.91 o
   3   0   5    14.43    19.59     3.38 o
   4   0   5   801.54   777.38    17.57 o
   5   0   5     2.12    11.82     5.07 <
   6   0   5   169.58   146.96    21.62 o
   0   1   5 19835.20 19093.30   338.18 o
   1   1   5  3071.48  3055.80    61.15 o
  -1   1   5  3026.47  3162.23    63.51 o
   2   1   5  7669.40  7692.38   188.85 o
  -2   1   5  7603.52  7701.17   118.25 o
   3   1   5   968.67  1026.37    17.91 o
  -3   1   5   943.61   988.87    15.88 o
   4   1   5  1389.07  1442.26    30.07 o
  -4   1   5  1402.51  1413.54    24.66 o
   5   1   5   188.57   179.73    13.18 o
  -5   1   5   185.25   181.42     9.46 o
   6   1   5   112.64   164.53    15.54 o
  -6   1   5   115.30   127.71    13.51 o
   0   2   5  1232.16  1286.51    23.65 o
   1   2   5 21361.70 20873.70   377.37 o
  -1   2   5 21287.60 21813.60   455.08 o
   2   2   5   693.92   732.11    15.54 o
  -2   2   5   701.37   747.99    15.20 o
   3   2   5  5227.12  5164.97    90.88 o
  -3   2   5  5196.32  5068.01    89.19 o
   4   2   5   188.49   204.06    14.87 o
  -4   2   5   187.37   188.85     9.80 o
   5   2   5   617.47   610.48    35.47 o
  -5   2   5   611.99   660.15    25.68 o
   0   3   5  2136.13  2238.56    46.62 o
   1   3   5   153.34   154.73     5.07 o
  -1   3   5   166.53   163.85     6.76 o
   2   3   5   983.25  1017.59    18.58 o
  -2   3   5   970.27  1016.91    20.61 o
   3   3   5   482.54   479.06    12.50 o
  -3   3   5   480.50   472.98    12.16 o
   4   3   5   185.25   208.45    14.53 o
  -4   3   5   178.57   198.65     9.80 o
   5   3   5   220.97   224.33    21.96 o
  -5   3   5   220.29   137.16     9.46 o
   0   4   5   150.52   153.72     5.74 o
   1   4   5  3483.12  3573.72    63.51 o
  -1   4   5  3497.77  3648.72    65.54 o
   2   4   5   365.00   367.24     8.78 o
  -2   4   5   357.57   362.85     8.45 o
   3   4   5  1071.73  1067.93    23.31 o
  -3   4   5  1088.89  1063.53    19.93 o
   4   4   5   276.65   281.09    10.81 o
  -4   4   5   274.81   268.25    11.15 o
   5   4   5   141.98   147.98    11.49 o
  -5   4   5   147.01   189.19     9.80 o
   0   5   5  5959.62  6184.25   108.79 o
   1   5   5   958.31   967.25    20.27 o
  -1   5   5   958.73   964.21    21.28 o
   2   5   5  3309.38  3261.89    59.46 o
  -2   5   5  3314.52  3293.65    61.15 o
   3   5   5   366.19   368.59    11.82 o
  -3   5   5   366.91   365.55    10.81 o
   4   5   5   742.71   729.74    21.62 o
  -4   5   5   741.95   715.22    26.69 o
   5   5   5    39.95    62.50     9.46 o
  -5   5   5    40.11   100.68     8.11 o
   0   6   5   225.29   220.27     8.45 o
   1   6   5  1016.77  1007.45    30.41 o
  -1   6   5  1014.62  1022.99    22.97 o
   2   6   5   247.67   234.46     8.45 o
  -2   6   5   258.04   252.37    11.15 o
   3   6   5   371.44   377.37    14.19 o
  -3   6   5   361.98   390.89    11.49 o
   4   6   5   139.17   162.16    11.49 o
  -4   6   5   143.79   203.72    20.61 o
   0   7   5   238.80   243.92    18.24 o
   1   7   5    42.28    55.41     6.42 o
  -1   7   5    39.99    40.20     6.76 o
   2   7   5   134.89   153.04     8.45 o
  -2   7   5   136.70   156.76    11.15 o
   3   7   5   105.49   102.03     9.80 o
  -3   7   5   104.23   120.95     9.80 o
   0   8   5    59.64    87.16     8.45 o
   1   8   5  1169.32  1140.56    36.15 o
  -1   8   5  1168.56  1173.00    54.39 o
   2   8   5    44.68    69.60     8.11 o
  -2   8   5    44.81    69.93    14.53 o
   0   0   6 20560.40 19219.30   482.78 o
   1   0   6 12714.30 11786.40   256.76 o
   2   0   6 10354.50 10766.40   369.60 o
   3   0   6  4228.11  4254.14    75.34 o
   4   0   6  1433.76  1430.43    33.78 o
   5   0   6   472.06   468.93    13.18 o
   6   0   6    93.36    90.88    16.89 o
   0   1   6  4119.65  4063.26    98.99 o
   1   1   6  4260.80  4179.81   102.37 o
  -1   1   6  4301.38  4254.48    84.80 o
   2   1   6  3102.28  3233.51    65.54 o
  -2   1   6  3091.04  3163.91    50.00 o
   3   1   6  1462.02  1476.04    25.00 o
  -3   1   6  1493.79  1494.62    25.34 o
   4   1   6   637.38   649.00    16.55 o
  -4   1   6   620.58   597.98    11.15 o
   5   1   6   246.53   241.22    11.49 o
  -5   1   6   252.23   241.22    11.15 o
   6   1   6    59.37   100.34    12.84 o
  -6   1   6    57.49    86.49    12.16 o
   0   2   6   192.94   193.25     6.08 o
   1   2   6  1888.41  1925.71    34.80 o
  -1   2   6  1869.25  1934.84    28.38 o
   2   2   6   535.36   567.58    14.19 o
  -2   2   6   529.97   565.55    14.53 o
   3   2   6   548.98   546.97    13.18 o
  -3   2   6   550.28   552.71    13.18 o
   4   2   6   342.01   318.25    16.89 o
  -4   2   6   339.96   322.98     9.80 o
   5   2   6   115.96   131.42    16.89 o
  -5   2   6   117.44   138.52    16.89 o
   0   3   6 11854.60 11962.10   231.09 o
   1   3   6  1934.84  1927.74    35.14 o
  -1   3   6  1916.31  1909.16    40.88 o
   2   3   6  5726.64  5787.95   100.68 o
  -2   3   6  5723.42  5570.38    96.96 o
   3   3   6   995.73  1080.43    20.27 o
  -3   3   6   991.97  1034.82    21.62 o
   4   3   6  1036.36  1002.72    21.96 o
  -4   3   6  1038.90   987.18    32.10 o
   5   3   6   146.27   157.44    18.58 o
  -5   3   6   146.72   136.83    10.14 o
   0   4   6  2025.71  2006.80    43.92 o
   1   4   6  4348.05  4469.35    90.54 o
  -1   4   6  4364.62  4512.59    80.41 o
   2   4   6  1509.67  1572.67    25.00 o
  -2   4   6  1507.97  1571.65    25.34 o
   3   4   6  1377.73  1336.85    25.00 o
  -3   4   6  1371.29  1325.70    23.99 o
   4   4   6   361.52   362.17    12.50 o
  -4   4   6   366.50   361.83    17.23 o
   5   4   6   181.89   162.84    11.49 o
  -5   4   6   178.92   215.54    10.47 o
   0   5   6     0.04     2.70     3.04 <
   1   5   6    74.25    81.08     5.41 o
  -1   5   6    72.59    77.03     6.08 o
   2   5   6    59.97    71.62     5.74 o
  -2   5   6    60.72    72.30     5.74 o
   3   5   6   196.01   207.10     9.80 o
  -3   5   6   194.97   198.65     7.09 o
   4   5   6    39.75    53.04     6.42 o
  -4   5   6    39.93    71.96     9.46 o
   0   6   6  1453.57  1512.19    31.08 o
   1   6   6  1530.43  1529.76    35.47 o
  -1   6   6  1530.12  1489.56    35.47 o
   2   6   6   964.29   960.15    21.62 o
  -2   6   6   957.30   911.51    21.62 o
   3   6   6   564.87   567.24    22.97 o
  -3   6   6   571.72   562.85    16.22 o
   4   6   6   227.98   239.87    14.19 o
  -4   6   6   222.77   291.90    15.20 o
   0   7   6  1405.49  1413.54    58.45 o
   1   7   6   750.39   758.80    26.01 o
  -1   7   6   755.02   739.54    27.70 o
   2   7   6   852.46   804.41    22.97 o
  -2   7   6   850.64   802.04    27.70 o
   3   7   6   300.90   304.40    16.55 o
  -3   7   6   304.74   301.70    11.15 o
   0   8   6    43.19    70.27     7.77 o
   1   8   6    76.82   102.71     9.46 o
  -1   8   6    77.33    93.58    13.51 o
   2   8   6    47.85    74.33     8.78 o
  -2   8   6    49.09    80.74    15.20 o
   1   0   7    64.91    66.89     3.72 o
   2   0   7   334.14   316.56     9.12 o
   3   0   7   376.04   377.37    10.14 o
   4   0   7   133.29   141.90     6.76 o
   5   0   7   198.80   205.41     9.12 o
   6   0   7    30.40    24.66    12.84 <
   0   1   7  5004.08  4936.25   119.93 o
  -1   1   7 11446.60  8392.06   202.71 o
   2   1   7  3001.11  3045.33    62.16 o
  -2   1   7  3049.33  3056.14    48.65 o
   3   1   7  3257.82  3274.73    58.78 o
  -3   1   7  3237.41  3235.20    57.77 o
   4   1   7   592.23   562.85    14.53 o
  -4   1   7   600.66   566.90    10.81 o
   5   1   7   383.73   386.16    12.16 o
  -5   1   7   376.34   390.21    12.16 o
   6   1   7    60.35   101.02    12.84 o
  -6   1   7    60.40    84.46    11.82 o
   0   2   7  7435.85  7576.50   259.46 o
   1   2   7  4200.51  4203.46    84.46 o
  -1   2   7  4249.02  4367.99    62.16 o
   2   2   7  5053.77  5273.75   106.08 o
  -2   2   7  5060.78  5313.62   130.41 o
   3   2   7  1360.12  1381.11    27.37 o
  -3   2   7  1362.75  1351.38    31.08 o
   4   2   7  1081.02  1077.05    28.04 o
  -4   2   7  1087.61  1075.36    22.64 o
   5   2   7   149.85   156.76    17.91 o
  -5   2   7   149.38   168.25    12.50 o
   0   3   7   385.42   392.24    12.84 o
   1   3   7   513.55   532.44    11.82 o
  -1   3   7   491.20   506.77    13.51 o
   2   3   7   657.43   667.92    14.87 o
  -2   3   7   666.72   672.65    14.53 o
   3   3   7   328.12   328.72    10.14 o
  -3   3   7   331.42   344.94    11.82 o
   4   3   7   325.22   311.83    10.14 o
  -4   3   7   326.03   315.21    10.14 o
   5   3   7    72.17    86.15    16.89 o
  -5   3   7    74.19   101.69    14.19 o
   0   4   7  2218.92  2225.38    47.64 o
   1   4   7   967.72   989.89    19.93 o
  -1   4   7   958.65  1011.51    30.74 o
   2   4   7  1301.26  1319.62    26.01 o
  -2   4   7  1299.67  1323.00    21.96 o
   3   4   7   514.88   506.43    11.15 o
  -3   4   7   520.81   512.17    11.82 o
   4   4   7   298.24   297.64    11.15 o
  -4   4   7   291.84   296.63    11.82 o
   5   4   7   113.51   135.81    18.58 o
  -5   4   7   113.98   120.61    10.14 o
   0   5   7  2074.54  2094.64    40.20 o
   1   5   7  5021.60  5057.20    89.53 o
  -1   5   7  5021.38  5134.90    91.89 o
   2   5   7  1354.09  1332.12    27.70 o
  -2   5   7  1354.50  1316.58    24.66 o
   3   5   7  1648.51  1657.13    39.19 o
  -3   5   7  1650.19  1628.07    29.39 o
   4   5   7   265.47   243.59    10.47 o
  -4   5   7   266.69   257.77    12.84 o
   0   6   7  1304.95  1332.46    28.04 o
   1   6   7   386.17   391.22    11.49 o
  -1   6   7   383.09   388.86    12.16 o
   2   6   7   759.47   757.45    17.91 o
  -2   6   7   767.94   775.02    15.54 o
   3   6   7   203.94   195.27    12.50 o
  -3   6   7   197.84   183.11     8.78 o
   4   6   7   167.57   191.90    12.50 o
  -4   6   7   174.02   229.73    13.18 o
   0   7   7    75.28    92.57    12.16 o
   1   7   7   115.19   122.30     9.80 o
  -1   7   7   115.57   130.41    15.54 o
   2   7   7   100.97   115.54     9.46 o
  -2   7   7   101.64   111.83    15.54 o
   3   7   7    69.51    75.34    16.22 o
  -3   7   7    67.23    91.89     7.09 o
   0   8   7   522.13   522.65    28.72 o
   1   8   7   268.62   275.01    14.19 o
  -1   8   7   267.64   257.44    20.95 o
   2   8   7   351.04   349.33    16.22 o
  -2   8   7   351.76   341.56    15.54 o
   0   0   8 34076.60 33776.70   839.88 o
   1   0   8  3811.29  4025.76    80.74 o
   2   0   8 13211.30 12482.30   253.05 o
   3   0   8   596.56   554.40    13.18 o
   4   0   8  2148.75  2130.11    29.73 o
   5   0   8    34.95    32.43     4.73 o
   6   0   8   176.46   130.75    19.93 o
   0   1   8  1183.30  1219.62    22.64 o
   1   1   8  7030.60  6282.56   154.40 o
  -1   1   8  6996.02  6767.70   164.87 o
   2   1   8   748.18   741.91    17.57 o
  -2   1   8   716.56   706.77    13.18 o
   3   1   8  1655.17  1711.18    28.72 o
  -3   1   8  1676.51  1686.52    28.72 o
   4   1   8   402.04   379.06    10.14 o
  -4   1   8   396.45   391.90     8.45 o
   5   1   8   207.77   212.17     9.12 o
  -5   1   8   214.69   248.32     9.12 o
   0   2   8  1212.10  1266.92    27.37 o
   1   2   8   213.81   218.59     6.08 o
  -1   2   8   197.07   201.02     5.41 o
   2   2   8   689.72   694.61    19.59 o
  -2   2   8   701.42   706.43    14.87 o
   3   2   8   713.21   701.03    15.88 o
  -3   2   8   711.41   687.18    18.24 o
   4   2   8   152.61   158.45    10.14 o
  -4   2   8   148.42   150.68     7.09 o
   5   2   8   287.64   278.72    22.97 o
  -5   2   8   286.05   308.79    16.22 o
   0   3   8     4.22    -0.68     2.03 <
   1   3   8  6482.95  6460.60   111.83 o
  -1   3   8  6519.75  6729.19   104.39 o
   2   3   8   156.66   148.31     5.74 o
  -2   3   8   145.43   139.87     5.74 o
   3   3   8  2259.59  2282.48    43.58 o
  -3   3   8  2264.60  2261.19    42.91 o
   4   3   8    70.51    72.97     6.08 o
  -4   3   8    67.14    75.00     6.08 o
   5   3   8   329.82   400.01    29.05 o
  -5   3   8   328.68   366.90    18.58 o
   0   4   8  4822.02  4803.47    97.64 o
   1   4   8   146.03   140.21     5.74 o
  -1   4   8   144.29   151.02     7.43 o
   2   4   8  2686.49  2715.26    49.66 o
  -2   4   8  2700.12  2695.32    45.27 o
   3   4   8   194.37   183.79     6.76 o
  -3   4   8   191.78   186.15     8.11 o
   4   4   8   575.89   573.66    16.89 o
  -4   4   8   583.69   597.65    18.58 o
   5   4   8    68.62    88.18    17.91 o
  -5   4   8    69.10    94.60     9.80 o
   0   5   8     6.62     6.42     3.38 <
   1   5   8     2.24    10.81     3.38 o
  -1   5   8     2.27     5.41     3.72 <
   2   5   8   150.97   154.73     6.08 o
  -2   5   8   152.74   156.42     6.08 o
   3   5   8     2.13     6.08     3.38 <
  -3   5   8     2.15    10.47     3.38 o
   4   5   8   199.11   200.00     9.46 o
  -4   5   8   199.16   210.14    10.47 o
   0   6   8  2426.98  2478.09    69.26 o
   1   6   8   227.52   216.90     8.11 o
  -1   6   8   234.86   210.14    11.15 o
   2   6   8  1392.36  1377.39    25.68 o
  -2   6   8  1383.05  1402.39    25.68 o
   3   6   8   122.14   113.85     9.80 o
  -3   6   8   129.30   130.75     7.43 o
   4   6   8   315.56   323.99    17.91 o
  -4   6   8   311.05   363.18    18.58 o
   0   7   8    80.96    90.20     9.12 o
   1   7   8  1427.62  1409.49    41.22 o
  -1   7   8  1425.42  1408.14    43.92 o
   2   7   8    62.64    71.62     8.78 o
  -2   7   8    61.88    77.37     8.78 o
   3   7   8   526.58   315.89    15.54 o
  -3   7   8   529.38   367.91    17.91 o
   0   8   8    82.67   104.73    13.51 o
   1   8   8    14.44    25.00    10.47 <
  -1   8   8    14.68    22.30     9.12 <
   2   8   8    53.44    56.76     8.11 o
  -2   8   8    53.47    57.77    13.51 o
   1   0   9   171.85   173.65     6.76 o
   2   0   9   113.47   134.12     5.41 o
   3   0   9   815.55   800.69    15.54 o
   4   0   9    25.30    52.70     3.72 o
   5   0   9   341.81   303.72    10.47 o
   0   1   9    21.16    23.31     3.38 o
  -1   1   9  9493.70  8837.68   214.19 o
   2   1   9   281.43   304.06    13.85 o
  -2   1   9   307.60   323.32     8.45 o
   3   1   9  2571.98  2582.15    42.23 o
  -3   1   9  2550.08  2384.85    39.53 o
   4   1   9   238.72   238.52     7.09 o
  -4   1   9   246.95   243.25     6.76 o
   5   1   9   340.05   339.87    13.85 o
  -5   1   9   338.33   360.48    11.49 o
   0   2   9 12270.30 12395.20   240.21 o
   1   2   9   932.43   932.45    18.24 o
  -1   2   9   953.57   945.63    18.92 o
   2   2   9  5652.06  5749.44   140.21 o
  -2   2   9  5638.04  5446.73    84.80 o
   3   2   9   284.21   312.17    11.82 o
  -3   2   9   289.68   303.38    10.81 o
   4   2   9  1153.29  1201.04    25.00 o
  -4   2   9  1157.50  1143.60    24.32 o
   5   2   9    61.90    92.23    16.89 o
  -5   2   9    62.41    66.22    14.19 o
   0   3   9   221.13   234.80     6.76 o
   1   3   9   804.14   820.29    16.89 o
  -1   3   9   799.62   809.81    15.20 o
   2   3   9   404.82   415.21    10.47 o
  -2   3   9   417.21   436.16    11.15 o
   3   3   9   224.69   249.33     9.12 o
  -3   3   9   224.77   243.25    10.47 o
   4   3   9   443.64   426.70    15.20 o
  -4   3   9   444.96   423.66    12.50 o
   0   4   9  2152.52  2169.98    46.28 o
   1   4   9    85.44   100.34     6.08 o
  -1   4   9    84.24    95.27     6.42 o
   2   4   9  1203.07  1184.48    23.99 o
  -2   4   9  1196.19  1237.86    25.34 o
   3   4   9   294.47   304.40     8.78 o
  -3   4   9   293.12   293.25    10.14 o
   4   4   9   282.52   273.65    10.81 o
  -4   4   9   278.73   294.94    10.47 o
  -5   4   9   132.32   152.37    15.20 o
   0   5   9     1.78     6.08     3.38 <
   1   5   9  3900.34  3896.36    80.74 o
  -1   5   9  3901.28  4007.17    73.31 o
   2   5   9    10.74    12.16     3.38 o
  -2   5   9     9.74    16.22     3.04 o
   3   5   9  1333.06  1324.35    28.04 o
  -3   5   9  1331.33  1315.23    27.37 o
   4   5   9     9.46    26.01     6.08 o
  -4   5   9     9.20    14.53     6.08 <
   0   6   9   959.30   952.38    21.96 o
   1   6   9    27.62    38.18     5.07 o
  -1   6   9    22.55    27.70     4.39 o
   2   6   9   555.14   553.05    13.51 o
  -2   6   9   561.49   553.05    13.18 o
   3   6   9   115.44   139.53    11.49 o
  -3   6   9   109.86   111.49     8.11 o
   4   6   9   128.49   176.02    12.84 o
  -4   6   9   131.20   200.68    13.18 o
   0   7   9     1.45     0.68     5.07 <
   1   7   9   136.77   144.60    10.14 o
  -1   7   9   136.50   154.73    12.16 o
   2   7   9    68.02    79.39     9.12 o
  -2   7   9    68.67    61.83     7.09 o
   3   7   9    49.29    40.88     6.42 o
  -3   7   9    48.72    42.57     8.45 o
   0   8   9   710.29   711.84    35.81 o
   1   8   9    52.22    71.62     9.12 o
  -1   8   9    51.43    74.33    14.19 o
   0   0  10  7341.23  7580.56   261.49 o
   1   0  10  1384.39  1363.54    30.07 o
   2   0  10  4471.90  4398.06    77.03 o
   3   0  10   713.89   736.50    14.53 o
   4   0  10   991.05   943.94    16.22 o
   5   0  10   112.52   126.69     7.09 o
   0   1  10  1049.57  1004.75    19.59 o
   1   1  10  2220.34  2272.34    36.49 o
  -1   1  10  2276.13  2305.45    41.55 o
   2   1  10   958.82  1072.99    28.72 o
  -2   1  10   946.27   962.18    19.59 o
   3   1  10   935.09   907.45    17.23 o
  -3   1  10   945.01   891.23    16.89 o
   4   1  10   448.14   390.89     9.80 o
  -4   1  10   439.07   411.49    10.14 o
   5   1  10   140.24   161.49     8.45 o
  -5   1  10   140.07   141.56     7.09 o
   0   2  10  1120.84  1170.97    18.24 o
   1   2  10   391.80   383.12     9.46 o
  -1   2  10   386.02   364.20     9.46 o
   2   2  10   540.47   558.12    14.53 o
  -2   2  10   537.34   519.60    10.81 o
   3   2  10   607.15   620.96    17.91 o
  -3   2  10   602.23   600.01    12.50 o
   4   2  10   132.38   148.65     7.09 o
  -4   2  10   135.49   148.65     7.09 o
   5   2  10   219.95   214.53    20.95 o
  -5   2  10   219.90   246.96    15.54 o
   0   3  10  3487.07  3545.34    62.84 o
   1   3  10  5345.11  5269.02    91.89 o
  -1   3  10  5338.32  5280.51    82.10 o
   2   3  10  2334.27  2410.18    44.26 o
  -2   3  10  2314.47  2317.61    50.00 o
   3   3  10  1632.65  1599.69    32.10 o
  -3   3  10  1635.52  1587.87    36.83 o
   4   3  10   475.96   509.13    18.24 o
  -4   3  10   472.85   458.45    13.18 o
   5   3  10   230.24   240.21    22.97 o
  -5   3  10   231.72   252.71    14.87 o
   0   4  10  2912.68  2863.91    51.69 o
   1   4  10  1211.84  1228.74    24.32 o
  -1   4  10  1203.17  1228.40    22.30 o
   2   4  10  1558.03  1547.33    30.41 o
  -2   4  10  1560.22  1579.76    31.08 o
   3   4  10   608.88   597.65    15.54 o
  -3   4  10   604.60   580.76    17.91 o
   4   4  10   344.62   338.18    12.50 o
  -4   4  10   341.87   346.29    11.49 o
  -5   4  10   113.10   166.22     9.80 o
   0   5  10     1.84     2.36     4.05 <
   1   5  10    24.21    30.41     4.39 o
  -1   5  10    23.53    34.46     5.41 o
   2   5  10   184.49   172.30     7.09 o
  -2   5  10   185.05   191.56     7.09 o
   3   5  10    47.77    63.51     5.41 o
  -3   5  10    47.59    54.06     5.74 o
   4   5  10   173.81   167.91     9.46 o
  -4   5  10   174.15   183.79     8.78 o
   0   6  10  1036.52  1044.62    23.31 o
   1   6  10   221.72   215.88     8.45 o
  -1   6  10   228.29   226.36     9.12 o
   2   6  10   625.31   628.39    17.57 o
  -2   6  10   620.60   632.78    19.26 o
   3   6  10   145.33   138.85     9.12 o
  -3   6  10   151.13   139.19     8.11 o
   4   6  10   159.13   190.54    13.51 o
  -4   6  10   158.07   230.41    14.53 o
   0   7  10   353.36   341.56    16.22 o
   1   7  10   770.63   770.29    26.35 o
  -1   7  10   773.66   785.15    30.41 o
   2   7  10   245.54   246.29    13.85 o
  -2   7  10   244.73   225.34    11.15 o
   3   7  10   286.80   235.82    13.51 o
  -3   7  10   287.42   208.79    13.51 o
   0   8  10    49.93    60.81    12.16 o
   1   8  10    42.75    68.58     9.80 o
  -1   8  10    42.95    83.79    24.66 o
   1   0  11   198.37   222.98     9.12 o
   2   0  11   198.38   205.07     6.42 o
   3   0  11   352.83   334.47     8.45 o
   4   0  11   187.42   180.75     5.74 o
   5   0  11   129.56   118.58     5.41 o
   0   1  11  4164.79  4048.05    71.29 o
   1   1  11  1657.20  1613.88    24.66 o
  -1   1  11  1665.70  1643.95    30.74 o
   2   1  11  2893.46  2952.42    53.38 o
  -2   1  11  2908.97  3044.99    54.73 o
   3   1  11   700.68   668.26    13.85 o
  -3   1  11   708.21   684.81    13.85 o
   4   1  11   637.78   626.70    13.51 o
  -4   1  11   641.30   621.63    13.85 o
   5   1  11   114.30   110.47     7.09 o
  -5   1  11   115.57   126.69     6.76 o
   0   2  11  3493.87  3529.46    62.16 o
   1   2  11  6527.58  6146.75   123.31 o
  -1   2  11  6497.86  6451.82   112.16 o
   2   2  11  2139.98  2119.97    56.42 o
  -2   2  11  2154.17  2074.03    44.60 o
   3   2  11  2268.28  2226.40    49.66 o
  -3   2  11  2261.89  2206.80    36.83 o
   4   2  11   421.17   414.87    12.16 o
  -4   2  11   416.68   378.05    13.51 o
   5   2  11   272.55   281.09    23.65 o
  -5   2  11   271.79   280.07    13.51 o
   0   3  11   556.91   544.27    12.50 o
   1   3  11   332.32   336.49     8.78 o
  -1   3  11   335.38   325.01     7.77 o
   2   3  11   602.28   629.41    14.19 o
  -2   3  11   597.55   618.26    17.23 o
   3   3  11   195.38   202.37     8.11 o
  -3   3  11   188.01   176.69     9.46 o
   4   3  11   221.07   219.60    12.50 o
  -4   3  11   222.23   215.88     8.78 o
   5   3  11    56.15    77.70    16.55 o
  -5   3  11    54.10    74.33    15.20 o
   0   4  11   651.35   660.15    14.87 o
   1   4  11  1382.59  1378.74    27.03 o
  -1   4  11  1392.13  1375.03    24.66 o
   2   4  11   507.11   485.82    12.50 o
  -2   4  11   504.78   505.42    14.53 o
   3   4  11   545.09   547.31    15.54 o
  -3   4  11   548.48   538.86    14.87 o
   4   4  11   147.88   139.19     7.77 o
  -4   4  11   151.54   153.38     7.77 o
  -5   4  11   100.52    82.43    16.22 o
   0   5  11  2137.19  2101.39    46.28 o
   1   5  11   764.52   768.93    19.59 o
  -1   5  11   760.67   772.31    20.95 o
   2   5  11  1337.42  1276.71    30.41 o
  -2   5  11  1339.29  1300.70    25.00 o
   3   5  11   313.28   310.48     9.46 o
  -3   5  11   311.07   265.55    10.47 o
   4   5  11   301.19   309.13    16.22 o
  -4   5  11   301.10   305.75    12.84 o
   0   6  11   172.02   179.06     7.77 o
   1   6  11   441.44   447.98    12.50 o
  -1   6  11   436.48   434.13    13.18 o
   2   6  11   138.06   132.43     7.43 o
  -2   6  11   140.71   138.18     7.09 o
   3   6  11   207.27   194.60     8.45 o
  -3   6  11   202.75   186.15    10.47 o
   0   7  11    63.64    66.22     8.78 o
   1   7  11    50.76    62.84     8.45 o
  -1   7  11    50.18    58.11     9.12 o
   2   7  11    74.67    78.72     7.77 o
  -2   7  11    75.13    82.10     9.12 o
   3   7  11    43.16    57.43     7.43 o
  -3   7  11    44.15    52.70    10.47 o
   0   8  11   265.28   260.82    19.26 o
   1   8  11   477.02   451.02    23.99 o
  -1   8  11   476.01   469.60    30.07 o
   0   0  12    98.00   185.48     9.12 o
   1   0  12  9003.92  8190.37   163.85 o
   2   0  12   120.32   114.53     6.42 o
   3   0  12  2753.73  2718.97    44.93 o
   4   0  12    27.20    25.34     3.04 o
   5   0  12   348.45   286.15    17.57 o
   0   1  12  3692.63  3357.16    60.14 o
   1   1  12   225.69   217.57     6.42 o
  -1   1  12   224.77   223.65     7.43 o
   2   1  12  2045.70  2078.42    38.51 o
  -2   1  12  2020.96  2064.91    38.51 o
   3   1  12   220.87   217.57     7.43 o
  -3   1  12   222.67   214.87     7.09 o
   4   1  12   411.36   419.60     9.12 o
  -4   1  12   410.58   411.49    10.47 o
   5   1  12    86.69    88.85     6.76 o
  -5   1  12    87.11    98.31     6.08 o
   0   2  12    41.54    53.72     4.05 o
   1   2  12   908.02   949.01    21.96 o
  -1   2  12   922.53   965.56    20.27 o
   2   2  12   228.01   217.57    10.81 o
  -2   2  12   239.85   209.13     7.77 o
   3   2  12   301.91   295.95    13.51 o
  -3   2  12   299.90   291.90     8.45 o
   4   2  12   169.90   163.85     7.43 o
  -4   2  12   176.26   173.65     9.46 o
   5   2  12    46.02    62.50    13.85 o
  -5   2  12    45.17    50.34     7.43 o
   0   3  12  7489.46  7518.73   106.42 o
   1   3  12   833.91   834.48    17.57 o
  -1   3  12   838.92   834.81    17.57 o
   2   3  12  4037.11  4045.35    71.96 o
  -2   3  12  4051.37  4001.77    83.45 o
   3   3  12   335.81   297.98    14.19 o
  -3   3  12   345.43   314.20    12.16 o
   4   3  12   776.05   779.07    26.69 o
  -4   3  12   774.33   735.49    18.24 o
   5   3  12    35.65    34.12    12.16 <
  -5   3  12    37.67    29.73     5.07 o
   0   4  12   198.09   197.98     7.09 o
   1   4  12  3051.53  3050.74    56.08 o
  -1   4  12  3052.65  2999.38    49.33 o
   2   4  12   205.44   201.02     7.43 o
  -2   4  12   197.14   205.07    11.49 o
   3   4  12  1013.88   954.41    19.59 o
  -3   4  12  1018.70   917.59    25.00 o
   4   4  12    65.79    66.22     6.76 o
  -4   4  12    62.35    73.65     6.76 o
   0   5  12     0.22     1.35     4.05 <
   1   5  12    27.37    33.11     4.05 o
  -1   5  12    26.93    30.07     4.39 o
   2   5  12    25.50    39.87     4.73 o
  -2   5  12    25.27    31.42     4.73 o
   3   5  12   102.38    98.31     5.74 o
  -3   5  12   101.55    96.62     7.43 o
   4   5  12    20.07    29.05     7.09 o
  -4   5  12    20.13    24.32     6.76 o
   0   6  12    28.05    27.37     4.73 o
   1   6  12  1054.44  1010.16    26.01 o
  -1   6  12  1054.77  1026.71    27.03 o
   2   6  12    49.22    57.10     6.08 o
  -2   6  12    46.14    47.30     5.74 o
   3   6  12   394.92   378.72    12.16 o
  -3   6  12   394.91   365.55    17.23 o
   0   7  12  1039.10   987.18    44.26 o
   1   7  12    55.44    69.26     8.78 o
  -1   7  12    54.89    48.31     8.11 o
   2   7  12   643.74   595.96    18.92 o
  -2   7  12   640.47   618.26    19.59 o
   0   8  12     2.42     9.12     8.11 <
   1   0  13     0.16     4.05     4.05 <
   2   0  13   289.17   260.82    12.16 o
   3   0  13     0.02    13.51     3.38 o
   4   0  13   264.83   251.36     7.09 o
   5   0  13     0.03     9.46     3.38 <
   0   1  13  7197.23  5681.53   141.22 o
   1   1  13   116.19   116.89     5.07 o
  -1   1  13   113.17   105.07     5.41 o
   2   1  13  3393.44  3212.23    57.77 o
  -2   1  13  3378.08  3361.55    60.81 o
   3   1  13   144.08   144.26     5.74 o
  -3   1  13   142.69   148.31     6.08 o
   4   1  13   643.54   667.58    12.50 o
  -4   1  13   638.59   624.67    17.91 o
   5   1  13    53.67    63.18     5.41 o
  -5   1  13    52.56    59.80     6.76 o
   0   2  13     7.66     7.09     2.70 <
   1   2  13  6549.34  6752.50   135.14 o
  -1   2  13  6543.99  6583.92   114.53 o
   2   2  13    10.60    12.16     4.73 <
  -2   2  13     6.38     7.09     3.72 <
   3   2  13  1872.09  1842.60    51.35 o
  -3   2  13  1877.63  1834.83    41.89 o
   4   2  13    18.34    20.61     4.05 o
  -4   2  13    16.02    30.07     5.74 o
   5   2  13   240.50   247.98    12.50 o
  -5   2  13   242.17   255.41    13.18 o
   0   3  13   704.93   725.35    13.18 o
   1   3  13    12.55    14.19     3.04 o
  -1   3  13    10.62    16.89     3.72 o
   2   3  13   329.16   338.86     9.80 o
  -2   3  13   336.45   340.89     9.80 o
   3   3  13   153.30   145.27    11.15 o
  -3   3  13   147.69   131.42     8.78 o
   4   3  13    64.22    81.76     8.78 o
  -4   3  13    68.58    96.29     7.09 o
   5   3  13    84.07    95.61     6.42 o
  -5   3  13    82.91   111.83    10.14 o
   0   4  13     2.49     2.03     2.70 <
   1   4  13  1310.59  1313.54    26.35 o
  -1   4  13  1310.54  1341.58    27.03 o
   2   4  13    51.40    53.38     4.73 o
  -2   4  13    55.76    61.15     6.76 o
   3   4  13   453.16   440.21    12.16 o
  -3   4  13   448.17   398.66    14.87 o
   4   4  13    83.04    79.39     9.46 o
  -4   4  13    84.43    82.10     8.11 o
   0   5  13  3033.63  3014.59    64.53 o
   1   5  13    48.40    60.47     5.74 o
  -1   5  13    48.17    55.74     5.07 o
   2   5  13  1738.50  1633.48    32.77 o
  -2   5  13  1739.91  1736.52    34.80 o
   3   5  13    19.67    33.78     6.08 o
  -3   5  13    19.74    30.07     5.41 o
   4   5  13   383.66   375.01    15.20 o
  -4   5  13   385.24   397.30    17.57 o
   0   6  13    24.68    27.03     5.41 o
   1   6  13   531.61   508.79    19.26 o
  -1   6  13   530.31   510.82    13.85 o
   2   6  13    41.76    43.24     5.74 o
  -2   6  13    44.67    48.31     6.08 o
   3   6  13   198.92   190.88    10.81 o
  -3   6  13   200.24   202.71    10.81 o
   0   7  13   116.85   131.08    11.15 o
   1   7  13     8.13    16.89     5.41 o
  -1   7  13     8.67    17.91     4.73 o
   2   7  13    61.97    74.33    10.14 o
  -2   7  13    61.05    84.80    10.81 o
   0   0  14  2061.49  2045.99    53.72 o
   1   0  14  6386.39  6479.18   159.12 o
   2   0  14  1138.78  1099.01    22.97 o
   3   0  14  1963.50  1954.43    37.50 o
   4   0  14   230.81   252.03     8.11 o
   5   0  14   238.62   228.38     8.45 o
   0   1  14  2175.88  1792.94    48.99 o
   1   1  14   518.06   522.65    11.49 o
  -1   1  14   531.32   496.63    13.85 o
   2   1  14  1223.69  1288.54    29.73 o
  -2   1  14  1240.99  1279.42    29.05 o
   3   1  14   311.72   310.82     8.11 o
  -3   1  14   313.58   317.24    10.47 o
   4   1  14   262.87   280.75     7.77 o
  -4   1  14   266.68   275.68     8.45 o
   5   1  14    98.01    96.29     7.09 o
  -5   1  14    98.50    94.26     7.77 o
   0   2  14     1.43     3.38     3.38 <
   1   2  14   439.89   450.01    11.49 o
  -1   2  14   423.62   427.71    11.49 o
   2   2  14   148.12   148.99     7.77 o
  -2   2  14   152.88   142.57     7.09 o
   3   2  14   192.20   215.54    12.16 o
  -3   2  14   180.94   180.41     7.09 o
   4   2  14   179.71   163.52    10.47 o
  -4   2  14   180.74   175.34     7.09 o
   5   2  14    44.02    89.53    13.18 o
  -5   2  14    41.82    62.50    11.49 o
   0   3  14  3107.68  3135.87    56.76 o
   1   3  14   154.81   148.65     7.43 o
  -1   3  14   154.66   141.22     6.76 o
   2   3  14  1627.72  1662.20    37.84 o
  -2   3  14  1609.17  1566.25    31.08 o
   3   3  14   150.72   149.66    10.47 o
  -3   3  14   153.79   159.80    12.16 o
   4   3  14   356.37   359.47    16.55 o
  -4   3  14   352.07   340.89    16.55 o
   5   3  14    36.83    59.12     8.45 o
  -5   3  14    37.58    48.99     9.12 o
   0   4  14   206.06   189.87     6.08 o
   1   4  14  1520.70  1489.22    29.39 o
  -1   4  14  1527.65  1493.61    26.01 o
   2   4  14   222.66   221.29     7.77 o
  -2   4  14   218.49   217.91    10.14 o
   3   4  14   508.32   512.51    16.22 o
  -3   4  14   515.99   439.54    15.88 o
   4   4  14    92.35   105.07     9.80 o
  -4   4  14    91.13    89.87     8.45 o
   0   5  14     1.95     3.38     5.41 <
   1   5  14    22.85    29.73     4.05 o
  -1   5  14    22.83    26.35     4.73 o
   2   5  14    14.46    22.97     3.72 o
  -2   5  14    14.74    25.68     5.74 o
   3   5  14    93.16    98.65    13.18 o
  -3   5  14    93.36   107.77     9.80 o
   4   5  14    14.51    25.00     5.07 o
   0   6  14   173.16   171.29    11.49 o
   1   6  14   815.70   757.78    27.70 o
  -1   6  14   817.07   793.60    22.30 o
   2   6  14   133.16   116.56    10.47 o
  -2   6  14   132.33   143.58     9.80 o
   3   6  14   281.62   253.05    18.58 o
  -3   6  14   282.13   303.72    15.88 o
   0   7  14   635.09   607.78    23.65 o
   1   7  14   104.06   120.95     9.80 o
  -1   7  14   104.83   112.16     8.78 o
   2   7  14   363.33   320.28    15.20 o
  -2   7  14   367.66   371.29    18.24 o
   1   0  15    46.17    61.49     6.76 o
   2   0  15   119.84   126.69     7.43 o
   3   0  15   117.87   122.97     6.76 o
   4   0  15   128.76   113.18     6.42 o
   5   0  15    59.64    69.93     6.76 o
   0   1  15  1739.54  1724.36    37.84 o
   1   1  15  1490.62  1493.61    23.99 o
  -1   1  15  1487.10  1531.11    34.80 o
   2   1  15  1044.70  1055.09    19.93 o
  -2   1  15  1044.36  1080.76    31.42 o
   3   1  15   669.39   670.28    13.18 o
  -3   1  15   669.89   677.04    16.55 o
   4   1  15   245.51   238.86     7.43 o
  -4   1  15   244.10   247.30     8.11 o
   5   1  15   113.77   123.65    10.47 o
  -5   1  15   114.52   127.37     8.78 o
   0   2  15  1427.04  1452.06    28.72 o
   1   2  15  1117.80  1145.63    23.31 o
  -1   2  15  1141.45  1116.24    22.97 o
   2   2  15  1163.00  1206.11    29.05 o
  -2   2  15  1146.92  1177.73    29.05 o
   3   2  15   446.46   488.18    17.57 o
  -3   2  15   455.23   443.59    11.15 o
   4   2  15   295.80   289.87    14.19 o
  -4   2  15   293.37   298.32    10.81 o
   5   2  15    62.53    74.33     8.11 o
  -5   2  15    63.84    75.34    13.85 o
   0   3  15    71.86    89.53     6.08 o
   1   3  15   168.21   168.58     6.42 o
  -1   3  15   158.11   156.42     7.43 o
   2   3  15   173.23   171.96     8.45 o
  -2   3  15   185.09   181.76     8.11 o
   3   3  15   201.28   207.44    12.50 o
  -3   3  15   196.08   158.11     9.80 o
   4   3  15    93.27    90.88     9.80 o
  -4   3  15    96.38    96.29    10.14 o
   0   4  15   373.38   352.03     8.45 o
   1   4  15   390.18   394.60    11.82 o
  -1   4  15   380.50   368.25    10.47 o
   2   4  15   295.69   289.20     9.80 o
  -2   4  15   302.70   296.96    12.16 o
   3   4  15   180.88   177.37     9.12 o
  -3   4  15   175.99   167.57    10.14 o
   4   4  15   106.06   117.57    10.47 o
  -4   4  15   107.69   113.18     8.78 o
   0   5  15  1038.38  1003.06    17.91 o
   1   5  15   834.67   788.87    17.91 o
  -1   5  15   836.07   830.76    19.26 o
   2   5  15   594.74   593.26    17.57 o
  -2   5  15   597.10   599.00    18.58 o
   3   5  15   329.26   321.97    20.61 o
  -3   5  15   328.38   334.47    14.19 o
   4   5  15   126.29   121.62     8.45 o
  -4   5  15   127.14   234.46    16.55 o
   0   6  15   248.31   228.72    13.18 o
   1   6  15   195.54   194.94    11.49 o
  -1   6  15   197.59   197.98    10.14 o
   2   6  15   172.69   173.99    11.49 o
  -2   6  15   172.10   179.06    12.50 o
   3   6  15    83.19   106.76    13.18 o
  -3   6  15    83.94   106.42    11.82 o
   0   7  15    27.25    32.43     7.09 o
   1   7  15    22.44    31.08     6.08 o
  -1   7  15    23.23    34.80     8.78 o
   2   7  15    38.16    43.92     7.77 o
  -2   7  15    36.33    43.92    10.47 o
   0   0  16  3577.14  3670.01    93.58 o
   1   0  16   959.49   995.63    25.00 o
   2   0  16  2259.85  2129.77    40.88 o
   3   0  16   267.14   233.11     9.46 o
   4   0  16   493.98   447.98    11.15 o
   5   0  16    26.99    26.01     4.39 o
   0   1  16   277.56   292.57     9.46 o
   1   1  16  1073.22  1092.93    18.92 o
  -1   1  16  1052.25  1066.91    26.35 o
   2   1  16   225.65   230.07     7.77 o
  -2   1  16   224.77   206.09     8.45 o
   3   1  16   458.73   470.28    12.50 o
  -3   1  16   451.32   464.20    13.18 o
   4   1  16   106.75   103.72     5.41 o
  -4   1  16   106.79   124.33     6.76 o
   5   1  16    77.45   110.14     8.78 o
  -5   1  16    76.04    83.11     8.11 o
   0   2  16   370.90   370.62    11.15 o
   1   2  16    60.76    62.50     5.41 o
  -1   2  16    52.73    49.33     5.07 o
   2   2  16   289.92   296.96    11.49 o
  -2   2  16   301.61   305.07    10.81 o
   3   2  16   154.33   144.93     8.45 o
  -3   2  16   151.58   138.18     7.43 o
   4   2  16    92.54    88.18     6.76 o
  -4   2  16    95.50    85.14     6.76 o
   5   2  16    69.81    95.61     8.45 o
  -5   2  16    69.12    72.64     8.78 o
   0   3  16    30.34    43.58     4.73 o
   1   3  16  2088.90  2051.73    39.53 o
  -1   3  16  2104.48  2115.25    40.54 o
   2   3  16    75.31    81.08     5.07 o
  -2   3  16    69.83    73.99     6.08 o
   3   3  16   744.64   704.07    19.59 o
  -3   3  16   751.07   718.26    26.01 o
   4   3  16    30.43    31.42     7.09 o
  -4   3  16    28.28    60.14    13.51 o
   0   4  16  1253.02  1240.57    25.68 o
   1   4  16    78.13    80.07     5.07 o
  -1   4  16    82.61    93.25     6.76 o
   2   4  16   762.68   765.22    21.28 o
  -2   4  16   757.42   737.52    20.95 o
   3   4  16    66.83    76.35    10.14 o
  -3   4  16    69.35    82.43     8.45 o
   4   4  16   183.01   180.75    12.84 o
  -4   4  16   179.77   210.48    14.19 o
   0   5  16     1.38     1.01     2.36 <
   1   5  16     8.72    17.91     3.72 o
  -1   5  16     9.03    18.24     4.73 o
   2   5  16    52.53    64.87     6.76 o
  -2   5  16    52.37    56.76     6.76 o
   3   5  16    22.88    33.78     8.78 o
  -3   5  16    22.78    40.54     7.43 o
   0   6  16   466.34   461.83    15.20 o
   1   6  16   105.77   119.26    10.47 o
  -1   6  16   105.62   117.91    12.84 o
   2   6  16   311.22   311.15    14.53 o
  -2   6  16   310.98   299.67    13.51 o
   3   6  16    56.63    52.03    10.81 o
  -3   6  16    57.55   109.12    12.84 o
   0   7  16    41.64    58.11    10.81 o
   1   7  16   380.48   357.78    16.55 o
  -1   7  16   377.23   393.59    26.35 o
   1   0  17    52.38    59.46     6.76 o
   2   0  17    11.63    20.27     4.39 o
   3   0  17   166.54   152.37    11.49 o
   4   0  17     5.59    11.82     3.72 o
   5   0  17    74.56    95.27     6.08 o
   0   1  17     0.46    -1.69     3.38 <
   1   1  17  2133.45  2131.46    36.15 o
  -1   1  17  2146.92  2045.65    39.53 o
   2   1  17    56.47    58.11     5.07 o
  -2   1  17    57.31    58.78     7.09 o
   3   1  17   673.63   704.74    15.54 o
  -3   1  17   679.89   681.09    17.23 o
   4   1  17    43.52    45.27     4.05 o
  -4   1  17    43.83    56.76     5.74 o
   5   1  17    95.38   124.33     9.12 o
  -5   1  17    97.00    93.25     9.12 o
   0   2  17  3527.67  3110.87    58.11 o
   1   2  17    42.90    38.51     4.73 o
  -1   2  17    45.63    41.89     5.07 o
   2   2  17  1849.07  1813.55    41.89 o
  -2   2  17  1845.74  1875.04    43.58 o
   3   2  17    15.69    21.96     5.07 o
  -3   2  17    17.82    23.31     4.39 o
   4   2  17   381.24   378.39    13.51 o
  -4   2  17   379.31   363.52    12.84 o
   0   3  17    14.05    19.59     4.39 o
   1   3  17   287.75   291.90    10.14 o
  -1   3  17   282.48   289.53     9.80 o
   2   3  17    56.04    62.84     7.09 o
  -2   3  17    59.46    63.18     6.08 o
   3   3  17    92.12   109.80    11.82 o
  -3   3  17    88.25   108.45     9.80 o
   4   3  17    81.81    88.52     9.80 o
  -4   3  17    83.40    85.81    10.47 o
   0   4  17   610.67   631.09    15.54 o
   1   4  17    12.22    15.54     4.05 o
  -1   4  17    10.12     7.43     4.05 <
   2   4  17   380.21   366.56    14.19 o
  -2   4  17   383.73   394.27    14.19 o
   3   4  17    55.69    60.81    10.14 o
  -3   4  17    53.94    66.22     9.80 o
   4   4  17    90.42    95.27    10.14 o
  -4   4  17    92.23   106.08    16.55 o
   0   5  17     0.08     1.69     3.04 <
   1   5  17   977.14   937.86    21.62 o
  -1   5  17   972.96   945.29    25.68 o
   2   5  17     0.45     5.41     3.72 <
  -2   5  17     0.48     3.04     4.39 <
   3   5  17   370.41   334.47    21.62 o
  -3   5  17   367.97   371.29    15.88 o
   0   6  17   233.93   256.42    13.18 o
   1   6  17     4.75     5.07     4.39 <
  -1   6  17     4.51     2.03     4.05 <
   2   6  17   154.03   151.35     8.78 o
  -2   6  17   150.95   163.52    10.14 o
   0   7  17     0.26     9.80    11.82 <
   1   7  17    47.50    79.39    11.49 o
  -1   7  17    48.65    52.37    12.84 o
   0   0  18  2339.14  2243.96    60.14 o
   1   0  18   295.30   286.15    11.49 o
   2   0  18  1250.80  1242.25    29.05 o
   3   0  18   101.47   105.41     6.08 o
   4   0  18   272.43   265.55     8.78 o
   0   1  18   184.24   173.99     7.77 o
   1   1  18   738.22   762.85    17.57 o
  -1   1  18   741.22   726.03    17.91 o
   2   1  18   121.00   117.91     7.43 o
  -2   1  18   124.66   122.97     8.78 o
   3   1  18   243.12   244.94     8.11 o
  -3   1  18   243.43   237.84     9.80 o
   4   1  18    76.45    84.80     8.11 o
  -4   1  18    76.78    92.23     6.08 o
   0   2  18   300.71   270.95    12.50 o
   1   2  18    24.21    26.69     4.73 o
  -1   2  18    22.73    19.26     5.41 o
   2   2  18   155.77   170.95     9.80 o
  -2   2  18   156.64   178.04     8.78 o
   3   2  18    90.49    97.64     9.46 o
  -3   2  18    87.56   100.34     6.42 o
   4   2  18    31.83    53.72     5.74 o
  -4   2  18    33.50    46.96     7.77 o
   0   3  18   276.74   264.53     9.80 o
   1   3  18  1879.33  1889.56    38.51 o
  -1   3  18  1875.85  1933.15    38.51 o
   2   3  18   207.89   213.18     9.46 o
  -2   3  18   204.17   202.37     8.78 o
   3   3  18   604.81   662.17    32.43 o
  -3   3  18   605.48   579.40    19.26 o
   4   3  18    57.86    62.84     8.78 o
  -4   3  18    56.66    68.24     9.46 o
   0   4  18   962.34   989.55    21.96 o
   1   4  18   137.44   122.97     7.43 o
  -1   4  18   139.68   127.37     7.43 o
   2   4  18   539.28   530.08    14.53 o
  -2   4  18   533.73   540.21    17.91 o
   3   4  18    79.39    92.23    11.15 o
  -3   4  18    82.04   105.75     9.46 o
   4   4  18   121.02   140.88    12.16 o
  -4   4  18   119.22   119.60    25.00 o
   0   5  18     0.65     3.04     3.04 <
   1   5  18     0.31     8.45     3.38 <
  -1   5  18     0.38     4.05     5.07 <
   2   5  18    29.45    39.19     5.74 o
  -2   5  18    29.82    45.95     7.43 o
   3   5  18     1.24     7.43     4.05 <
  -3   5  18     1.17    13.85     7.09 <
   0   6  18   355.93   354.40    16.89 o
   1   6  18    31.79    37.84     7.09 o
  -1   6  18    31.73    37.50     7.77 o
   2   6  18   196.94   206.76    10.14 o
  -2   6  18   197.80   231.09    16.89 o
   0   7  18    47.12    47.97    10.81 o
   1   0  19     7.95     9.80     4.39 <
   2   0  19    36.88    48.65     8.11 o
   3   0  19    62.18    73.31     6.76 o
   4   0  19    28.18    34.12     4.05 o
   0   1  19   506.98   524.67    13.85 o
   1   1  19   672.83   638.86    16.55 o
  -1   1  19   670.66   657.11    20.61 o
   2   1  19   388.31   389.54    11.49 o
  -2   1  19   379.96   385.82    14.87 o
   3   1  19   246.26   253.38     9.46 o
  -3   1  19   245.73   228.38     9.46 o
   4   1  19   108.26    98.65     7.43 o
  -4   1  19   106.43   120.61     8.11 o
   1   2  19   619.65   577.71    18.24 o
  -1   2  19   614.79   564.20    17.23 o
   2   2  19   718.86   726.70    27.70 o
  -2   2  19   720.40   729.74    18.58 o
   3   2  19   277.82   277.37    18.58 o
  -3   2  19   277.96   284.13     9.46 o
   4   2  19   151.17   169.60    10.47 o
  -4   2  19   150.26   162.84    15.88 o
   0   3  19    60.82    65.54     6.76 o
   1   3  19    87.98    97.97     8.11 o
  -1   3  19    88.87    97.30     7.09 o
   2   3  19    79.53    87.16     7.09 o
  -2   3  19    80.88    94.26     7.77 o
   3   3  19    48.57    61.15    10.81 o
  -3   3  19    47.02    57.43     6.08 o
   4   3  19    36.99    34.80     5.41 o
  -4   3  19    38.33    42.57     8.45 o
   0   4  19   322.75   350.35    11.49 o
   1   4  19   147.28   144.26     8.11 o
  -1   4  19   147.25   144.26     8.11 o
   2   4  19   178.21   191.90    10.47 o
  -2   4  19   178.62   191.56    10.81 o
   3   4  19    78.78    86.83    11.49 o
  -3   4  19    77.80   104.39    11.49 o
   0   5  19   323.80   303.72    12.16 o
   1   5  19   360.95   375.01    14.19 o
  -1   5  19   362.02   338.52    14.19 o
   2   5  19   214.91   211.49     9.12 o
  -2   5  19   216.69   220.95    11.49 o
   3   5  19   122.25   120.95     8.45 o
  -3   5  19   122.81   149.33    16.55 o
   0   6  19    82.01    96.29    10.47 o
   1   6  19    75.27    73.31     7.09 o
  -1   6  19    76.26   102.03    11.82 o
   2   6  19    49.33    55.07     6.08 o
   0   0  20   247.78   271.96    11.49 o
   1   0  20  1161.94  1190.90    25.34 o
   2   0  20   149.60   158.79     8.11 o
   3   0  20   490.41   495.96    13.51 o
   4   0  20    29.98    36.83     4.39 o
   0   1  20   361.63   376.70    11.82 o
   1   1  20   111.01   115.21     6.42 o
  -1   1  20   112.91   125.68     7.77 o
   2   1  20   297.89   314.53    11.49 o
  -2   1  20   295.89   277.71    11.82 o
   3   1  20    68.09    69.93     5.41 o
  -3   1  20    68.88    66.22     7.09 o
   4   1  20    77.79    79.06     6.76 o
  -4   1  20    79.08    96.29     6.76 o
   0   2  20    38.93    40.20     5.74 o
   1   2  20    98.98    99.33     8.45 o
  -1   2  20   100.12    94.60     7.43 o
   2   2  20    70.23    88.18    12.16 o
  -2   2  20    71.30    81.76     7.43 o
   3   2  20    43.93    41.89     9.80 o
  -3   2  20    43.41    61.49     7.09 o
   4   2  20    44.31    48.31     6.42 o
  -4   2  20    44.93    44.60     8.11 o
   0   3  20   699.80   642.58    20.27 o
   1   3  20   324.51   340.89    11.49 o
  -1   3  20   326.04   321.63    12.84 o
   2   3  20   433.86   453.73    16.22 o
  -2   3  20   436.16   469.94    16.55 o
   3   3  20   120.94   149.33    14.53 o
  -3   3  20   122.87   148.31    17.23 o
   4   3  20   102.37   101.69     7.43 o
  -4   3  20   101.66    95.61    17.23 o
   0   4  20   138.33   152.37     8.11 o
   1   4  20   382.26   405.75    15.20 o
  -1   4  20   384.22   376.02    12.50 o
   2   4  20   100.76   119.26    10.14 o
  -2   4  20   101.39   116.56     9.80 o
   3   4  20   145.08   160.14    15.20 o
  -3   4  20   146.77   143.58    14.53 o
   0   5  20     0.64     2.70     4.05 <
   1   5  20    10.28    17.57     5.41 o
  -1   5  20     9.89     7.77     6.76 <
   2   5  20     8.17    13.85     4.73 <
  -2   5  20     8.05    26.69     7.43 o
   3   5  20    25.31    31.42     9.12 o
   0   6  20    39.53    43.24     8.45 o
   1   6  20   167.08   158.79     9.46 o
  -1   6  20   166.78   158.79    17.23 o
   1   0  21     9.91    27.37     5.41 o
   2   0  21    64.55    54.06     6.42 o
   3   0  21     8.44    16.55     3.72 o
   4   0  21    61.13    60.14     5.74 o
   0   1  21   851.83   888.87    20.61 o
   1   1  21    16.60    21.96     6.42 o
  -1   1  21    15.57    18.24     5.41 o
   2   1  21   486.68   494.94    13.85 o
  -2   1  21   492.12   499.33    15.20 o
   3   1  21    29.32    27.03     4.05 o
  -3   1  21    29.20    31.76     6.08 o
   4   1  21   109.19   115.54     6.76 o
  -4   1  21   108.92   122.64     7.43 o
   0   2  21    17.99    25.00     5.74 o
   1   2  21   743.73   700.35    20.27 o
  -1   2  21   746.57   665.22    17.91 o
   2   2  21    17.34    25.68     6.42 o
  -2   2  21    16.33    24.32     5.41 o
   3   2  21   255.29   136.49    14.19 o
  -3   2  21   256.99   260.48    11.49 o
   4   2  21     5.93     8.78     4.39 <
  -4   2  21     5.74     4.73     5.74 <
   0   3  21    83.88    80.07     7.77 o
   1   3  21    11.16    15.20     4.73 o
  -1   3  21    10.37    10.14     4.39 <
   2   3  21    41.80    45.61    11.15 o
  -2   3  21    42.83    54.39     6.42 o
   3   3  21    46.08    44.93    10.14 o
  -3   3  21    45.29    52.70     8.45 o
   0   4  21     3.97    14.53     5.07 <
   1   4  21   161.85   212.84    14.19 o
  -1   4  21   161.65   183.11     8.78 o
   2   4  21    21.27    26.01     6.08 o
  -2   4  21    21.66    24.66     8.11 o
   3   4  21    69.33   114.87    13.85 o
  -3   4  21    68.40    91.22    15.88 o
   0   5  21   451.87   479.40    16.22 o
   1   5  21     0.94    10.47     5.41 <
  -1   5  21     0.96    -4.05     5.07 <
   2   5  21   290.78   289.53    15.20 o
  -2   5  21   289.58   319.94    27.03 o
   0   6  21     0.40     7.77     7.43 <
   1   6  21    94.50    77.37    15.20 o
   1   0  22  1002.12  1003.06    25.00 o
   2   0  22    52.71    55.07     6.42 o
   3   0  22   315.80   315.21    10.14 o
   4   0  22    15.21    24.32     4.39 o
   0   1  22   367.76   372.98    12.16 o
   1   1  22    41.14    48.65     7.77 o
  -1   1  22    42.50    35.81     6.08 o
   2   1  22   187.73   189.19     8.11 o
  -2   1  22   187.75   206.09    10.81 o
   3   1  22    46.84    49.66     5.41 o
  -3   1  22    46.40    42.57     8.78 o
   4   1  22    40.57    50.34     6.42 o
  -4   1  22    40.18    51.01     5.74 o
   0   2  22     0.88     0.00     4.05 <
   1   2  22    42.52    43.58     6.08 o
  -1   2  22    41.76    52.70     6.42 o
   2   2  22    36.72    19.93     7.77 <
  -2   2  22    36.73    38.18     6.42 o
   3   2  22    19.21    10.81     4.73 <
  -3   2  22    18.61    34.12     6.76 o
   4   2  22    45.60    52.03     6.42 o
   0   3  22   392.72   373.66    15.20 o
   1   3  22    30.94    32.77     6.76 o
  -1   3  22    31.00    23.99     5.07 o
   2   3  22   235.49   161.15    16.55 o
  -2   3  22   232.32   218.92    11.15 o
   3   3  22    22.51    35.81     9.46 o
  -3   3  22    22.74    28.72    10.14 <
   0   4  22    25.71    20.95     7.43 <
   1   4  22   218.24   258.79    12.84 o
  -1   4  22   215.90   223.99    11.49 o
   2   4  22    25.81    19.93     5.41 o
  -2   4  22    25.78    19.26     7.09 <
   3   4  22    82.83   134.12    14.87 o
  -3   4  22    82.26    79.06    15.20 o
   0   5  22     0.66    11.49     6.76 <
   1   5  22     4.61    10.81     5.74 <
  -1   5  22     4.73    12.50     6.42 <
   2   5  22     0.22     8.45     4.73 <
   1   0  23     2.52     9.46     4.05 <
   2   0  23    15.50    18.92     3.72 o
   3   0  23     4.40     8.45     3.72 <
   4   0  23    27.67    32.77     5.07 o
   0   1  23   310.69   330.07    11.82 o
   1   1  23   150.36   140.21    10.81 o
  -1   1  23   147.39   140.88     8.45 o
   2   1  23   179.05   182.44    10.14 o
  -2   1  23   178.62   192.23    10.14 o
   3   1  23    76.91    83.79     7.77 o
  -3   1  23    76.34   108.11     8.45 o
   0   2  23   224.99   200.68     9.46 o
   1   2  23   236.44   233.45    12.16 o
  -1   2  23   236.29   269.94    12.50 o
   2   2  23   164.79   169.94    16.22 o
  -2   2  23   163.17   138.18    10.47 o
   3   2  23    91.87    87.16     7.77 o
  -3   2  23    91.37    77.37    10.14 o
   0   3  23    13.15    20.95     8.45 <
   1   3  23    30.24    34.80     7.09 o
  -1   3  23    29.84    27.70     6.42 o
   2   3  23    12.70    15.54     8.45 <
  -2   3  23    12.94    25.00     5.74 o
   3   3  23    39.36    47.64    11.82 o
  -3   3  23    39.16    44.60    12.16 o
   0   4  23    42.48    35.81     9.80 o
   1   4  23    79.61    82.10    12.16 o
  -1   4  23    79.82   102.71     8.78 o
   2   4  23    39.07    44.60     9.80 o
  -2   4  23    39.34    35.14     8.11 o
   0   5  23   210.03   279.73    16.55 o
   1   5  23    81.66   103.38     9.12 o
   0   0  24   287.54   241.22    24.32 o
   1   0  24   169.61   178.72     7.09 o
   2   0  24   229.25   211.83     8.45 o
   3   0  24    60.82    74.33     6.42 o
   0   1  24    54.75    71.96     7.77 o
   1   1  24   100.50   115.54    12.16 o
  -1   1  24    99.50   113.85     8.78 o
   2   1  24    37.30    33.78     5.41 o
  -2   1  24    36.63    51.01     6.76 o
   3   1  24    58.99    70.27     7.43 o
  -3   1  24    59.18    75.00     7.77 o
   0   2  24    52.06    64.19     8.11 o
   1   2  24    14.02    16.55     5.74 <
  -1   2  24    14.05    22.97     6.08 o
   2   2  24    38.80    52.03    10.81 o
  -2   2  24    38.91    73.31    13.85 o
   3   2  24    10.66    29.73     9.12 o
  -3   2  24    11.13    14.19     7.77 <
   0   3  24    75.25    65.54     8.78 o
   1   3  24   294.60   276.70    14.87 o
  -1   3  24   295.51   390.21    28.04 o
   2   3  24    46.97    37.50    10.47 o
  -2   3  24    47.60    42.91     8.78 o
  -3   3  24   111.52   107.77    18.92 o
   0   4  24   165.18   128.38    12.84 o
   1   4  24    40.49    37.50     7.43 o
  -1   4  24    41.16    37.16     8.45 o
   2   4  24   105.14   101.35     9.80 o
   0   5  24     0.09    33.45     9.46 o
   1   5  24     1.46     3.04     9.46 <
   1   0  25     5.46     4.73     3.38 <
   2   0  25     4.32    15.88     4.05 o
   3   0  25    13.96    10.81     4.05 <
   0   1  25    14.51    19.59     4.39 o
   1   1  25   221.89   240.88    17.23 o
  -1   1  25   224.52   228.72    12.16 o
   2   1  25    14.11    14.19     5.07 <
  -2   1  25    14.67    21.28     6.42 o
   3   1  25    81.35   110.81     8.45 o
  -3   1  25    81.36    99.33     9.80 o
   0   2  25   375.10   384.80    16.89 o
   1   2  25    13.08    34.46     6.76 o
  -1   2  25    12.83    30.41     6.42 o
   2   2  25   222.05   260.48    20.27 o
  -2   2  25   223.82   273.32    12.84 o
   3   2  25     5.46     5.07     5.74 <
  -3   2  25     5.19    21.62     8.11 <
   0   3  25     0.86    14.19     6.08 <
   1   3  25    33.38    39.19     7.43 o
  -1   3  25    33.63    42.57     9.12 o
   2   3  25     5.95    12.16     8.11 <
  -2   3  25     5.73    19.59     9.80 <
   0   4  25    70.36    66.22     9.80 o
   1   4  25     4.62     7.43     6.08 <
   2   4  25    49.00    50.34    15.20 o
   0   0  26   273.55   296.63    18.92 o
   1   0  26     6.40     2.03     3.72 <
   2   0  26   143.53   143.25     9.12 o
   3   0  26     2.27    10.14     3.72 <
   0   1  26     4.00     5.07     3.72 <
   1   1  26    86.86    91.89    12.16 o
  -1   1  26    87.35    79.06    14.87 o
   2   1  26     7.34     6.42     5.41 <
  -2   1  26     7.10    10.47     5.07 <
   3   1  26    25.63    38.85     6.08 o
  -3   1  26    26.61    36.83     8.11 o
   0   2  26    21.95    33.45     6.76 o
   1   2  26     1.94     3.72     4.05 <
  -1   2  26     2.22     4.73     5.41 <
   2   2  26    16.29    32.10     9.46 o
  -2   2  26    15.75    19.59     6.42 o
   0   3  26     0.90     4.05     5.41 <
   1   3  26   186.62   207.44    13.18 o
  -1   3  26   185.78   204.40    14.19 o
   2   3  26     1.41     4.39     7.77 <
   1   0  27     1.34     1.01     3.72 <
   2   0  27     3.31     8.45     4.05 <
   0   1  27    26.23    13.51     4.73 <
   1   1  27    72.59    67.23     7.77 o
  -1   1  27    71.24    77.37     8.45 o
   2   1  27    20.57    14.19     4.73 <
  -2   1  27    20.30    22.30     6.42 o
   0   2  27   114.67   142.91    10.81 o
   1   2  27    25.01    44.26    10.81 o
  -1   2  27    24.53    22.97     6.76 o
   2   2  27    67.51    60.81    11.49 o
   0   0  28    34.45    45.27     9.12 o
   1   0  28    82.02    74.66     7.43 o
   2   0  28    21.87    28.38     8.11 o
   0   1  28    23.93    22.97     7.09 o
   1   1  28    10.24    10.14     4.39 <
  -1   1  28    10.61    11.15     4.39 <
  -1   1  29     3.26     4.39     9.12 <
   0   2  29     3.57     6.42     6.76 <
